# Supplementary material for: Transcriptome Analysis and RNA Interference Reveal GhGDH2 Regulating Cotton Resistance to Verticillium Wilt by JA and SA Signaling Pathways
Source: Front Plant Sci. 2021 Jun 11;12:654676. doi: 10.3389/fpls.2021.654676 (PMC8226099; doi:10.3389/fpls.2021.654676)
Supplement: supplementary Table 1 — All primers used in this study. [file Data_Sheet_2.xls]

## Sheet: Table S1
Table S1 All primers used in this study.
Primer name	Sequences (5'-3')	Destination
GhUBQ7F	GAAGGCATTCCACCTGACCAAC	RT-qPCR
GhUBQ7R	CTTGACCTTCTTCTTCTTGTGCTTG
QGhPR1F	AGTGCTGACCTATCGGGAAC	RT-qPCR
QGhPR1R	AGCACAACCAAGATGGACAG
QGhERF1-1F	CTGAGGATGCGGCTTTGGCTTA	RT-qPCR
QGhERF1-1R	CCTCATTGGGTCAGGTTTCCCG
QGhJAZ1-2F	GAGCTTCGCTTCACCGATTCCT	RT-qPCR
QGhJAZ1-3R	GGCGGAGCCGTTTATTGGGTAT
QGhBAK1F	TGGCGTTGCATTTGGTTCTTGG	RT-qPCR
QGhBAK1R	TGGCAAGGGTTGGTATCGGTTG
QGhC4H1F	CGTTGCAGCAATCGAAACCACA	RT-qPCR
QGhC4H1R	TGTCTCTTTCACTGTGGCCTGC
QGhCOMT1-1F	AACATTGGTCGATGTTGGCGGT	RT-qPCR
QGhCOMT1-1R	CAACATGCTCCACACCAGGACA
QGhF5H1F	TCATGGATGTGATGTTCGGCGG	RT-qPCR
QGhF5H1R	ATCGGATTCTTCCACACGGCTG
QGhCAD1F	TACCTATGGGGCCGAGTACCAC	RT-qPCR
QGhCAD1R	AATCCCAGCACAAAGCAGAGGG
QGhGDH2F	GGTCTTGGGCATCAAGGCTCAT	RT-qPCR
QGhGDH2R	GGCACACGGGATGAGAACATCA
QGhGDH3F	GGAGGCGTCATCAACAGGGAAA	RT-qPCR
QGhGDH3R	TCAGCCTCTGGGTCAGTTGGAT
VGhGDH2F	CGGAATTCCATGGAAGACGGCTGTAGCA	VIGS
VGhGDH2R	GGGGTACCTTGATGCCCAAGACCCAACA
VGhCHLIF	CGGAATTCTTCGGTGACCCTTATAAC	VIGS
VGhCHLIR	GGGGTACCATCAAACCGTGCTCTTTC
Ve-ITS1-F	AAAGTTTTAATGGTTCGCTAAGA	qPCR
ST-VE1-R	CTTGGTCATTTAGAGGAAGTAA
QGhPALF	CCAATGGTGAACTCCACCCGTC	RT-qPCR
QGhPALR	TCGTCGGCGTAGGCATAGAGAT
QGhNPR1F	TCGGATGACGTCGAGTTAGTTC	RT-qPCR
QGhNPR1R	TAACATCAGCGAGTCCAAGGTC
QGhICS1F	ATCGAGTGGCTCCATGCTCAAC	RT-qPCR
QGhICS1R	CGGCGGCACCAACAAGATTATG
QGhAOS1F	AAATGGATTGGCAGGGCTGGAA	RT-qPCR
QGhAOS1R	GGTGGTTCGATCCGTAACGCTT
QGhPR4F	GTGGGAGTTTTCAACCGATTGG	RT-qPCR
QGhPR4R	TTGAAGCCATTGCCGCAATC
QGhPDF1.2F	TTTCCTCCTCCTGGTTTACTCC	RT-qPCR
QGhPDF1.2R	TACTCCCGTTGTTTGACTTGGC
QGhLOX1F	GATTTGGGGAACCCCGACAAGG	RT-qPCR
QGhLOX1R	GTCTTGGGATCTGACTTGGCCG

## Sheet: Table S2
Table S2 Differentially expressed genes in Shidalukang 1 at 12, 24 and 48 h after Verticillium dahliae infection.
Gene_id	log2(HR_12hvsHR_0h)	log2(HR_24hvsHR_0h)	log2(HR_48hvsHR_0h)	Blast swiss prot
Gh_A11G2848	8.4612	5.7838	4.6855	sp|P0DI43|CASP1_THECC Casparian strip membrane protein 1 OS=Theobroma cacao PE=2 SV=1//1.40437e-59
Gh_A13G0337	8.1321	6.4917	5.4924	-//-
Gh_D13G2417	7.4534	5.1963	3.7625	sp|P84527|KIWEL_ACTDE Kiwellin OS=Actinidia deliciosa PE=1 SV=1//2.10724e-09
Gh_D01G1359	7.1621	7.7124	5.333	sp|Q02200|PERX_NICSY Lignin-forming anionic peroxidase OS=Nicotiana sylvestris PE=2 SV=1//2.38e-163
Gh_D12G2246	7.1462	7.5948	5.2645	sp|P50700|OSL3_ARATH Osmotin-like protein OSM34 OS=Arabidopsis thaliana GN=OSM34 PE=2 SV=2//2.17673e-102
Gh_A07G1598	7.0266	4.8006	3.9244	sp|P35336|PGLR_ACTDE Polygalacturonase OS=Actinidia deliciosa PE=2 SV=1//1.13179e-160
Gh_D05G1649	7.0077	6.1203	2.2533	sp|Q9C6T5|STGL3_ARATH Stigma-specific STIG1-like protein 3 OS=Arabidopsis thaliana GN=At1g50720 PE=2 SV=1//2.86763e-21
Gh_A05G1477	6.8581	5.2994	2.3645	sp|Q9C6T5|STGL3_ARATH Stigma-specific STIG1-like protein 3 OS=Arabidopsis thaliana GN=At1g50720 PE=2 SV=1//4.93156e-21
Gh_D13G0378	6.8205	5.6083	4.646	-//-
Gh_A06G0014	6.8115	7.0955	3.9291	sp|Q8GT74|NIP2_ARATH NEP1-interacting protein 2 OS=Arabidopsis thaliana GN=NIP2 PE=1 SV=1//1.12707e-41
Gh_D13G0377	6.6087	6.1506	4.7993	-//-
Gh_A12G2070	6.4443	6.5971	4.264	sp|P50700|OSL3_ARATH Osmotin-like protein OSM34 OS=Arabidopsis thaliana GN=OSM34 PE=2 SV=2//9.9352e-108
Gh_A10G2353	6.4064	6.765	4.7119	sp|P32765|ASP_THECC 21 kDa seed protein OS=Theobroma cacao GN=ASP PE=2 SV=1//1.04655e-78
Gh_A10G2120	6.3257	3.521	2.7059	sp|O04211|ELF4_ARATH Protein EARLY FLOWERING 4 OS=Arabidopsis thaliana GN=ELF4 PE=1 SV=1//9.33405e-32
Gh_D01G0661	6.2774	4.7028	2.9263	sp|Q9C6T5|STGL3_ARATH Stigma-specific STIG1-like protein 3 OS=Arabidopsis thaliana GN=At1g50720 PE=2 SV=1//2.97285e-15
Gh_D09G2046	6.0744	6.5886	3.0746	sp|P22195|PER1_ARAHY Cationic peroxidase 1 OS=Arachis hypogaea GN=PNC1 PE=1 SV=2//1.27025e-124
Gh_A08G1042	6.0526	3.1213	3.2608	-//-
Gh_A05G0944	5.7626	0.23878	#NAME?	sp|Q9LU68|CIA2_ARATH Protein CHLOROPLAST IMPORT APPARATUS 2 OS=Arabidopsis thaliana GN=CIA2 PE=2 SV=1//1.33677e-22
Gh_D09G0971	5.5575	4.8559	3.3191	sp|P33154|PR1_ARATH Pathogenesis-related protein 1 OS=Arabidopsis thaliana GN=At2g14610 PE=1 SV=1//4.58355e-62
Gh_Sca014485G01	5.5466	5.9279	2.9939	sp|P22195|PER1_ARAHY Cationic peroxidase 1 OS=Arachis hypogaea GN=PNC1 PE=1 SV=2//8.83282e-69
Gh_A08G1931	5.5141	4.6295	4.5328	-//-
Gh_D08G0593	5.4802	6.6107	2.17	-//-
Gh_D11G0392	5.4416	1.9614	#NAME?	sp|Q9SMP5|C94B3_ARATH Cytochrome P450 94B3 OS=Arabidopsis thaliana GN=CYP94B3 PE=2 SV=1//0
Gh_D11G0676	5.411	1.064	3.1152	sp|Q03200|LIRP1_ORYSJ Light-regulated protein OS=Oryza sativa subsp. japonica GN=LIR1 PE=2 SV=1//6.41074e-21
Gh_D07G0144	5.3938	1.9265	2.82	sp|Q3E989|PME54_ARATH Probable pectinesterase/pectinesterase inhibitor 54 OS=Arabidopsis thaliana GN=PME54 PE=2 SV=1//2.54188e-148
Gh_D11G3220	5.369	2.9914	0.8359	sp|P0DI43|CASP1_THECC Casparian strip membrane protein 1 OS=Theobroma cacao PE=2 SV=1//6.38121e-60
Gh_D05G1942	5.3655	0.77646	2.1917	-//-
Gh_D12G0225	5.3392	4.2679	3.653	-//-
Novel01128	5.3291	1.3333	1.504	hypothetical protein B456_009G212200 [Gossypium raimondii]
Gh_A08G0506	5.3081	6.1502	1.4937	-//-
Gh_A09G2334	5.286	6.2863	2.3628	sp|P22195|PER1_ARAHY Cationic peroxidase 1 OS=Arachis hypogaea GN=PNC1 PE=1 SV=2//1.86511e-123
Gh_A05G0655	5.2525	2.5542	2.9474	sp|Q9XIN8|FB119_ARATH F-box protein At2g27310 OS=Arabidopsis thaliana GN=At2g27310 PE=2 SV=1//8.82784e-74
Gh_A01G0983	5.2385	0.079921	0.96321	-//-
Gh_A08G1806	5.1984	5.4474	5.0567	sp|P22195|PER1_ARAHY Cationic peroxidase 1 OS=Arachis hypogaea GN=PNC1 PE=1 SV=2//1.24486e-150
Gh_A03G1846	5.0687	5.4161	3.914	sp|P29031|CHIB_POPTR Acidic endochitinase WIN6.2B OS=Populus trichocarpa PE=2 SV=2//4.84924e-89
Gh_A02G0084	5.0145	4.8065	2.7508	sp|Q66S13|NATT4_THANI Natterin-4 OS=Thalassophryne nattereri PE=2 SV=1//2.82569e-06
Gh_D06G2297	5.0116	6.1251	0.82375	sp|O49858|C82A3_SOYBN Cytochrome P450 82A3 OS=Glycine max GN=CYP82A3 PE=2 SV=1//0
Gh_A11G2189	4.9347	3.7894	2.8912	sp|P92997|GL113_ARATH Germin-like protein subfamily 1 member 13 OS=Arabidopsis thaliana GN=GLP6 PE=2 SV=2//9.51535e-102
Gh_A06G0135	4.8832	5.6297	5.5397	-//-
Gh_A02G0724	4.8201	4.0925	4.1379	sp|Q9LMP1|WAK2_ARATH Wall-associated receptor kinase 2 OS=Arabidopsis thaliana GN=WAK2 PE=1 SV=1//0
Gh_A06G1408	4.8033	6.9	4.4268	sp|Q9LYM3|LOR14_ARATH Protein LURP-one-related 14 OS=Arabidopsis thaliana GN=At3g56180 PE=2 SV=2//3.60663e-54
Gh_D03G1171	4.7169	1.5982	1.9165	sp|Q9SNB4|PCL1_ARATH Transcription factor LUX OS=Arabidopsis thaliana GN=LUX PE=1 SV=1//5.91594e-75
Gh_A06G0123	4.6969	5.7278	2.0196	sp|O49858|C82A3_SOYBN Cytochrome P450 82A3 OS=Glycine max GN=CYP82A3 PE=2 SV=1//0
Gh_D11G2487	4.6871	3.7658	2.3814	sp|Q9SFF9|GL17_ARATH Germin-like protein subfamily 1 member 7 OS=Arabidopsis thaliana GN=At3g05950 PE=2 SV=1//2.49133e-103
Gh_A11G0589	4.683	1.454	2.2788	sp|Q03200|LIRP1_ORYSJ Light-regulated protein OS=Oryza sativa subsp. japonica GN=LIR1 PE=2 SV=1//7.37865e-21
Gh_D09G1320	4.6491	3.9001	2.2093	sp|O82088|SELFP_SOLLC Protein SELF-PRUNING OS=Solanum lycopersicum GN=SP PE=2 SV=1//4.19143e-92
Gh_A01G1262	4.6371	4.434	2.8462	sp|Q6NLC8|Y1648_ARATH Uncharacterized protein At1g66480 OS=Arabidopsis thaliana GN=At1g66480 PE=2 SV=1//6.01324e-45
Gh_D05G1029	4.5869	-0.87133	0.24608	sp|Q9LU68|CIA2_ARATH Protein CHLOROPLAST IMPORT APPARATUS 2 OS=Arabidopsis thaliana GN=CIA2 PE=2 SV=1//7.2763e-23
Gh_A09G0036	4.5813	-1.5988	0.13407	sp|Q4UKR8|HSPC2_RICFE Small heat shock protein C2 OS=Rickettsia felis (strain ATCC VR-1525 / URRWXCal2) GN=hspC2 PE=3 SV=1//4.94827e-10
Gh_D06G1912	4.5593	3.419	2.0958	sp|P42813|RNS1_ARATH Ribonuclease 1 OS=Arabidopsis thaliana GN=RNS1 PE=1 SV=1//1.74724e-18
Gh_D03G1694	4.555	5.1676	4.0361	-//-
Gh_A10G2119	4.5424	1.2821	1.7828	sp|O04211|ELF4_ARATH Protein EARLY FLOWERING 4 OS=Arabidopsis thaliana GN=ELF4 PE=1 SV=1//8.67805e-34
Gh_D06G0087	4.4605	3.525	1.2623	sp|Q96242|CP74A_ARATH Allene oxide synthase, chloroplastic OS=Arabidopsis thaliana GN=CYP74A PE=1 SV=3//0
Gh_D06G0089	4.4045	5.4779	3.0414	sp|Q96242|CP74A_ARATH Allene oxide synthase, chloroplastic OS=Arabidopsis thaliana GN=CYP74A PE=1 SV=3//0
Gh_A02G0178	4.3888	4.681	4.4571	sp|Q93WN0|SEBP2_ARATH Selenium-binding protein 2 OS=Arabidopsis thaliana GN=SBP2 PE=1 SV=1//0
Gh_A08G0346	4.3882	5.2917	5.4133	sp|Q9SUT2|PER39_ARATH Peroxidase 39 OS=Arabidopsis thaliana GN=PER39 PE=1 SV=1//3.27178e-19
Gh_D08G2167	4.3354	5.3158	5.2678	sp|P22195|PER1_ARAHY Cationic peroxidase 1 OS=Arachis hypogaea GN=PNC1 PE=1 SV=2//2.32e-141
Gh_D06G2195	4.3308	4.5057	1.3488	sp|O65483|CRK24_ARATH Cysteine-rich receptor-like protein kinase 24 OS=Arabidopsis thaliana GN=CRK24 PE=3 SV=2//2.72342e-119
Gh_D06G0114	4.2955	5.4442	5.4001	sp|Q9T076|ENL2_ARATH Early nodulin-like protein 2 OS=Arabidopsis thaliana GN=At4g27520 PE=1 SV=1//5.10563e-07
Gh_A04G1100	4.2565	4.6141	1.7815	sp|Q947C5|HBL1_GOSHI Non-symbiotic hemoglobin 1 OS=Gossypium hirsutum GN=HB1 PE=2 SV=1//6.05977e-115
Gh_D06G1795	4.2516	3.835	3.8491	sp|Q39547|CUCM1_CUCME Cucumisin OS=Cucumis melo PE=1 SV=1//2.30248e-36
Gh_A02G0509	4.239	4.1293	1.2306	sp|O50001|PRU1_PRUAR Major allergen Pru ar 1 OS=Prunus armeniaca PE=1 SV=1//2.31869e-49
Gh_D10G2486	4.2206	-1.1273	-0.086849	sp|O04211|ELF4_ARATH Protein EARLY FLOWERING 4 OS=Arabidopsis thaliana GN=ELF4 PE=1 SV=1//1.4982e-33
Gh_D12G2605	4.1748	3.4097	0.27309	sp|P42737|BCA2_ARATH Beta carbonic anhydrase 2, chloroplastic OS=Arabidopsis thaliana GN=BCA2 PE=1 SV=3//5.17661e-81
Gh_D02G1875	4.14	4.8323	3.613	sp|Q8GWP0|MYB39_ARATH Transcription factor MYB39 OS=Arabidopsis thaliana GN=MYB39 PE=2 SV=1//6.61566e-65
Novel03027	4.1366	3.972	2.4973	PREDICTED: uncharacterized protein LOC105769040 [Gossypium raimondii]>gi|763786847|gb|KJB53843.1| hypothetical protein B456_009G007400 [Gossypium raimondii]
Gh_A12G2286	4.1022	2.5042	2.2337	sp|Q6DST1|Y1465_ARATH Late embryogenesis abundant protein At1g64065 OS=Arabidopsis thaliana GN=At1g64065 PE=2 SV=1//3.20964e-16
Gh_D07G0505	4.0936	3.394	1.793	sp|Q9FYA2|WRK75_ARATH Probable WRKY transcription factor 75 OS=Arabidopsis thaliana GN=WRKY75 PE=2 SV=1//2.77824e-46
Gh_D04G1708	4.0816	5.2156	2.8136	sp|Q947C5|HBL1_GOSHI Non-symbiotic hemoglobin 1 OS=Gossypium hirsutum GN=HB1 PE=2 SV=1//6.05977e-115
Gh_D04G1263	4.0519	3.7249	3.344	-//-
Gh_A10G1925	4.046	3.8961	2.211	sp|P32765|ASP_THECC 21 kDa seed protein OS=Theobroma cacao GN=ASP PE=2 SV=1//1.61191e-72
Novel06276	4.0357	3.4038	2.062	PREDICTED: feruloyl CoA ortho-hydroxylase 1-like [Gossypium raimondii]>gi|763815353|gb|KJB82205.1| hypothetical protein B456_013G181200 [Gossypium raimondii]
Gh_D05G2818	3.9906	3.1099	2.0856	sp|P82381|ICI_LINUS Proteinase inhibitor OS=Linum usitatissimum PE=1 SV=1//5.30128e-09
Gh_D11G2595	3.9877	3.418	3.3437	sp|P02877|HEVE_HEVBR Pro-hevein OS=Hevea brasiliensis GN=HEV1 PE=1 SV=2//1.59649e-87
Novel04993	3.984	5.1047	4.1938	Dynein heavy chain [Gossypium arboreum]
Gh_D10G1540	3.9701	5.2079	4.815	-//-
Gh_D09G0637	3.9571	3.9442	3.2186	sp|P52407|E13B_HEVBR Glucan endo-1,3-beta-glucosidase, basic vacuolar isoform OS=Hevea brasiliensis GN=HGN1 PE=1 SV=2//4.03905e-169
Gh_D12G1915	3.9569	3.8992	3.2139	sp|Q9FH54|EF114_ARATH Ethylene-responsive transcription factor ERF114 OS=Arabidopsis thaliana GN=ERF114 PE=1 SV=1//5.39754e-31
Gh_D08G0445	3.9515	5.1326	4.3185	sp|A7QEU4|PER5_VITVI Peroxidase 5 OS=Vitis vinifera GN=GSVIVT00037159001 PE=1 SV=2//5.83324e-32
Gh_D10G2218	3.9419	3.5972	3.4159	sp|P32765|ASP_THECC 21 kDa seed protein OS=Theobroma cacao GN=ASP PE=2 SV=1//6.94521e-80
Gh_D11G2709	3.9387	3.796	5.2176	sp|Q9FR37|AMI1_ARATH Amidase 1 OS=Arabidopsis thaliana GN=AMI1 PE=1 SV=1//5.4919e-157
Gh_A09G2365	3.9262	6.2369	3.6721	sp|Q9SGU9|MGL_ARATH Methionine gamma-lyase OS=Arabidopsis thaliana GN=MGL PE=1 SV=1//4.69775e-110
Gh_D10G2219	3.8865	4.3792	2.791	sp|P32765|ASP_THECC 21 kDa seed protein OS=Theobroma cacao GN=ASP PE=2 SV=1//2.46584e-78
Gh_A03G0405	3.8537	0.38197	0.32298	-//-
Gh_A11G2185	3.8467	3.0698	1.8942	sp|Q9SFF9|GL17_ARATH Germin-like protein subfamily 1 member 7 OS=Arabidopsis thaliana GN=At3g05950 PE=2 SV=1//1.10324e-97
Gh_D10G1757	3.8233	4.0123	3.0765	sp|O50001|PRU1_PRUAR Major allergen Pru ar 1 OS=Prunus armeniaca PE=1 SV=1//5.49813e-43
Novel01086	3.823	2.8397	2.8378	--
Gh_A12G2071	3.8187	3.7739	1.3789	sp|P50700|OSL3_ARATH Osmotin-like protein OSM34 OS=Arabidopsis thaliana GN=OSM34 PE=2 SV=2//5.23197e-107
Gh_A08G1059	3.8183	4.2172	3.4499	sp|Q9LDE1|MY108_ARATH Transcription factor MYB108 OS=Arabidopsis thaliana GN=MYB108 PE=1 SV=1//6.79352e-71
Gh_A09G0635	3.8169	3.8205	2.4924	sp|P52407|E13B_HEVBR Glucan endo-1,3-beta-glucosidase, basic vacuolar isoform OS=Hevea brasiliensis GN=HGN1 PE=1 SV=2//4.08902e-167
Gh_A09G2442	3.812	3.3058	1.7481	sp|O82088|SELFP_SOLLC Protein SELF-PRUNING OS=Solanum lycopersicum GN=SP PE=2 SV=1//1.02672e-92
Gh_A04G0165	3.8098	4.7055	4.0203	sp|O64638|C76C3_ARATH Cytochrome P450 76C3 OS=Arabidopsis thaliana GN=CYP76C3 PE=2 SV=2//8.51607e-80
Gh_A10G2355	3.7806	3.7034	2.1779	sp|P32765|ASP_THECC 21 kDa seed protein OS=Theobroma cacao GN=ASP PE=2 SV=1//1.3758e-71
Gh_A09G1286	3.7748	2.4318	1.6993	sp|Q7PC87|AB34G_ARATH ABC transporter G family member 34 OS=Arabidopsis thaliana GN=ABCG34 PE=2 SV=1//0
Gh_D09G0636	3.7588	3.5468	1.5096	sp|P52407|E13B_HEVBR Glucan endo-1,3-beta-glucosidase, basic vacuolar isoform OS=Hevea brasiliensis GN=HGN1 PE=1 SV=2//9.50118e-166
Gh_D05G3595	3.7574	4.3285	3.5406	sp|Q9FIA1|GDL87_ARATH GDSL esterase/lipase At5g55050 OS=Arabidopsis thaliana GN=At5g55050 PE=2 SV=1//6.24742e-113
Gh_D07G2320	3.7527	3.0138	1.4867	sp|Q96509|PER55_ARATH Peroxidase 55 OS=Arabidopsis thaliana GN=PER55 PE=1 SV=1//3.55593e-126
Gh_D13G0195	3.7513	3.1954	2.0207	sp|Q8GTB6|THCAS_CANSA Tetrahydrocannabinolic acid synthase OS=Cannabis sativa PE=1 SV=1//3.92806e-148
Gh_A09G0741	3.739	5.3607	4.2707	sp|Q8LBM2|TIF5A_ARATH Protein TIFY 5A OS=Arabidopsis thaliana GN=TIFY5A PE=1 SV=1//2.06673e-19
Novel03110	3.7325	4.7642	3.4572	PREDICTED: uncharacterized protein LOC105763060 [Gossypium raimondii]>gi|763780875|gb|KJB47946.1| hypothetical protein B456_008G048500 [Gossypium raimondii]
Gh_D02G0567	3.7304	2.4011	1.3875	sp|O50001|PRU1_PRUAR Major allergen Pru ar 1 OS=Prunus armeniaca PE=1 SV=1//6.57641e-11
Gh_A12G2342	3.7222	2.0204	1.7934	-//-
Gh_A12G2647	3.7193	3.8327	2.8569	sp|Q9SGA8|U83A1_ARATH UDP-glycosyltransferase 83A1 OS=Arabidopsis thaliana GN=UGT83A1 PE=2 SV=1//8.41301e-115
Gh_A06G1784	3.7147	4.1313	2.6585	sp|O65483|CRK24_ARATH Cysteine-rich receptor-like protein kinase 24 OS=Arabidopsis thaliana GN=CRK24 PE=3 SV=2//7.45026e-162
Gh_D11G1338	3.7071	4.452	3.8899	-//-
Gh_D10G1857	3.6948	3.4193	-0.079393	sp|Q6XMI3|BSMT1_ARATH Salicylate/benzoate carboxyl methyltransferase OS=Arabidopsis thaliana GN=BSMT1 PE=1 SV=1//8.37224e-86
Gh_D06G1428	3.6852	2.5983	2.2053	sp|Q9FJ47|SAG12_ARATH Senescence-specific cysteine protease SAG12 OS=Arabidopsis thaliana GN=SAG12 PE=1 SV=1//1.43566e-95
Gh_D08G2225	3.678	4.1691	2.0422	sp|P27481|LOXB_PHAVU Linoleate 9S-lipoxygenase (Fragment) OS=Phaseolus vulgaris PE=2 SV=1//0
Gh_A08G2234	3.6736	3.9782	1.5606	sp|Q01484|ANK2_HUMAN Ankyrin-2 OS=Homo sapiens GN=ANK2 PE=1 SV=4//1.01853e-07
Gh_D08G0442	3.6655	5.2507	4.7435	sp|A7QEU4|PER5_VITVI Peroxidase 5 OS=Vitis vinifera GN=GSVIVT00037159001 PE=1 SV=2//3.71537e-113
Gh_A09G2364	3.6494	6.1255	4.1999	sp|Q9SGU9|MGL_ARATH Methionine gamma-lyase OS=Arabidopsis thaliana GN=MGL PE=1 SV=1//3.36611e-114
Gh_A12G1923	3.6492	3.5943	2.509	sp|Q850K7|EXLB1_ORYSJ Expansin-like B1 OS=Oryza sativa subsp. japonica GN=EXLB1 PE=2 SV=2//1.45971e-108
Gh_A13G0615	3.6284	3.9722	2.9107	-//-
Gh_D05G1642	3.6041	5.1597	3.4662	sp|O65451|FB333_ARATH Probable F-box protein At4g22030 OS=Arabidopsis thaliana GN=At4g22030 PE=4 SV=1//1.67871e-121
Gh_D09G1789	3.5907	4.5709	2.9842	sp|Q9SGU9|MGL_ARATH Methionine gamma-lyase OS=Arabidopsis thaliana GN=MGL PE=1 SV=1//7.86684e-17
Gh_A12G2449	3.5776	3.7009	3.5542	sp|Q5PNY6|PUB21_ARATH U-box domain-containing protein 21 OS=Arabidopsis thaliana GN=PUB21 PE=2 SV=1//6.65262e-101
Gh_A02G1269	3.5705	4.6977	3.6242	sp|Q9SDN0|DNJ20_ARATH Chaperone protein dnaJ 20, chloroplastic OS=Arabidopsis thaliana GN=ATJ20 PE=1 SV=2//1.51752e-18
Gh_A07G1493	3.5546	-0.11622	-0.023943	sp|Q9SSE5|COL9_ARATH Zinc finger protein CONSTANS-LIKE 9 OS=Arabidopsis thaliana GN=COL9 PE=2 SV=1//1.27488e-141
Gh_A03G0693	3.5496	4.6426	3.8595	sp|O48723|PLP2_ARATH Patatin-like protein 2 OS=Arabidopsis thaliana GN=PLP2 PE=1 SV=1//9.88325e-153
Gh_D03G1059	3.5402	2.4225	2.6382	-//-
Gh_D07G1645	3.5207	0.49781	0.28581	sp|Q9SSE5|COL9_ARATH Zinc finger protein CONSTANS-LIKE 9 OS=Arabidopsis thaliana GN=COL9 PE=2 SV=1//5.82127e-133
Gh_A13G0617	3.5197	4.3091	3.2531	-//-
Gh_D12G2680	3.5158	2.0524	2.1215	sp|Q6DST1|Y1465_ARATH Late embryogenesis abundant protein At1g64065 OS=Arabidopsis thaliana GN=At1g64065 PE=2 SV=1//2.1693e-21
Gh_A10G1509	3.5147	3.9856	3.3362	sp|P43179|BEV1F_BETPN Major pollen allergen Bet v 1-F/I OS=Betula pendula GN=BETV1F PE=1 SV=2//7.46853e-48
Gh_A09G2362	3.5091	4.4819	2.2601	sp|Q9SGU9|MGL_ARATH Methionine gamma-lyase OS=Arabidopsis thaliana GN=MGL PE=1 SV=1//0
Gh_D13G0506	3.486	4.5739	2.8528	-//-
Gh_D05G2768	3.4746	1.8863	-0.0744	sp|B9RPM3|TPS9_RICCO Probable terpene synthase 9 OS=Ricinus communis GN=TPS9 PE=3 SV=1//7.23552e-177
Gh_A05G2117	3.4728	4.6381	3.8471	sp|Q6Z8L2|LAC9_ORYSJ Putative laccase-9 OS=Oryza sativa subsp. japonica GN=LAC9 PE=3 SV=1//1.07262e-171
Gh_D07G1851	3.4715	4.5961	3.6047	sp|Q67ZI9|GDL48_ARATH GDSL esterase/lipase At2g42990 OS=Arabidopsis thaliana GN=At2g42990 PE=2 SV=1//1.58456e-155
Gh_A08G2333	3.4681	3.7068	3.4321	sp|P28002|COMT1_MEDSA Caffeic acid 3-O-methyltransferase OS=Medicago sativa PE=1 SV=1//1.85677e-63
Gh_A10G0529	3.4608	4.1657	2.1422	sp|Q9LRJ9|CRR38_ARATH Cysteine-rich repeat secretory protein 38 OS=Arabidopsis thaliana GN=CRRSP38 PE=2 SV=1//4.79986e-46
Gh_D03G1535	3.456	4.742	4.4942	-//-
Novel07935	3.4544	0.42445	1.5981	PREDICTED: phosphomethylpyrimidine synthase, chloroplastic isoform X1 [Gossypium raimondii]
Gh_D10G2493	3.4462	3.4493	2.7045	sp|Q6WNQ8|C81E8_MEDTR Cytochrome P450 81E8 OS=Medicago truncatula GN=CYP81E8 PE=2 SV=1//1.47842e-163
Gh_D06G1894	3.4372	3.0893	4.1386	sp|Q9FYE1|MCA9_ARATH Metacaspase-9 OS=Arabidopsis thaliana GN=AMC9 PE=1 SV=1//1.08627e-88
Gh_A07G0413	3.4323	3.1639	1.7079	sp|Q9M2Z8|MPCP2_ARATH Mitochondrial phosphate carrier protein 2, mitochondrial OS=Arabidopsis thaliana GN=MPT2 PE=2 SV=1//8.58264e-170
Gh_A05G0665	3.4236	4.3862	2.6689	sp|Q6Q3H3|TPSGD_VITVI (-)-germacrene D synthase OS=Vitis vinifera GN=VIT_19s0014g04930 PE=1 SV=1//1.02523e-20
Gh_A04G0065	3.4177	4.6756	3.4691	sp|Q9SKQ2|DIR4_ARATH Dirigent protein 4 OS=Arabidopsis thaliana GN=DIR4 PE=2 SV=1//2.02009e-39
Gh_A01G1562	3.4105	0.37995	0.60097	sp|Q8RWD0|COL16_ARATH Zinc finger protein CONSTANS-LIKE 16 OS=Arabidopsis thaliana GN=COL16 PE=2 SV=2//3.5819e-96
Gh_D01G1811	3.401	0.11887	0.36026	sp|Q8RWD0|COL16_ARATH Zinc finger protein CONSTANS-LIKE 16 OS=Arabidopsis thaliana GN=COL16 PE=2 SV=2//1.84354e-86
Gh_A08G1061	3.3873	3.8536	3.252	sp|Q9LDE1|MY108_ARATH Transcription factor MYB108 OS=Arabidopsis thaliana GN=MYB108 PE=1 SV=1//1.11928e-65
Gh_D13G0510	3.3609	4.5836	3.7813	-//-
Gh_A07G0151	3.3592	3.0227	4.0869	sp|Q3E989|PME54_ARATH Probable pectinesterase/pectinesterase inhibitor 54 OS=Arabidopsis thaliana GN=PME54 PE=2 SV=1//1.85281e-144
Gh_D10G1753	3.3534	3.3971	2.297	sp|P43179|BEV1F_BETPN Major pollen allergen Bet v 1-F/I OS=Betula pendula GN=BETV1F PE=1 SV=2//2.59444e-50
Gh_D11G2491	3.3488	2.73	0.18268	sp|Q9FID0|GL114_ARATH Germin-like protein subfamily 1 member 14 OS=Arabidopsis thaliana GN=At5g39110 PE=3 SV=1//1.35621e-100
Gh_D03G1125	3.3405	0.19294	0.93564	sp|O82392|THIC_ARATH Phosphomethylpyrimidine synthase, chloroplastic OS=Arabidopsis thaliana GN=THIC PE=1 SV=1//9.91927e-25
Gh_A04G0064	3.3388	3.9488	2.9145	sp|Q9SKQ2|DIR4_ARATH Dirigent protein 4 OS=Arabidopsis thaliana GN=DIR4 PE=2 SV=1//1.14374e-45
Gh_D08G2297	3.3383	3.8706	3.2336	-//-
Gh_D10G0069	3.3362	3.6323	2.7367	sp|Q9SVG4|RETOL_ARATH Reticuline oxidase-like protein OS=Arabidopsis thaliana GN=At4g20830 PE=1 SV=2//0
Gh_D08G2680	3.3332	2.9635	2.3445	sp|Q9LHN8|F6H1_ARATH Feruloyl CoA ortho-hydroxylase 1 OS=Arabidopsis thaliana GN=F6&apos;H1 PE=1 SV=1//1.18375e-180
Gh_D03G0119	3.3278	2.6381	2.0993	sp|Q9SFZ3|BH110_ARATH Transcription factor bHLH110 OS=Arabidopsis thaliana GN=BHLH110 PE=2 SV=2//6.80192e-33
Novel05126	3.3266	4.5999	4.9523	--
Gh_A11G2344	3.3158	-0.089482	0.25934	sp|Q9C503|NDF5_ARATH Protein NDH-DEPENDENT CYCLIC ELECTRON FLOW 5 OS=Arabidopsis thaliana GN=NDF5 PE=2 SV=1//4.12662e-97
Gh_D08G1558	3.3085	4.1232	3.6397	sp|A6P6W0|CASL1_CANSA Cannabidiolic acid synthase-like 1 OS=Cannabis sativa GN=CBDAS2 PE=2 SV=1//1.40771e-168
Gh_A02G0503	3.307	2.4363	1.3232	sp|O50001|PRU1_PRUAR Major allergen Pru ar 1 OS=Prunus armeniaca PE=1 SV=1//3.88709e-33
Gh_D01G1221	3.2912	3.0539	2.4041	sp|D4N502|DIOX3_PAPSO Codeine O-demethylase OS=Papaver somniferum GN=CODM PE=1 SV=1//1.59002e-66
Gh_A11G1411	3.2845	4.5475	3.5953	-//-
Gh_A08G1045	3.2833	2.8845	1.5876	sp|Q8LGG8|USPAL_ARATH Universal stress protein A-like protein OS=Arabidopsis thaliana GN=At3g01520 PE=1 SV=2//2.37946e-11
Gh_D09G0271	3.2775	0.71847	1.4422	-//-
Gh_A08G1109	3.274	2.1768	1.5762	sp|Q9SK08|LBD11_ARATH LOB domain-containing protein 11 OS=Arabidopsis thaliana GN=LBD11 PE=2 SV=2//3.78778e-41
Gh_D07G0502	3.2689	3.8829	2.0139	sp|Q9M9E1|AB40G_ARATH ABC transporter G family member 40 OS=Arabidopsis thaliana GN=ABCG40 PE=1 SV=1//1.79472e-23
Gh_A10G1079	3.2667	2.1384	2.2024	sp|P48386|CHS1_CAMSI Chalcone synthase 1 OS=Camellia sinensis GN=CHS1 PE=2 SV=1//0
Gh_D01G0285	3.2592	3.279	1.6804	sp|Q9LHN8|F6H1_ARATH Feruloyl CoA ortho-hydroxylase 1 OS=Arabidopsis thaliana GN=F6&apos;H1 PE=1 SV=1//3.82819e-121
Gh_A08G2360	3.2534	3.49	2.4471	-//-
Gh_A11G1370	3.2522	0.74882	1.0643	sp|Q9SSE5|COL9_ARATH Zinc finger protein CONSTANS-LIKE 9 OS=Arabidopsis thaliana GN=COL9 PE=2 SV=1//3.63422e-118
Gh_A03G0420	3.2514	0.85166	1.6191	sp|O82392|THIC_ARATH Phosphomethylpyrimidine synthase, chloroplastic OS=Arabidopsis thaliana GN=THIC PE=1 SV=1//0
Gh_D03G1135	3.2422	-0.0079249	0.024948	-//-
Gh_D12G2456	3.2404	3.2936	3.1261	sp|Q9ZW95|C7352_ARATH Cytokinin hydroxylase OS=Arabidopsis thaliana GN=CYP735A2 PE=1 SV=1//4.04365e-105
Gh_Sca031918G01	3.2397	2.862	1.8175	sp|Q2R9D2|Y1176_ORYSJ B3 domain-containing protein Os11g0197600 OS=Oryza sativa subsp. japonica GN=Os11g0197600 PE=2 SV=1//9.30636e-11
Gh_A07G2219	3.2366	5.7408	5.3725	sp|Q9LSF1|OXI1_ARATH Serine/threonine-protein kinase OXI1 OS=Arabidopsis thaliana GN=OXI1 PE=1 SV=1//1.1478e-47
Gh_A11G0083	3.2241	2.0441	1.2088	sp|Q8RWF5|MATE9_ARATH MATE efflux family protein 9 OS=Arabidopsis thaliana GN=DTXL5 PE=2 SV=1//6.59956e-63
Gh_D04G1630	3.2237	3.5801	2.9155	sp|P28475|S6PD_MALDO NADP-dependent D-sorbitol-6-phosphate dehydrogenase OS=Malus domestica GN=S6PDH PE=2 SV=1//8.90063e-150
Gh_D10G0566	3.208	2.8604	2.2455	sp|Q9LRJ9|CRR38_ARATH Cysteine-rich repeat secretory protein 38 OS=Arabidopsis thaliana GN=CRRSP38 PE=2 SV=1//1.46294e-88
Gh_A10G0528	3.1819	2.8439	2.1185	sp|Q9LRJ9|CRR38_ARATH Cysteine-rich repeat secretory protein 38 OS=Arabidopsis thaliana GN=CRRSP38 PE=2 SV=1//1.1443e-85
Gh_A02G1814	3.1721	1.4538	1.4875	sp|Q8RJP2|RHIE_DICD3 Rhamnogalacturonate lyase OS=Dickeya dadantii (strain 3937) GN=rhiE PE=1 SV=1//3.92992e-33
Gh_D11G1518	3.1579	0.34228	0.21903	sp|Q9LUA9|COL10_ARATH Zinc finger protein CONSTANS-LIKE 10 OS=Arabidopsis thaliana GN=COL10 PE=1 SV=1//1.88825e-123
Gh_A13G0619	3.1554	4.0618	3.2172	-//-
Novel00394	3.1443	3.7936	2.255	PREDICTED: cannabidiolic acid synthase-like 1 [Gossypium raimondii]
Gh_D07G0522	3.1399	3.1669	3.1152	sp|Q8RYJ8|CML19_ORYSJ Putative calcium-binding protein CML19 OS=Oryza sativa subsp. japonica GN=CML19 PE=3 SV=1//3.6113e-38
Gh_D13G0509	3.1377	4.6632	3.5084	-//-
Gh_D13G0508	3.1276	4.4539	3.5737	-//-
Gh_A06G1285	3.1267	2.1734	-0.88634	sp|O50046|TRPB_CAMAC Tryptophan synthase beta chain 2, chloroplastic OS=Camptotheca acuminata GN=TSB PE=2 SV=1//0
Gh_A03G1198	3.1262	4.2824	2.6979	sp|Q9Y5Z4|HEBP2_HUMAN Heme-binding protein 2 OS=Homo sapiens GN=HEBP2 PE=1 SV=1//3.71843e-10
Gh_A11G2195	3.1197	3.0506	1.7419	sp|P92997|GL113_ARATH Germin-like protein subfamily 1 member 13 OS=Arabidopsis thaliana GN=GLP6 PE=2 SV=2//8.05079e-107
Gh_A08G1864	3.1159	2.383	0.88858	sp|Q43191|LOX15_SOLTU Probable linoleate 9S-lipoxygenase 5 OS=Solanum tuberosum GN=LOX1.5 PE=2 SV=1//0
Gh_A08G1269	3.1044	4.1007	3.5863	sp|A6P6V9|CBDAS_CANSA Cannabidiolic acid synthase OS=Cannabis sativa GN=CBDAS PE=1 SV=1//5.19672e-167
Gh_D05G2776	3.1041	3.6523	2.4996	sp|Q9SKQ2|DIR4_ARATH Dirigent protein 4 OS=Arabidopsis thaliana GN=DIR4 PE=2 SV=1//7.04766e-54
Gh_A13G0256	3.0982	4.6888	3.9362	sp|Q5PNY6|PUB21_ARATH U-box domain-containing protein 21 OS=Arabidopsis thaliana GN=PUB21 PE=2 SV=1//1.8681e-105
Gh_D08G0444	3.0957	3.4346	3.828	sp|A7QEU4|PER5_VITVI Peroxidase 5 OS=Vitis vinifera GN=GSVIVT00037159001 PE=1 SV=2//1.17437e-24
Gh_D13G1654	3.0826	2.3521	0.68252	sp|Q9LHN8|F6H1_ARATH Feruloyl CoA ortho-hydroxylase 1 OS=Arabidopsis thaliana GN=F6&apos;H1 PE=1 SV=1//7.00573e-172
Gh_A06G0111	3.0805	2.5479	1.0963	sp|Q96242|CP74A_ARATH Allene oxide synthase, chloroplastic OS=Arabidopsis thaliana GN=CYP74A PE=1 SV=3//0
Gh_D11G0308	3.0796	2.7448	2.1778	sp|Q54DY9|BCS1B_DICDI Probable mitochondrial chaperone BCS1-B OS=Dictyostelium discoideum GN=bcsl1b PE=3 SV=1//2.78855e-29
Gh_A12G1761	3.0744	3.0326	2.4113	sp|Q9FH54|EF114_ARATH Ethylene-responsive transcription factor ERF114 OS=Arabidopsis thaliana GN=ERF114 PE=1 SV=1//5.92161e-31
Gh_D03G1605	3.0719	2.855	2.8553	sp|Q9SS87|SEOB_ARATH Protein SIEVE ELEMENT OCCLUSION B OS=Arabidopsis thaliana GN=SEOB PE=1 SV=1//3.62746e-158
Gh_D02G2417	3.0675	3.3154	2.1808	sp|Q9FI40|BAHD1_ARATH BAHD acyltransferase At5g47980 OS=Arabidopsis thaliana GN=BAHD1 PE=2 SV=1//1.60032e-12
Gh_D08G1777	3.055	2.242	0.64448	sp|O23547|EXLB1_ARATH Expansin-like B1 OS=Arabidopsis thaliana GN=EXLB1 PE=2 SV=2//3.77847e-105
Gh_A08G1646	3.0543	2.7698	2.1111	sp|O50055|COL1_ARATH Zinc finger protein CONSTANS-LIKE 1 OS=Arabidopsis thaliana GN=COL1 PE=1 SV=1//2.57483e-10
Gh_D04G0198	3.0286	2.4164	1.7487	sp|P13087|MIRA_SYNDU Miraculin OS=Synsepalum dulcificum PE=1 SV=3//1.05486e-55
Gh_D07G0824	3.0089	3.4487	2.3592	sp|Q9C519|WRKY6_ARATH WRKY transcription factor 6 OS=Arabidopsis thaliana GN=WRKY6 PE=1 SV=1//7.72275e-103
Gh_D12G2247	3.0043	2.6889	1.4279	sp|P50700|OSL3_ARATH Osmotin-like protein OSM34 OS=Arabidopsis thaliana GN=OSM34 PE=2 SV=2//6.57628e-107
Novel04750	3.0032	4.3223	2.5627	--
Gh_A06G0303	2.9945	3.0544	2.9763	sp|Q67XC9|TPPD_ARATH Probable trehalose-phosphate phosphatase D OS=Arabidopsis thaliana GN=TPPD PE=2 SV=1//1.81984e-154
Gh_D06G0147	2.9812	-0.19911	0.76507	-//-
Gh_D04G0247	2.9774	0.94032	1.5805	sp|Q6NQG7|ATL78_ARATH RING-H2 finger protein ATL78 OS=Arabidopsis thaliana GN=ATL78 PE=2 SV=1//1.12888e-50
Gh_A05G2328	2.9748	2.647	1.7636	sp|Q9FY79|LAC14_ARATH Laccase-14 OS=Arabidopsis thaliana GN=LAC14 PE=2 SV=1//1.67476e-63
Gh_D13G1804	2.9723	3.3792	2.989	-//-
Gh_A11G2620	2.9701	3.7494	2.7484	sp|F4JUF8|DIR15_ARATH Dirigent protein 15 OS=Arabidopsis thaliana GN=DIR15 PE=3 SV=1//9.27633e-56
Gh_Sca069352G01	2.97	2.5078	0.86747	sp|O50001|PRU1_PRUAR Major allergen Pru ar 1 OS=Prunus armeniaca PE=1 SV=1//6.57641e-11
Gh_A11G0206	2.9699	2.9961	0.84167	sp|Q9SUS4|RHA1A_ARATH RING-H2 zinc finger protein RHA1a OS=Arabidopsis thaliana GN=RHA1A PE=2 SV=1//5.97773e-25
Gh_A08G1477	2.9676	2.7026	2.2103	sp|O23547|EXLB1_ARATH Expansin-like B1 OS=Arabidopsis thaliana GN=EXLB1 PE=2 SV=2//1.44447e-91
Gh_D05G3536	2.9616	3.8183	2.5237	sp|O64638|C76C3_ARATH Cytochrome P450 76C3 OS=Arabidopsis thaliana GN=CYP76C3 PE=2 SV=2//1.1624e-80
Gh_D11G1087	2.9614	2.1555	1.1166	sp|Q5W274|PDR3_TOBAC Pleiotropic drug resistance protein 3 OS=Nicotiana tabacum GN=PDR3 PE=2 SV=1//0
Gh_D11G2926	2.9566	3.3932	2.4563	sp|F4JUF8|DIR15_ARATH Dirigent protein 15 OS=Arabidopsis thaliana GN=DIR15 PE=3 SV=1//1.18656e-52
Gh_A10G0415	2.9517	3.8368	3.6287	sp|Q941F1|PLA15_ARATH Phospholipase A1-Igamma1, chloroplastic OS=Arabidopsis thaliana GN=At1g06800 PE=1 SV=2//5.87662e-123
Gh_D08G1323	2.9505	2.905	0.43965	-//-
Gh_D12G1206	2.9496	3.8441	4.5739	sp|Q9M1R4|IAA30_ARATH Auxin-responsive protein IAA30 OS=Arabidopsis thaliana GN=IAA30 PE=2 SV=1//1.2746e-40
Gh_D13G0273	2.9483	4.2036	3.3808	sp|Q5PNY6|PUB21_ARATH U-box domain-containing protein 21 OS=Arabidopsis thaliana GN=PUB21 PE=2 SV=1//8.88103e-105
Gh_A11G1306	2.9476	4.6573	4.2926	sp|Q9SA25|WAKLG_ARATH Wall-associated receptor kinase-like 8 OS=Arabidopsis thaliana GN=WAKL8 PE=2 SV=1//1.59167e-145
Gh_A06G1602	2.9389	2.0926	1.5439	sp|Q9SVG4|RETOL_ARATH Reticuline oxidase-like protein OS=Arabidopsis thaliana GN=At4g20830 PE=1 SV=2//4.49514e-176
Gh_D03G0409	2.9356	4.0919	3.284	sp|Q9SDN0|DNJ20_ARATH Chaperone protein dnaJ 20, chloroplastic OS=Arabidopsis thaliana GN=ATJ20 PE=1 SV=2//2.38197e-18
Gh_D04G0087	2.9312	3.6841	2.4677	-//-
Novel02432	2.9295	4.9965	3.2257	PREDICTED: major pollen allergen Bet v 1-E-like [Gossypium raimondii]>gi|763805847|gb|KJB72785.1| hypothetical protein B456_011G197500 [Gossypium raimondii]
Gh_D09G1331	2.9291	1.6399	0.74078	sp|Q7PC84|AB39G_ARATH ABC transporter G family member 39 OS=Arabidopsis thaliana GN=ABCG39 PE=3 SV=1//0
Gh_D11G0087	2.9119	2.6153	1.1935	sp|Q8RWF5|MATE9_ARATH MATE efflux family protein 9 OS=Arabidopsis thaliana GN=DTXL5 PE=2 SV=1//7.80592e-61
Gh_D11G1821	2.9114	3.3702	2.4652	sp|P34913|HYES_HUMAN Bifunctional epoxide hydrolase 2 OS=Homo sapiens GN=EPHX2 PE=1 SV=2//1.56787e-48
Gh_D10G1754	2.9085	2.5898	1.7879	sp|P43178|BEV1E_BETPN Major pollen allergen Bet v 1-E OS=Betula pendula GN=BETV1E PE=1 SV=2//8.07931e-44
Gh_D09G0703	2.9081	4.0766	2.6537	sp|Q9SCW4|HFB2A_ARATH Heat stress transcription factor B-2a OS=Arabidopsis thaliana GN=HSFB2A PE=2 SV=1//4.63505e-33
Gh_D12G2576	2.9077	3.7486	3.2073	sp|Q5PNY6|PUB21_ARATH U-box domain-containing protein 21 OS=Arabidopsis thaliana GN=PUB21 PE=2 SV=1//1.59371e-101
Gh_D03G1229	2.9042	2.7761	2.254	sp|Q41350|OLP1_SOLLC Osmotin-like protein OS=Solanum lycopersicum PE=1 SV=1//6.37385e-134
Gh_A04G0131	2.9005	3.2028	2.3639	sp|Q9FIA1|GDL87_ARATH GDSL esterase/lipase At5g55050 OS=Arabidopsis thaliana GN=At5g55050 PE=2 SV=1//5.06293e-124
Gh_D11G0063	2.8943	3.6341	2.946	sp|Q9FLT2|IPMKB_ARATH Inositol polyphosphate multikinase beta OS=Arabidopsis thaliana GN=IPK2b PE=1 SV=1//3.97352e-120
Gh_D05G3275	2.893	4.418	4.7583	sp|Q7XWK5|SAG39_ORYSJ Senescence-specific cysteine protease SAG39 OS=Oryza sativa subsp. japonica GN=SAG39 PE=2 SV=2//1.56572e-128
Gh_A10G1567	2.8911	3.2295	1.9002	sp|Q6E2Z6|REHY_MEDTR 1-Cys peroxiredoxin OS=Medicago truncatula PE=2 SV=1//5.23186e-122
Gh_A13G1344	2.89	2.8355	1.1842	sp|Q9C899|F6H2_ARATH Feruloyl CoA ortho-hydroxylase 2 OS=Arabidopsis thaliana GN=F6&apos;H2 PE=1 SV=1//2.06741e-176
Gh_D08G1880	2.8851	4.0616	2.6294	sp|Q56XJ7|Y4276_ARATH Uncharacterized protein At4g22758 OS=Arabidopsis thaliana GN=At4g22758 PE=2 SV=1//4.34614e-35
Gh_A05G2501	2.883	4.862	4.0145	sp|Q9SKQ2|DIR4_ARATH Dirigent protein 4 OS=Arabidopsis thaliana GN=DIR4 PE=2 SV=1//1.52837e-37
Gh_D05G2275	2.8764	3.8661	2.4047	sp|Q9LMP1|WAK2_ARATH Wall-associated receptor kinase 2 OS=Arabidopsis thaliana GN=WAK2 PE=1 SV=1//0
Gh_A05G2499	2.8682	3.4442	2.731	sp|Q9SKQ2|DIR4_ARATH Dirigent protein 4 OS=Arabidopsis thaliana GN=DIR4 PE=2 SV=1//4.92108e-53
Gh_A05G3109	2.8616	2.5483	1.5264	sp|Q5D892|MER3_ARATH ATP-dependent DNA helicase MER3 homolog OS=Arabidopsis thaliana GN=MER3 PE=2 SV=1//0
Gh_Sca009502G01	2.8481	4.0583	3.4212	-//-
Gh_D08G1340	2.843	3.521	2.8939	sp|Q9LDE1|MY108_ARATH Transcription factor MYB108 OS=Arabidopsis thaliana GN=MYB108 PE=1 SV=1//5.3366e-64
Gh_A11G0981	2.8422	3.4222	2.7424	sp|Q9LDE1|MY108_ARATH Transcription factor MYB108 OS=Arabidopsis thaliana GN=MYB108 PE=1 SV=1//2.07675e-69
Gh_A12G2057	2.842	3.955	3.7895	sp|P93835|DRE1B_ARATH Dehydration-responsive element-binding protein 1B OS=Arabidopsis thaliana GN=DREB1B PE=2 SV=2//1.41584e-55
Gh_D13G2088	2.8409	2.9955	0.99522	sp|Q5M974|RN181_XENTR E3 ubiquitin-protein ligase RNF181 OS=Xenopus tropicalis GN=rnf181 PE=2 SV=1//7.06697e-08
Gh_A13G0614	2.8375	3.8838	3.1376	-//-
Gh_A11G2370	2.8346	2.3353	1.527	sp|P93051|ERDL7_ARATH Sugar transporter ERD6-like 7 OS=Arabidopsis thaliana GN=At2g48020 PE=2 SV=2//1.11294e-75
Gh_A02G1347	2.8138	2.413	3.2069	sp|Q38907|XTH25_ARATH Probable xyloglucan endotransglucosylase/hydrolase protein 25 OS=Arabidopsis thaliana GN=XTH25 PE=2 SV=2//3.43568e-74
Gh_A11G0335	2.8133	3.6305	3.2733	sp|Q8RYJ8|CML19_ORYSJ Putative calcium-binding protein CML19 OS=Oryza sativa subsp. japonica GN=CML19 PE=3 SV=1//3.40742e-39
Gh_D10G1157	2.8114	2.5735	1.5881	sp|P22195|PER1_ARAHY Cationic peroxidase 1 OS=Arachis hypogaea GN=PNC1 PE=1 SV=2//1.72122e-117
Gh_D05G1277	2.8068	3.0585	2.1007	sp|Q9FZ62|PPSP2_ARATH Inorganic pyrophosphatase 2 OS=Arabidopsis thaliana GN=At1g17710 PE=2 SV=1//2.2758e-120
Gh_A13G0618	2.8061	4.7581	4.519	-//-
Gh_D11G0391	2.797	3.89	3.3076	sp|Q8RYJ8|CML19_ORYSJ Putative calcium-binding protein CML19 OS=Oryza sativa subsp. japonica GN=CML19 PE=3 SV=1//1.2464e-40
Gh_D04G0606	2.7925	2.3121	2.3355	sp|P0CH30|RING1_GOSHI E3 ubiquitin-protein ligase RING1 OS=Gossypium hirsutum GN=RING1 PE=1 SV=1//8.7891e-29
Gh_D05G3661	2.7921	4.229	3.3942	sp|Q9SKQ2|DIR4_ARATH Dirigent protein 4 OS=Arabidopsis thaliana GN=DIR4 PE=2 SV=1//8.75064e-40
Gh_D09G2347	2.7844	1.8898	0.54143	-//-
Gh_A05G1052	2.7842	0.63239	0.23297	-//-
Gh_D11G0668	2.7836	4.1204	3.1834	sp|Q9ZVN2|Y1457_ARATH Acyltransferase-like protein At1g54570, chloroplastic OS=Arabidopsis thaliana GN=At1g54570 PE=2 SV=1//0
Gh_A09G0636	2.7828	2.9303	2.5106	sp|P52407|E13B_HEVBR Glucan endo-1,3-beta-glucosidase, basic vacuolar isoform OS=Hevea brasiliensis GN=HGN1 PE=1 SV=2//1.12795e-160
Gh_A13G1020	2.7709	2.812	2.7157	sp|Q9C8W9|NAC30_ARATH NAC domain-containing protein 30 OS=Arabidopsis thaliana GN=NAC030 PE=1 SV=1//7.16055e-06
Gh_D05G1973	2.7682	2.9528	1.4623	sp|Q9C8S6|Y1322_ARATH C2 domain-containing protein At1g63220 OS=Arabidopsis thaliana GN=At1g63220 PE=1 SV=1//5.40062e-10
Gh_A07G1256	2.7644	1.8576	0.45433	sp|P92997|GL113_ARATH Germin-like protein subfamily 1 member 13 OS=Arabidopsis thaliana GN=GLP6 PE=2 SV=2//5.56189e-99
Gh_D01G0337	2.7505	3.1159	2.2613	sp|Q9SKQ2|DIR4_ARATH Dirigent protein 4 OS=Arabidopsis thaliana GN=DIR4 PE=2 SV=1//5.31159e-45
Gh_D03G1533	2.7499	3.5951	4.3677	-//-
Gh_A06G0436	2.7498	3.4952	4.2127	sp|Q39224|SRG1_ARATH Protein SRG1 OS=Arabidopsis thaliana GN=SRG1 PE=2 SV=1//1.03556e-142
Gh_D07G0466	2.7474	3.1393	2.2443	-//-
Gh_D06G1646	2.7466	3.7967	3.3378	sp|O65451|FB333_ARATH Probable F-box protein At4g22030 OS=Arabidopsis thaliana GN=At4g22030 PE=4 SV=1//5.52013e-84
Gh_D08G1922	2.7462	3.6228	3.0463	sp|Q9CAN9|ERF26_ARATH Ethylene-responsive transcription factor ERF026 OS=Arabidopsis thaliana GN=ERF026 PE=2 SV=1//5.47502e-47
Gh_A05G3522	2.7458	3.3678	2.2861	-//-
Gh_A09G1543	2.7425	2.1417	0.94534	sp|D4N501|DIOX2_PAPSO Probable 2-oxoglutarate/Fe(II)-dependent dioxygenase OS=Papaver somniferum GN=DIOX2 PE=2 SV=1//4.15635e-80
Gh_D11G2659	2.7418	1.3574	0.69561	sp|Q94AQ8|PNSB2_ARATH Photosynthetic NDH subunit of subcomplex B 2, chloroplastic OS=Arabidopsis thaliana GN=PNSB2 PE=2 SV=1//2.51943e-142
Gh_D09G0648	2.7251	3.3349	2.9633	sp|Q9LDE1|MY108_ARATH Transcription factor MYB108 OS=Arabidopsis thaliana GN=MYB108 PE=1 SV=1//4.84187e-78
Gh_D13G1632	2.7222	3.4975	2.9544	sp|D4N502|DIOX3_PAPSO Codeine O-demethylase OS=Papaver somniferum GN=CODM PE=1 SV=1//9.33926e-87
Gh_A04G0848	2.7133	3.3596	2.8324	sp|Q84XG9|ILL1_ORYSI IAA-amino acid hydrolase ILR1-like 1 OS=Oryza sativa subsp. indica GN=ILL1 PE=2 SV=1//1.52128e-162
Gh_A05G2069	2.7045	2.4647	1.699	sp|Q70II3|EF110_ARATH Ethylene-responsive transcription factor ERF110 OS=Arabidopsis thaliana GN=ERF110 PE=2 SV=2//1.43215e-17
Gh_A03G0894	2.6937	1.0301	1.601	-//-
Gh_A11G2345	2.6881	0.74822	1.4108	sp|Q94AQ8|PNSB2_ARATH Photosynthetic NDH subunit of subcomplex B 2, chloroplastic OS=Arabidopsis thaliana GN=PNSB2 PE=2 SV=1//2.46518e-142
Gh_A12G0500	2.6856	3.4991	2.33	sp|P0C5E2|Y1839_ARATH Probable serine/threonine-protein kinase At1g18390 OS=Arabidopsis thaliana GN=At1g18390 PE=2 SV=2//3.08582e-157
Gh_A13G0955	2.6845	3.7176	3.9143	sp|Q93ZR6|WSD1_ARATH O-acyltransferase WSD1 OS=Arabidopsis thaliana GN=WSD1 PE=2 SV=1//3.82076e-108
Gh_D11G1740	2.684	2.5895	2.1677	sp|Q9LQQ8|RLCK7_ARATH Probable serine/threonine-protein kinase RLCKVII OS=Arabidopsis thaliana GN=At1g07870 PE=2 SV=1//3.91548e-68
Gh_A06G1318	2.6726	3.8842	3.314	sp|O65451|FB333_ARATH Probable F-box protein At4g22030 OS=Arabidopsis thaliana GN=At4g22030 PE=4 SV=1//7.55867e-80
Gh_D13G0511	2.6653	3.7639	2.8134	-//-
Gh_A04G0066	2.6628	3.2409	2.3624	sp|Q9SKQ2|DIR4_ARATH Dirigent protein 4 OS=Arabidopsis thaliana GN=DIR4 PE=2 SV=1//1.55637e-38
Gh_A05G1039	2.661	4.6526	3.1412	sp|P0C897|Y3264_ARATH Putative UPF0481 protein At3g02645 OS=Arabidopsis thaliana GN=At3g02645 PE=3 SV=1//1.48178e-168
Novel00166	2.656	3.3114	2.8156	LRR receptor-like serine/threonine-protein kinase EFR [Gossypium arboreum]
Gh_A01G0218	2.6558	3.062	2.7031	sp|Q9ZWJ9|ARR2_ARATH Two-component response regulator ARR2 OS=Arabidopsis thaliana GN=ARR2 PE=1 SV=1//6.38123e-44
Gh_A12G1935	2.6547	2.7715	2.6542	-//-
Gh_A10G0362	2.6538	-1.3541	-0.82753	sp|Q0WVX5|SSY4_ARATH Probable starch synthase 4, chloroplastic/amyloplastic OS=Arabidopsis thaliana GN=SS4 PE=2 SV=1//0
Gh_D05G1864	2.6509	2.213	1.397	sp|Q9FIJ0|RBOHD_ARATH Respiratory burst oxidase homolog protein D OS=Arabidopsis thaliana GN=RBOHD PE=1 SV=1//0
Gh_D10G1756	2.6501	3.63	3.143	sp|O50001|PRU1_PRUAR Major allergen Pru ar 1 OS=Prunus armeniaca PE=1 SV=1//2.57684e-46
Gh_A11G0905	2.6457	2.3454	1.367	sp|O48927|C78A3_SOYBN Cytochrome P450 78A3 OS=Glycine max GN=CYP78A3 PE=2 SV=1//0
Gh_A01G1739	2.6364	2.6298	2.1232	sp|Q94KL7|SILD_FORIN Secoisolariciresinol dehydrogenase (Fragment) OS=Forsythia intermedia PE=1 SV=1//4.17396e-95
Gh_D03G1840	2.6353	2.8626	1.4788	sp|Q84P24|4CLL6_ARATH 4-coumarate--CoA ligase-like 6 OS=Arabidopsis thaliana GN=4CLL6 PE=2 SV=2//0
Gh_D08G1774	2.633	1.8479	1.5394	sp|O23547|EXLB1_ARATH Expansin-like B1 OS=Arabidopsis thaliana GN=EXLB1 PE=2 SV=2//1.20097e-91
Gh_A03G1134	2.632	3.2431	2.8339	sp|Q70PR7|VINSY_RAUSE Vinorine synthase OS=Rauvolfia serpentina GN=ACT PE=1 SV=2//5.24352e-83
Gh_A03G2087	2.6311	0.6274	0.11732	sp|Q9SNB4|PCL1_ARATH Transcription factor LUX OS=Arabidopsis thaliana GN=LUX PE=1 SV=1//6.67028e-75
Gh_D08G1978	2.6307	2.3408	2.1583	sp|O50055|COL1_ARATH Zinc finger protein CONSTANS-LIKE 1 OS=Arabidopsis thaliana GN=COL1 PE=1 SV=1//3.93737e-10
Gh_A07G0774	2.6279	2.5256	0.68914	sp|Q08507|ACCO3_PETHY 1-aminocyclopropane-1-carboxylate oxidase 3 OS=Petunia hybrida GN=ACO3 PE=3 SV=1//7.73999e-176
Gh_D04G1835	2.6243	3.1779	1.031	sp|Q6AWW5|Y5262_ARATH Ankyrin repeat-containing protein At5g02620 OS=Arabidopsis thaliana GN=At5g02620 PE=1 SV=1//8.78093e-06
Gh_D06G0692	2.617	2.5438	2.2078	sp|C0LGR6|Y4291_ARATH Probable LRR receptor-like serine/threonine-protein kinase At4g29180 OS=Arabidopsis thaliana GN=At4g29180 PE=2 SV=2//0
Gh_A01G0071	2.6129	-0.24234	-0.25436	-//-
Gh_A11G1368	2.6103	2.5812	1.428	sp|Q9FFN2|GLYT3_ARATH Probable glycosyltransferase At5g03795 OS=Arabidopsis thaliana GN=At5g03795 PE=3 SV=2//4.62168e-152
Gh_A12G2151	2.6042	2.0225	2.7357	sp|Q9M3A3|ABIL2_ARATH Protein ABIL2 OS=Arabidopsis thaliana GN=ABIL2 PE=2 SV=1//8.967e-74
Gh_D07G0995	2.6002	3.2218	2.3689	sp|U3UA11|UGT7_CATRO UDP-glucose iridoid glucosyltransferase OS=Catharanthus roseus GN=UGT76A2 PE=1 SV=1//2.25276e-125
Gh_D10G1019	2.6	3.399	3.7718	sp|Q9FGF8|ABR1_ARATH Ethylene-responsive transcription factor ABR1 OS=Arabidopsis thaliana GN=ABR1 PE=2 SV=1//1.3667e-19
Gh_D01G2186	2.5939	3.5335	2.9597	-//-
Gh_A10G1318	2.5901	2.1701	1.3185	sp|P22195|PER1_ARAHY Cationic peroxidase 1 OS=Arachis hypogaea GN=PNC1 PE=1 SV=2//8.49294e-118
Gh_D07G1266	2.5892	3.1424	3.1036	-//-
Gh_A11G3302	2.587	3.5149	2.8977	-//-
Gh_A05G2491	2.5868	0.75684	-1.3928	sp|B9RPM3|TPS9_RICCO Probable terpene synthase 9 OS=Ricinus communis GN=TPS9 PE=3 SV=1//0
Gh_D10G2441	2.5846	0.63529	0.62666	sp|O04211|ELF4_ARATH Protein EARLY FLOWERING 4 OS=Arabidopsis thaliana GN=ELF4 PE=1 SV=1//1.83337e-32
Gh_A06G1526	2.584	3.988	5.07	sp|Q9FYE1|MCA9_ARATH Metacaspase-9 OS=Arabidopsis thaliana GN=AMC9 PE=1 SV=1//1.84003e-95
Gh_D11G0418	2.58	2.8771	2.9141	sp|Q9FH54|EF114_ARATH Ethylene-responsive transcription factor ERF114 OS=Arabidopsis thaliana GN=ERF114 PE=1 SV=1//1.34707e-26
Novel07803	2.578	2.1463	2.0463	PREDICTED: uncharacterized protein LOC102707106 [Oryza brachyantha]
Gh_D09G2019	2.5769	3.4065	3.185	sp|P27054|CHI4_PHAVU Endochitinase PR4 OS=Phaseolus vulgaris GN=CHI4 PE=2 SV=1//8.53185e-99
Gh_D09G0943	2.5733	3.4578	2.9846	sp|Q9FMR3|NAC90_ARATH NAC domain-containing protein 90 OS=Arabidopsis thaliana GN=NAC090 PE=2 SV=1//1.00537e-81
Gh_A10G0443	2.5696	2.4967	0.37723	sp|C0LGH2|Y1561_ARATH Probable LRR receptor-like serine/threonine-protein kinase At1g56130 OS=Arabidopsis thaliana GN=At1g56130 PE=2 SV=2//6.78166e-11
Gh_D12G1266	2.5683	2.7799	1.6077	-//-
Gh_A07G0209	2.5655	3.3572	2.0521	sp|P81406|GAPN_PEA NADP-dependent glyceraldehyde-3-phosphate dehydrogenase OS=Pisum sativum GN=GAPN PE=1 SV=1//0
Novel03069	2.5641	3.349	1.7172	--
Gh_A03G1988	2.5553	3.8807	3.1615	-//-
Gh_A01G1386	2.5471	1.1313	1.0211	sp|Q38967|AAP2_ARATH Amino acid permease 2 OS=Arabidopsis thaliana GN=AAP2 PE=1 SV=1//0
Gh_A08G1501	2.5449	3.6641	3.083	sp|O80337|EF100_ARATH Ethylene-responsive transcription factor 1A OS=Arabidopsis thaliana GN=ERF1A PE=1 SV=2//5.08051e-65
Gh_A10G0688	2.5361	-0.46696	-1.0187	-//-
Gh_A12G2387	2.5342	1.14	0.40446	-//-
Gh_D13G2154	2.5312	2.9924	1.5914	sp|Q9ZTA3|AOP1C_ARATH Probable 2-oxoglutarate-dependent dioxygenase AOP1 OS=Arabidopsis thaliana GN=AOP1 PE=2 SV=1//9.77393e-68
Gh_D02G0923	2.5308	4.5193	2.8732	sp|O48723|PLP2_ARATH Patatin-like protein 2 OS=Arabidopsis thaliana GN=PLP2 PE=1 SV=1//6.15158e-157
Gh_A13G1788	2.5279	2.9431	1.3647	sp|Q9ZTA3|AOP1C_ARATH Probable 2-oxoglutarate-dependent dioxygenase AOP1 OS=Arabidopsis thaliana GN=AOP1 PE=2 SV=1//4.1005e-61
Gh_D10G0429	2.5279	3.5982	3.2195	sp|Q941F1|PLA15_ARATH Phospholipase A1-Igamma1, chloroplastic OS=Arabidopsis thaliana GN=At1g06800 PE=1 SV=2//3.97213e-121
Gh_D06G1830	2.5223	1.6163	0.75981	-//-
Novel07306	2.5213	4.9086	4.5902	hypothetical protein F383_15108 [Gossypium arboreum]
Gh_A12G2478	2.5169	2.4768	2.0156	sp|P42737|BCA2_ARATH Beta carbonic anhydrase 2, chloroplastic OS=Arabidopsis thaliana GN=BCA2 PE=1 SV=3//1.09975e-82
Gh_D13G0507	2.5101	4.2283	2.8302	-//-
Gh_A01G0471	2.5077	3.4571	4.1758	-//-
Gh_D01G0361	2.5073	2.2869	1.3142	sp|D7SFH9|GPDL2_ARATH Glycerophosphodiester phosphodiesterase protein kinase domain-containing GDPDL2 OS=Arabidopsis thaliana GN=GDPDL2 PE=1 SV=1//1.4525e-97
Gh_A10G0359	2.5057	2.5236	1.9353	sp|Q93WV4|WRK71_ARATH Probable WRKY transcription factor 71 OS=Arabidopsis thaliana GN=WRKY71 PE=2 SV=1//1.2563e-55
Gh_D11G1559	2.5048	3.1588	2.2034	-//-
Gh_D03G0323	2.5028	1.8104	1.9964	sp|Q8RJP2|RHIE_DICD3 Rhamnogalacturonate lyase OS=Dickeya dadantii (strain 3937) GN=rhiE PE=1 SV=1//1.62351e-33
Gh_D12G0095	2.5009	2.2356	2.7498	sp|Q9SZN7|HIP26_ARATH Heavy metal-associated isoprenylated plant protein 26 OS=Arabidopsis thaliana GN=HIPP26 PE=1 SV=1//4.86652e-08
Gh_D08G1801	2.4949	2.3332	2.1233	sp|O80341|EF102_ARATH Ethylene-responsive transcription factor 5 OS=Arabidopsis thaliana GN=ERF5 PE=2 SV=1//2.70004e-63
Gh_D09G1119	2.4924	1.3237	0.42829	-//-
Gh_D11G0132	2.4913	2.4289	3.1385	sp|Q8H0Y8|WRK41_ARATH Probable WRKY transcription factor 41 OS=Arabidopsis thaliana GN=WRKY41 PE=2 SV=2//7.60988e-53
Gh_D11G1578	2.4893	3.3129	2.2547	sp|Q69KJ0|RTL3_ORYSJ Ribonuclease 3-like protein 3 OS=Oryza sativa subsp. japonica GN=Os06g0358800 PE=2 SV=1//6.02254e-67
Gh_Sca014110G01	2.4892	1.3346	-0.72011	sp|O23547|EXLB1_ARATH Expansin-like B1 OS=Arabidopsis thaliana GN=EXLB1 PE=2 SV=2//1.54288e-24
Novel07410	2.4864	3.3655	2.4586	PREDICTED: ribonuclease S-7-like [Gossypium raimondii]>gi|763804726|gb|KJB71664.1| hypothetical protein B456_011G136200 [Gossypium raimondii]
Gh_D11G2403	2.4848	3.2297	2.1192	-//-
Gh_A01G0396	2.4832	-0.3212	-1.2676	sp|Q7XU38|C87A3_ORYSJ Cytochrome P450 87A3 OS=Oryza sativa subsp. japonica GN=CYP87A3 PE=2 SV=3//3.52116e-121
Gh_A07G0439	2.4831	2.6197	1.4808	sp|Q76CU2|PDR1_TOBAC Pleiotropic drug resistance protein 1 OS=Nicotiana tabacum GN=PDR1 PE=2 SV=1//3.18668e-12
Gh_A08G2049	2.4804	2.4361	1.5298	sp|P20024|MYB1_MAIZE Myb-related protein Zm1 OS=Zea mays PE=2 SV=1//8.63064e-64
Gh_D02G0328	2.4778	1.7277	1.1138	sp|Q9ZW24|GSTU7_ARATH Glutathione S-transferase U7 OS=Arabidopsis thaliana GN=GSTU7 PE=2 SV=1//4.92872e-60
Gh_D08G1390	2.4754	1.6133	1.2026	sp|Q9SK08|LBD11_ARATH LOB domain-containing protein 11 OS=Arabidopsis thaliana GN=LBD11 PE=2 SV=2//1.49639e-41
Gh_D09G1420	2.4731	3.0438	2.2616	sp|Q42580|PER21_ARATH Peroxidase 21 OS=Arabidopsis thaliana GN=PER21 PE=1 SV=1//2.79566e-178
Gh_A01G0267	2.4705	2.5747	1.8482	sp|Q9SK55|NAC42_ARATH Transcription factor JUNGBRUNNEN 1 OS=Arabidopsis thaliana GN=JUB1 PE=1 SV=1//8.1411e-78
Gh_A08G0347	2.4695	3.8457	3.3299	sp|A7QEU4|PER5_VITVI Peroxidase 5 OS=Vitis vinifera GN=GSVIVT00037159001 PE=1 SV=2//9.52983e-80
Gh_A09G1745	2.4687	4.0208	3.6756	sp|O22150|SAU36_ARATH Auxin-responsive protein SAUR36 OS=Arabidopsis thaliana GN=SAUR36 PE=2 SV=1//1.21336e-23
Gh_A10G1598	2.4505	3.1065	2.8572	sp|Q8H0D2|DXMT1_COFAR 3,7-dimethylxanthine N-methyltransferase OS=Coffea arabica GN=DXMT1 PE=1 SV=1//5.10271e-42
Gh_A13G2341	2.4429	3.2828	2.4944	sp|Q9ZTA3|AOP1C_ARATH Probable 2-oxoglutarate-dependent dioxygenase AOP1 OS=Arabidopsis thaliana GN=AOP1 PE=2 SV=1//2.38783e-64
Gh_D08G2565	2.4415	4.1153	3.708	sp|Q84QC2|ERF17_ARATH Ethylene-responsive transcription factor ERF017 OS=Arabidopsis thaliana GN=ERF017 PE=2 SV=1//1.14792e-51
Gh_D13G1271	2.436	2.1127	2.0855	sp|Q9C8W9|NAC30_ARATH NAC domain-containing protein 30 OS=Arabidopsis thaliana GN=NAC030 PE=1 SV=1//1.11601e-07
Gh_A05G1469	2.4353	4.0723	3.434	sp|O65451|FB333_ARATH Probable F-box protein At4g22030 OS=Arabidopsis thaliana GN=At4g22030 PE=4 SV=1//7.75196e-122
Gh_A05G1789	2.4332	2.5918	1.948	-//-
Gh_A04G0267	2.4289	0.19304	0.30804	-//-
Gh_D05G3662	2.4281	2.5894	1.5677	sp|Q9SKQ2|DIR4_ARATH Dirigent protein 4 OS=Arabidopsis thaliana GN=DIR4 PE=2 SV=1//9.99688e-45
Gh_D06G1593	2.4205	-0.1177	0.41714	sp|F6H7K5|THI42_VITVI Thiamine thiazole synthase 2, chloroplastic OS=Vitis vinifera GN=THI1-2 PE=3 SV=1//0
Gh_D02G0979	2.4202	2.0524	1.5207	-//-
Gh_D01G0281	2.4195	3.1075	2.3135	sp|Q9LHN8|F6H1_ARATH Feruloyl CoA ortho-hydroxylase 1 OS=Arabidopsis thaliana GN=F6&apos;H1 PE=1 SV=1//1.49156e-111
Gh_D13G1655	2.4174	1.8804	-0.34444	sp|Q9LHN8|F6H1_ARATH Feruloyl CoA ortho-hydroxylase 1 OS=Arabidopsis thaliana GN=F6&apos;H1 PE=1 SV=1//5.64194e-176
Gh_D13G0430	2.4135	1.7315	1.1034	sp|C0HJG8|BSP_BOSSE Basic secretory protease (Fragments) OS=Boswellia serrata PE=1 SV=1//1.40735e-09
Gh_D08G0746	2.4113	3.3137	2.0237	-//-
Gh_D07G0867	2.4102	0.42794	0.39906	sp|Q9SSE5|COL9_ARATH Zinc finger protein CONSTANS-LIKE 9 OS=Arabidopsis thaliana GN=COL9 PE=2 SV=1//1.9199e-117
Gh_D05G0683	2.41	3.2305	2.6592	sp|O24370|LOX21_SOLTU Linoleate 13S-lipoxygenase 2-1, chloroplastic OS=Solanum tuberosum GN=LOX2.1 PE=1 SV=1//0
Gh_D10G1752	2.409	2.3546	1.0215	sp|O50001|PRU1_PRUAR Major allergen Pru ar 1 OS=Prunus armeniaca PE=1 SV=1//6.06252e-22
Gh_D10G0051	2.4003	2.6138	2.5423	sp|B9RI00|TPS6_RICCO Probable terpene synthase 6 OS=Ricinus communis GN=TPS6 PE=3 SV=1//5.04639e-148
Gh_A09G2452	2.3953	3.1909	2.4193	-//-
Gh_D02G1079	2.3927	1.6472	0.9714	sp|Q9LZX1|LOR15_ARATH Protein LURP-one-related 15 OS=Arabidopsis thaliana GN=At5g01750 PE=1 SV=1//7.95486e-96
Gh_A10G1266	2.3873	2.8761	1.6648	-//-
Gh_A12G2477	2.3831	1.6171	0.60156	sp|P46512|CAH1_FLALI Carbonic anhydrase 1 OS=Flaveria linearis PE=2 SV=1//4.74983e-66
Gh_D11G0765	2.3827	0.62458	0.02956	sp|Q9SGA8|U83A1_ARATH UDP-glycosyltransferase 83A1 OS=Arabidopsis thaliana GN=UGT83A1 PE=2 SV=1//1.89314e-138
Gh_D03G0748	2.3804	3.1606	2.99	sp|P0CH02|AT21B_ARATH Putative RING-H2 finger protein ATL21B OS=Arabidopsis thaliana GN=ATL21B PE=3 SV=1//4.65589e-49
Gh_A09G0894	2.38	4.2535	3.6254	sp|Q9ZUX1|C94C1_ARATH Cytochrome P450 94C1 OS=Arabidopsis thaliana GN=CYP94C1 PE=2 SV=1//0
Gh_D09G0485	2.375	3.22	1.5463	sp|Q9LK95|MYB21_ARATH Transcription factor MYB21 OS=Arabidopsis thaliana GN=MYB21 PE=1 SV=1//2.68711e-56
Gh_A11G2369	2.3745	1.7434	2.0497	sp|Q3ECP7|ERDL5_ARATH Sugar transporter ERD6-like 5 OS=Arabidopsis thaliana GN=At1g54730 PE=2 SV=2//9.79596e-156
Gh_A03G0046	2.3715	3.4305	2.1933	sp|O23547|EXLB1_ARATH Expansin-like B1 OS=Arabidopsis thaliana GN=EXLB1 PE=2 SV=2//2.31535e-105
Gh_D08G0443	2.3695	3.5851	2.4897	sp|A7QEU4|PER5_VITVI Peroxidase 5 OS=Vitis vinifera GN=GSVIVT00037159001 PE=1 SV=2//5.59777e-112
Gh_A13G1797	2.3673	3.1204	3.2717	sp|Q9ZTA3|AOP1C_ARATH Probable 2-oxoglutarate-dependent dioxygenase AOP1 OS=Arabidopsis thaliana GN=AOP1 PE=2 SV=1//3.81907e-62
Gh_D05G1688	2.3647	3.4909	3.1199	sp|Q9FIK0|PFKA2_ARATH ATP-dependent 6-phosphofructokinase 2 OS=Arabidopsis thaliana GN=PFK2 PE=1 SV=1//0
Gh_A09G0692	2.3578	2.5538	1.9876	sp|Q9SCW4|HFB2A_ARATH Heat stress transcription factor B-2a OS=Arabidopsis thaliana GN=HSFB2A PE=2 SV=1//1.52549e-31
Gh_D05G1276	2.3568	1.4027	0.38687	sp|Q9FZ62|PPSP2_ARATH Inorganic pyrophosphatase 2 OS=Arabidopsis thaliana GN=At1g17710 PE=2 SV=1//2.42713e-127
Gh_D12G0339	2.3568	2.2109	1.9489	sp|Q6WUC1|6OMT_PAPSO (RS)-norcoclaurine 6-O-methyltransferase OS=Papaver somniferum GN=PSOMT2 PE=1 SV=1//5.51108e-90
Gh_A08G2200	2.3557	4.0936	3.9056	sp|Q84QC2|ERF17_ARATH Ethylene-responsive transcription factor ERF017 OS=Arabidopsis thaliana GN=ERF017 PE=2 SV=1//2.75007e-51
Gh_D13G0590	2.3557	1.9264	1.7678	sp|Q9LHE3|ASPG2_ARATH Protein ASPARTIC PROTEASE IN GUARD CELL 2 OS=Arabidopsis thaliana GN=ASPG2 PE=2 SV=1//0
Gh_D06G1972	2.3526	0.72653	0.23824	sp|Q0V7T5|Y1864_ARATH Probable receptor-like protein kinase At1g80640 OS=Arabidopsis thaliana GN=At1g80640 PE=2 SV=1//1.00055e-147
Gh_A13G1389	2.3518	2.5239	2.029	sp|Q9SD53|Y3720_ARATH UPF0481 protein At3g47200 OS=Arabidopsis thaliana GN=At3g47200 PE=2 SV=1//4.67112e-17
Gh_D12G2212	2.3503	2.0317	2.7197	sp|Q9LZX5|ZPR2_ARATH Protein LITTLE ZIPPER 2 OS=Arabidopsis thaliana GN=ZPR2 PE=1 SV=1//6.37892e-11
Gh_A05G2921	2.349	0.44456	0.03064	sp|O22800|COL14_ARATH Zinc finger protein CONSTANS-LIKE 14 OS=Arabidopsis thaliana GN=COL14 PE=2 SV=2//4.88687e-67
Gh_A08G1091	2.3408	2.5272	1.7787	sp|O49687|MYC4_ARATH Transcription factor MYC4 OS=Arabidopsis thaliana GN=MYC4 PE=1 SV=1//1.00135e-83
Gh_D08G0630	2.3392	4.0014	3.2584	sp|Q8L9K1|ERF99_ARATH Ethylene-responsive transcription factor 13 OS=Arabidopsis thaliana GN=ERF13 PE=2 SV=2//1.14689e-11
Novel02974	2.3334	3.1533	2.1333	--
Gh_A12G2174	2.3326	5.0741	4.1213	sp|Q9FJ25|GDL81_ARATH GDSL esterase/lipase At5g41890 OS=Arabidopsis thaliana GN=At5g41890 PE=3 SV=1//2.87576e-161
Gh_A08G0372	2.3314	2.763	3.6694	-//-
Gh_D13G2415	2.3229	4.6429	6.3332	-//-
Gh_A07G1978	2.32	2.1192	1.361	sp|Q54DY9|BCS1B_DICDI Probable mitochondrial chaperone BCS1-B OS=Dictyostelium discoideum GN=bcsl1b PE=3 SV=1//2.03386e-28
Gh_A10G0551	2.3197	2.3083	1.9941	sp|Q9FIG6|DIR1_ARATH Dirigent protein 1 OS=Arabidopsis thaliana GN=DIR1 PE=2 SV=1//1.97639e-26
Gh_D03G1675	2.3192	2.8132	2.5381	sp|O64837|RTNLM_ARATH Reticulon-like protein B13 OS=Arabidopsis thaliana GN=RTNLB13 PE=2 SV=1//9.04594e-16
Gh_A05G3036	2.3156	1.6597	1.7514	sp|P0CH30|RING1_GOSHI E3 ubiquitin-protein ligase RING1 OS=Gossypium hirsutum GN=RING1 PE=1 SV=1//3.61435e-27
Gh_D04G1399	2.3143	2.8928	2.0804	sp|P17642|PRS2_SOLTU Pathogenesis-related protein STH-2 OS=Solanum tuberosum GN=STH-2 PE=2 SV=1//1.09625e-49
Gh_D07G0841	2.3137	2.4443	0.98897	sp|Q08507|ACCO3_PETHY 1-aminocyclopropane-1-carboxylate oxidase 3 OS=Petunia hybrida GN=ACO3 PE=3 SV=1//1.12731e-169
Gh_A03G2153	2.313	2.7749	0.87452	sp|Q9XIV8|PERN1_TOBAC Peroxidase N1 OS=Nicotiana tabacum GN=poxN1 PE=1 SV=1//1.13209e-166
Gh_D11G1153	2.3099	3.3262	2.6189	-//-
Gh_A10G1006	2.3064	3.6029	3.8202	-//-
Gh_A08G0335	2.3037	3.2124	3.3054	sp|Q9C8D4|AAE11_ARATH Butyrate--CoA ligase AAE11, peroxisomal OS=Arabidopsis thaliana GN=AAE11 PE=1 SV=1//1.31896e-14
Gh_D11G2658	2.3028	-0.052547	0.31623	sp|Q9C503|NDF5_ARATH Protein NDH-DEPENDENT CYCLIC ELECTRON FLOW 5 OS=Arabidopsis thaliana GN=NDF5 PE=2 SV=1//5.20387e-98
Gh_D06G0856	2.3026	2.241	0.28401	sp|Q9LMA1|FMO1_ARATH Probable flavin-containing monooxygenase 1 OS=Arabidopsis thaliana GN=FMO1 PE=2 SV=1//0
Gh_D08G0180	2.3	1.8248	1.2777	sp|I7C6E8|C7A52_PANGI Beta-amyrin 28-oxidase OS=Panax ginseng PE=2 SV=1//0
Gh_A06G1714	2.2962	2.1312	2.4547	sp|Q15GI3|IGS1_PETHY Isoeugenol synthase 1 OS=Petunia hybrida GN=IGS1 PE=1 SV=1//4.32013e-126
Gh_D05G3432	2.2874	0.67217	0.76271	-//-
Gh_D04G0846	2.2846	3.0141	1.6204	sp|Q9ZUI0|Y2241_ARATH Putative leucine-rich repeat receptor-like serine/threonine-protein kinase At2g24130 OS=Arabidopsis thaliana GN=At2g24130 PE=3 SV=1//0
Gh_A11G1178	2.2826	1.7745	0.27585	sp|P19873|ITH5_CUCMA Inhibitor of trypsin and hageman factor OS=Cucurbita maxima PE=1 SV=1//5.8749e-24
Gh_D09G0306	2.2821	2.7119	2.3036	sp|B9T536|TPS10_RICCO Terpene synthase 10 OS=Ricinus communis GN=TPS10 PE=2 SV=1//0
Gh_D06G0853	2.2805	3.149	2.8609	-//-
Gh_A13G1790	2.279	2.6577	1.7594	sp|Q9ZTA3|AOP1C_ARATH Probable 2-oxoglutarate-dependent dioxygenase AOP1 OS=Arabidopsis thaliana GN=AOP1 PE=2 SV=1//1.11742e-28
Gh_D09G1043	2.2772	0.83302	0.15844	sp|P0AAD5|TYRP_SHIFL Tyrosine-specific transport protein OS=Shigella flexneri GN=tyrP PE=3 SV=1//6.4027e-35
Gh_D10G1980	2.2768	2.1711	1.6731	sp|P28002|COMT1_MEDSA Caffeic acid 3-O-methyltransferase OS=Medicago sativa PE=1 SV=1//3.9462e-103
Gh_A07G0806	2.2761	0.43699	0.34533	sp|Q9SSE5|COL9_ARATH Zinc finger protein CONSTANS-LIKE 9 OS=Arabidopsis thaliana GN=COL9 PE=2 SV=1//5.17983e-118
Gh_D01G0646	2.2702	3.4939	2.7084	-//-
Gh_A05G1708	2.2688	2.7683	2.6029	sp|O49858|C82A3_SOYBN Cytochrome P450 82A3 OS=Glycine max GN=CYP82A3 PE=2 SV=1//0
Gh_D05G2777	2.2681	2.4336	3.7863	sp|Q9SKQ2|DIR4_ARATH Dirigent protein 4 OS=Arabidopsis thaliana GN=DIR4 PE=2 SV=1//3.48596e-30
Gh_D09G0070	2.2673	1.9826	1.2391	sp|Q9LHN8|F6H1_ARATH Feruloyl CoA ortho-hydroxylase 1 OS=Arabidopsis thaliana GN=F6&apos;H1 PE=1 SV=1//5.21176e-50
Gh_D07G1280	2.2666	4.852	4.5363	sp|Q84LH3|WEX_ARATH Werner Syndrome-like exonuclease OS=Arabidopsis thaliana GN=WEX PE=1 SV=1//1.05943e-08
Gh_D08G1798	2.2661	3.3721	1.81	sp|O80338|EF101_ARATH Ethylene-responsive transcription factor 2 OS=Arabidopsis thaliana GN=ERF2 PE=2 SV=1//3.24873e-41
Gh_A13G1345	2.2657	2.4443	0.16895	sp|Q9LHN8|F6H1_ARATH Feruloyl CoA ortho-hydroxylase 1 OS=Arabidopsis thaliana GN=F6&apos;H1 PE=1 SV=1//2.46146e-175
Gh_A05G3386	2.2596	1.7874	1.4275	sp|P13087|MIRA_SYNDU Miraculin OS=Synsepalum dulcificum PE=1 SV=3//3.34088e-55
Gh_D08G2044	2.2577	2.4832	0.43447	sp|Q8LDC8|ERF92_ARATH Ethylene-responsive transcription factor 1B OS=Arabidopsis thaliana GN=ERF1B PE=1 SV=2//3.59402e-44
Gh_D02G2386	2.2558	2.735	2.348	sp|H2DH17|C7A22_PANGI Cytochrome P450 CYP749A22 OS=Panax ginseng PE=2 SV=1//0
Gh_D09G0567	2.2554	2.3484	1.7023	sp|Q494P0|PHT17_ARATH Probable inorganic phosphate transporter 1-7 OS=Arabidopsis thaliana GN=PHT1-7 PE=2 SV=2//0
Gh_A04G0238	2.2538	2.8525	2.4245	-//-
Gh_D12G2476	2.2483	1.1784	0.69894	sp|A6P6W1|CASL2_CANSA Cannabidiolic acid synthase-like 2 OS=Cannabis sativa GN=CBDAS3 PE=2 SV=1//5.96519e-178
Gh_D05G3818	2.2469	2.8238	2.6082	-//-
Gh_A05G2818	2.2462	3.8534	2.5518	-//-
Gh_A09G0645	2.2438	3.0971	2.5401	sp|Q9LDE1|MY108_ARATH Transcription factor MYB108 OS=Arabidopsis thaliana GN=MYB108 PE=1 SV=1//2.10961e-78
Gh_D08G1534	2.2403	4.0675	3.384	sp|Q8L9K1|ERF99_ARATH Ethylene-responsive transcription factor 13 OS=Arabidopsis thaliana GN=ERF13 PE=2 SV=2//4.74886e-35
Gh_D10G0059	2.2378	-0.27996	-0.25405	sp|Q9SA77|ARAE1_ARATH UDP-arabinose 4-epimerase 1 OS=Arabidopsis thaliana GN=MUR4 PE=1 SV=1//0
Gh_D05G3845	2.2375	2.3955	0.56806	sp|Q941F1|PLA15_ARATH Phospholipase A1-Igamma1, chloroplastic OS=Arabidopsis thaliana GN=At1g06800 PE=1 SV=2//1.12249e-118
Gh_A09G1611	2.2344	2.0363	1.213	sp|A6P6V9|CBDAS_CANSA Cannabidiolic acid synthase OS=Cannabis sativa GN=CBDAS PE=1 SV=1//2.50504e-173
Gh_D02G1879	2.2344	3.7133	2.9858	sp|Q7XBH4|MYB4_ORYSJ Myb-related protein Myb4 OS=Oryza sativa subsp. japonica GN=MYB4 PE=2 SV=2//1.7249e-57
Gh_A05G2312	2.2338	3.2716	1.3103	sp|Q84VY3|STAD6_ARATH Acyl-[acyl-carrier-protein] desaturase 6, chloroplastic OS=Arabidopsis thaliana GN=S-ACP-DES6 PE=2 SV=2//0
Gh_A07G1298	2.2325	2.6784	2.2411	sp|A7PZL3|PGLR_VITVI Probable polygalacturonase OS=Vitis vinifera GN=GSVIVT00026920001 PE=1 SV=1//0
Gh_A01G1929	2.2319	3.2575	2.7199	-//-
Gh_A03G2147	2.2303	2.5154	1.7171	sp|Q6WUC2|7OMT_PAPSO (R,S)-reticuline 7-O-methyltransferase OS=Papaver somniferum GN=PSOMT1 PE=1 SV=1//3.58151e-115
Gh_D02G0837	2.2224	1.8294	2.3676	sp|Q9ZPE7|EXO_ARATH Protein EXORDIUM OS=Arabidopsis thaliana GN=EXO PE=2 SV=1//1.26883e-145
Gh_A12G2188	2.2214	2.4805	1.4957	sp|Q43609|COMT1_PRUDU Caffeic acid 3-O-methyltransferase OS=Prunus dulcis GN=COMT1 PE=2 SV=1//6.38527e-141
Gh_A02G0755	2.2176	2.2557	1.9202	sp|Q7Y1X1|EST_HEVBR Esterase OS=Hevea brasiliensis PE=1 SV=1//9.68322e-178
Gh_D11G3100	2.2145	2.6929	2.2699	-//-
Gh_A08G1957	2.2116	2.4386	2.0512	sp|Q9LHN8|F6H1_ARATH Feruloyl CoA ortho-hydroxylase 1 OS=Arabidopsis thaliana GN=F6&apos;H1 PE=1 SV=1//0
Gh_A03G1676	2.2112	-0.38214	0.56396	sp|Q94CL9|KRP7_ARATH Cyclin-dependent kinase inhibitor 7 OS=Arabidopsis thaliana GN=KRP7 PE=1 SV=2//1.05607e-20
Gh_A05G0860	2.2088	2.9082	2.4034	-//-
Gh_D11G0056	2.202	2.1411	1.061	sp|Q9M9A5|PCR6_ARATH Protein PLANT CADMIUM RESISTANCE 6 OS=Arabidopsis thaliana GN=PCR6 PE=2 SV=1//1.41129e-56
Gh_D09G2085	2.1967	2.0502	3.8073	-//-
Gh_A13G1789	2.195	2.5239	1.4968	sp|Q9ZTA3|AOP1C_ARATH Probable 2-oxoglutarate-dependent dioxygenase AOP1 OS=Arabidopsis thaliana GN=AOP1 PE=2 SV=1//5.28597e-25
Gh_A02G0866	2.1901	1.0179	1.6622	sp|Q38910|XTH23_ARATH Probable xyloglucan endotransglucosylase/hydrolase protein 23 OS=Arabidopsis thaliana GN=XTH23 PE=2 SV=1//4.96602e-128
Gh_D06G0202	2.1899	1.5358	1.7367	sp|Q9M2Y0|PSK3_ARATH Phytosulfokines 3 OS=Arabidopsis thaliana GN=PSK3 PE=2 SV=2//5.03811e-19
Gh_D11G2781	2.1868	1.5101	1.2756	sp|Q9LZM4|WAKLQ_ARATH Wall-associated receptor kinase-like 20 OS=Arabidopsis thaliana GN=WAKL20 PE=2 SV=1//1.54173e-36
Gh_D01G1963	2.1864	2.6593	1.0615	sp|Q43714|DCS3_GOSAR (+)-delta-cadinene synthase isozyme A OS=Gossypium arboreum GN=CAD1-A PE=2 SV=1//0
Gh_A05G1109	2.1818	2.7147	1.9591	-//-
Gh_D03G0628	2.1754	2.6871	2.131	-//-
Gh_A09G1508	2.173	2.3218	0.79855	sp|Q9SR36|GSTU8_ARATH Glutathione S-transferase U8 OS=Arabidopsis thaliana GN=GSTU8 PE=2 SV=1//7.13885e-83
Gh_D12G2606	2.1721	2.6816	1.4018	sp|P27141|CAHC_TOBAC Carbonic anhydrase, chloroplastic OS=Nicotiana tabacum PE=2 SV=1//3.21981e-80
Gh_D13G2153	2.1707	2.8111	1.2282	sp|Q9ZTA3|AOP1C_ARATH Probable 2-oxoglutarate-dependent dioxygenase AOP1 OS=Arabidopsis thaliana GN=AOP1 PE=2 SV=1//5.42215e-64
Gh_D03G0709	2.1697	1.7018	0.95784	sp|P13240|DR206_PEA Disease resistance response protein 206 OS=Pisum sativum GN=PI206 PE=1 SV=2//1.7552e-87
Gh_D08G2296	2.1697	1.2921	0.35619	sp|Q9C9H7|RLP12_ARATH Receptor-like protein 12 OS=Arabidopsis thaliana GN=RLP12 PE=2 SV=2//3.54323e-41
Gh_A13G1343	2.1673	2.4504	0.84935	sp|Q9C899|F6H2_ARATH Feruloyl CoA ortho-hydroxylase 2 OS=Arabidopsis thaliana GN=F6&apos;H2 PE=1 SV=1//6.61334e-126
Gh_A05G3515	2.1643	1.5709	1.2014	sp|Q9SEI0|WER_ARATH Transcription factor WER OS=Arabidopsis thaliana GN=WER PE=1 SV=1//3.14095e-49
Gh_D07G0984	2.1636	0.29788	0.5271	sp|Q9SNB4|PCL1_ARATH Transcription factor LUX OS=Arabidopsis thaliana GN=LUX PE=1 SV=1//8.973e-78
Gh_D04G1221	2.1619	2.1205	1.6419	sp|Q9SR40|LAC7_ARATH Laccase-7 OS=Arabidopsis thaliana GN=LAC7 PE=2 SV=1//0
Gh_A02G0172	2.161	3.2781	1.7458	sp|A6P6W0|CASL1_CANSA Cannabidiolic acid synthase-like 1 OS=Cannabis sativa GN=CBDAS2 PE=2 SV=1//1.65267e-171
Gh_D10G1218	2.16	2.7386	1.9648	-//-
Gh_A10G2133	2.1579	2.5298	1.9693	sp|P51091|LDOX_MALDO Leucoanthocyanidin dioxygenase OS=Malus domestica GN=ANS PE=2 SV=1//7.02485e-79
Gh_A09G2112	2.1551	2.2877	2.0641	sp|Q0E1D7|FLP3_ORYSJ Flowering-promoting factor 1-like protein 3 OS=Oryza sativa subsp. japonica GN=Os02g0460200 PE=2 SV=1//3.85377e-50
Gh_A13G2342	2.1523	2.9317	2.961	sp|Q9ZTA3|AOP1C_ARATH Probable 2-oxoglutarate-dependent dioxygenase AOP1 OS=Arabidopsis thaliana GN=AOP1 PE=2 SV=1//2.05993e-59
Gh_A09G2446	2.1517	2.0268	2.0529	-//-
Gh_D12G2235	2.1515	3.2302	3.4611	sp|P93835|DRE1B_ARATH Dehydration-responsive element-binding protein 1B OS=Arabidopsis thaliana GN=DREB1B PE=2 SV=2//3.15138e-57
Gh_A07G1858	2.1511	4.0555	4.2725	-//-
Gh_D07G1940	2.151	0.44854	0.82919	sp|Q9SCY5|KINB2_ARATH SNF1-related protein kinase regulatory subunit beta-2 OS=Arabidopsis thaliana GN=KINB2 PE=1 SV=1//6.58254e-09
Gh_A02G1346	2.1505	1.8508	2.2893	sp|Q38857|XTH22_ARATH Xyloglucan endotransglucosylase/hydrolase protein 22 OS=Arabidopsis thaliana GN=XTH22 PE=1 SV=1//4.23045e-39
Gh_D04G1037	2.1481	3.1063	1.8905	sp|Q9SCP6|U73D1_ARATH UDP-glycosyltransferase 73D1 OS=Arabidopsis thaliana GN=UGT73D1 PE=3 SV=1//0
Gh_A07G1458	2.1465	0.17974	-0.34985	sp|Q9M8Z8|PLY8_ARATH Probable pectate lyase 8 OS=Arabidopsis thaliana GN=At3g07010 PE=2 SV=1//0
Gh_D11G2387	2.1432	2.3039	1.7934	sp|Q8L5A7|SOT15_ARATH Cytosolic sulfotransferase 15 OS=Arabidopsis thaliana GN=SOT15 PE=1 SV=1//3.16065e-110
Novel03757	2.1429	3.8619	3.4835	--
Gh_A03G1418	2.1387	3.1552	2.6628	sp|Q7XBH4|MYB4_ORYSJ Myb-related protein Myb4 OS=Oryza sativa subsp. japonica GN=MYB4 PE=2 SV=2//1.05515e-57
Gh_D02G0992	2.1378	2.7287	2.96	sp|Q38857|XTH22_ARATH Xyloglucan endotransglucosylase/hydrolase protein 22 OS=Arabidopsis thaliana GN=XTH22 PE=1 SV=1//2.27291e-155
Gh_D07G0130	2.1369	3.3015	2.968	sp|Q84QC2|ERF17_ARATH Ethylene-responsive transcription factor ERF017 OS=Arabidopsis thaliana GN=ERF017 PE=2 SV=1//6.87369e-55
Gh_A12G2134	2.135	2.1027	1.9429	-//-
Gh_D13G2127	2.132	2.0964	2.1835	sp|P00302|STEL_TOXVR Stellacyanin OS=Toxicodendron vernicifluum PE=1 SV=1//4.19085e-18
Gh_A01G0770	2.1302	2.3436	3.0494	sp|P20024|MYB1_MAIZE Myb-related protein Zm1 OS=Zea mays PE=2 SV=1//8.74006e-65
Gh_A05G1164	2.1299	3.2369	2.1519	sp|Q9CAH1|Y1725_ARATH Putative receptor-like protein kinase At1g72540 OS=Arabidopsis thaliana GN=At1g72540 PE=2 SV=1//1.21548e-172
Gh_D05G1100	2.1275	1.9756	2.1078	sp|Q8W3Z1|BAMS_BETPL Beta-amyrin synthase OS=Betula platyphylla GN=OSCBPY PE=1 SV=1//0
Gh_D04G1736	2.1248	2.351	1.8007	sp|A6P6V9|CBDAS_CANSA Cannabidiolic acid synthase OS=Cannabis sativa GN=CBDAS PE=1 SV=1//2.77651e-157
Gh_A13G2033	2.1247	3.3239	2.9262	sp|O80871|P2C25_ARATH Probable protein phosphatase 2C 25 OS=Arabidopsis thaliana GN=At2g30020 PE=1 SV=1//4.24514e-139
Gh_A02G1315	2.1244	3.0333	3.3607	-//-
Gh_A03G1262	2.1241	3.0038	2.3185	sp|O04532|FH8_ARATH Formin-like protein 8 OS=Arabidopsis thaliana GN=FH8 PE=1 SV=1//0
Gh_A09G1272	2.1152	3.1067	2.5954	sp|Q9SJ52|YLS9_ARATH Protein YLS9 OS=Arabidopsis thaliana GN=YLS9 PE=2 SV=1//2.00423e-61
Gh_A11G0359	2.1114	2.2564	2.1578	sp|Q9FH54|EF114_ARATH Ethylene-responsive transcription factor ERF114 OS=Arabidopsis thaliana GN=ERF114 PE=1 SV=1//3.86652e-31
Gh_A03G1989	2.1106	2.5733	2.1158	sp|O64864|YLS3_ARATH Protein YLS3 OS=Arabidopsis thaliana GN=YLS3 PE=2 SV=1//3.59128e-06
Gh_D05G1190	2.1086	-0.63512	-0.47234	-//-
Gh_A04G0895	2.1069	2.4364	1.7944	sp|P17642|PRS2_SOLTU Pathogenesis-related protein STH-2 OS=Solanum tuberosum GN=STH-2 PE=2 SV=1//1.09625e-49
Gh_D11G0979	2.1044	1.9848	1.4384	-//-
Gh_D09G0920	2.1036	3.944	3.2332	sp|Q9ZUX1|C94C1_ARATH Cytochrome P450 94C1 OS=Arabidopsis thaliana GN=CYP94C1 PE=2 SV=1//0
Gh_A05G3111	2.1029	0.48111	-0.59743	-//-
Gh_A07G1720	2.1029	2.214	1.4974	sp|Q9FKH6|B561P_ARATH Cytochrome b561 and DOMON domain-containing protein At5g35735 OS=Arabidopsis thaliana GN=At5g35735 PE=2 SV=1//8.34719e-144
Gh_D13G0587	2.1028	1.563	1.4517	-//-
Gh_D04G0445	2.0948	2.0461	5.911	-//-
Gh_A05G1731	2.0944	2.0239	0.61835	sp|O48723|PLP2_ARATH Patatin-like protein 2 OS=Arabidopsis thaliana GN=PLP2 PE=1 SV=1//0
Gh_D13G2392	2.0927	3.2478	3.08	sp|Q42410|ZAT12_ARATH Zinc finger protein ZAT12 OS=Arabidopsis thaliana GN=ZAT12 PE=2 SV=1//2.9427e-30
Gh_A06G0688	2.0924	3.0528	2.7277	sp|Q8GXZ3|Y5102_ARATH Serine/threonine-protein kinase At5g01020 OS=Arabidopsis thaliana GN=At5g01020 PE=1 SV=1//8.26465e-156
Gh_D02G0215	2.0916	2.4855	1.6679	sp|A6P6W0|CASL1_CANSA Cannabidiolic acid synthase-like 1 OS=Cannabis sativa GN=CBDAS2 PE=2 SV=1//7.9896e-160
Gh_D11G3335	2.0854	2.0624	0.66951	-//-
Gh_A06G0482	2.0852	2.0789	1.7328	sp|Q5RC30|SC11C_PONAB Signal peptidase complex catalytic subunit SEC11C OS=Pongo abelii GN=SEC11C PE=2 SV=3//6.20054e-49
Gh_A10G1028	2.0838	0.37435	1.4082	sp|Q9LUH8|HFA6B_ARATH Heat stress transcription factor A-6b OS=Arabidopsis thaliana GN=HSFA6b PE=2 SV=1//4.03183e-119
Gh_A12G0498	2.0823	2.6658	1.8935	-//-
Gh_D11G1132	2.0815	2.213	1.5827	sp|Q9LDE1|MY108_ARATH Transcription factor MYB108 OS=Arabidopsis thaliana GN=MYB108 PE=1 SV=1//3.42605e-70
Gh_D08G2016	2.0806	2.0173	0.32538	sp|Q8IZQ1|WDFY3_HUMAN WD repeat and FYVE domain-containing protein 3 OS=Homo sapiens GN=WDFY3 PE=1 SV=2//6.70583e-08
Gh_D12G2002	2.0795	2.1117	1.4535	sp|Q949P1|ABAH1_ARATH Abscisic acid 8&apos;-hydroxylase 1 OS=Arabidopsis thaliana GN=CYP707A1 PE=2 SV=1//0
Gh_D04G1436	2.0783	4.0717	2.8575	sp|Q7XBH4|MYB4_ORYSJ Myb-related protein Myb4 OS=Oryza sativa subsp. japonica GN=MYB4 PE=2 SV=2//3.26445e-59
Gh_D10G0370	2.0751	-1.0279	-0.67364	sp|Q0WVX5|SSY4_ARATH Probable starch synthase 4, chloroplastic/amyloplastic OS=Arabidopsis thaliana GN=SS4 PE=2 SV=1//0
Gh_D02G2416	2.0727	2.6656	0.84539	sp|Q94FT4|SALAT_PAPSO Salutaridinol 7-O-acetyltransferase OS=Papaver somniferum GN=SALAT PE=1 SV=1//9.42991e-43
Gh_D06G0741	2.0721	3.2006	1.8105	-//-
Novel01618	2.0718	2.4908	1.8953	DNA binding,zinc ion binding,DNA binding, putative isoform 3 [Theobroma cacao]>gi|590584387|ref|XP_007015164.1| DNA binding,zinc ion binding,DNA binding, putative isoform 3 [Theobroma cacao]>gi|508785526|gb|EOY32782.1| DNA binding,zinc ion binding,DNA binding, putative isoform 3 [Theobroma cacao]>gi|508785527|gb|EOY32783.1| DNA binding,zinc ion binding,DNA binding, putative isoform 3 [Theobroma c…
Gh_A08G0652	2.0709	2.762	1.6667	-//-
Gh_D02G0216	2.0703	1.7048	1.2465	sp|A6P6W0|CASL1_CANSA Cannabidiolic acid synthase-like 1 OS=Cannabis sativa GN=CBDAS2 PE=2 SV=1//2.71541e-167
Gh_A04G0921	2.0693	4.0856	3.5389	sp|Q7XBH4|MYB4_ORYSJ Myb-related protein Myb4 OS=Oryza sativa subsp. japonica GN=MYB4 PE=2 SV=2//4.35648e-59
Gh_A10G1505	2.0688	1.872	1.153	sp|P43183|BEV1J_BETPN Major pollen allergen Bet v 1-J OS=Betula pendula GN=BETV1J PE=1 SV=2//1.23179e-45
Gh_A13G1043	2.0675	3.4516	2.8708	sp|Q7XBH4|MYB4_ORYSJ Myb-related protein Myb4 OS=Oryza sativa subsp. japonica GN=MYB4 PE=2 SV=2//2.29873e-45
Gh_D11G2483	2.0658	0.53962	0.1337	sp|Q9SFF9|GL17_ARATH Germin-like protein subfamily 1 member 7 OS=Arabidopsis thaliana GN=At3g05950 PE=2 SV=1//4.82405e-108
Gh_D10G0912	2.0654	2.054	1.4502	sp|Q8RY67|WAKLO_ARATH Wall-associated receptor kinase-like 14 OS=Arabidopsis thaliana GN=WAKL14 PE=2 SV=2//0
Gh_D05G1101	2.065	1.7582	1.8521	sp|A8C980|GERS_RHISY Germanicol synthase OS=Rhizophora stylosa GN=M1 PE=1 SV=1//1.8774e-30
Gh_D04G0500	2.0641	1.0235	0.87445	sp|F4KHA8|WTR41_ARATH WAT1-related protein At5g40230 OS=Arabidopsis thaliana GN=At5g40230 PE=3 SV=1//2.99766e-86
Gh_D08G2695	2.062	1.7487	1.184	sp|Q42602|C89A2_ARATH Cytochrome P450 89A2 OS=Arabidopsis thaliana GN=CYP89A2 PE=2 SV=2//0
Novel03740	2.0603	1.7465	2.1187	PREDICTED: ubiquitin-like-specific protease ESD4 isoform X4 [Gossypium raimondii]
Gh_D01G0712	2.0564	2.2642	1.3312	sp|A6YIH8|C7D55_HYOMU Premnaspirodiene oxygenase OS=Hyoscyamus muticus GN=CYP71D55 PE=1 SV=1//6.32697e-168
Gh_D12G2515	2.0524	0.93706	0.47496	-//-
Gh_A03G1521	2.0508	1.4352	2.1332	sp|Q9XEE2|ANXD2_ARATH Annexin D2 OS=Arabidopsis thaliana GN=ANN2 PE=1 SV=1//3.53466e-42
Gh_A05G0910	2.0468	1.9618	1.6833	sp|Q8L817|ATCA7_ARATH Alpha carbonic anhydrase 7 OS=Arabidopsis thaliana GN=ACA7 PE=2 SV=1//8.18847e-95
Gh_D02G1642	2.0431	1.9577	1.0538	sp|Q949Z1|PGLR4_ARATH Polygalacturonase At1g48100 OS=Arabidopsis thaliana GN=At1g48100 PE=2 SV=1//2.09203e-123
Gh_A11G1894	2.0374	3.4966	2.644	sp|Q9T072|BH025_ARATH Transcription factor bHLH25 OS=Arabidopsis thaliana GN=BHLH25 PE=2 SV=2//3.45035e-63
Gh_D09G0277	2.0362	-0.30253	0.62694	sp|Q2YT48|DNAJ_STAAB Chaperone protein DnaJ OS=Staphylococcus aureus (strain bovine RF122 / ET3-1) GN=dnaJ PE=3 SV=1//1.52816e-10
Gh_A10G1510	2.0322	2.3142	1.5968	sp|O50001|PRU1_PRUAR Major allergen Pru ar 1 OS=Prunus armeniaca PE=1 SV=1//3.58026e-42
Gh_D03G1537	2.0311	2.8272	2.3318	sp|O64864|YLS3_ARATH Protein YLS3 OS=Arabidopsis thaliana GN=YLS3 PE=2 SV=1//1.93976e-07
Gh_D12G0215	2.0301	0.43971	0.46282	-//-
Gh_A03G0758	2.0289	1.7492	0.75858	sp|Q9LZX1|LOR15_ARATH Protein LURP-one-related 15 OS=Arabidopsis thaliana GN=At5g01750 PE=1 SV=1//4.6641e-98
Gh_D07G1626	2.0269	2.0439	2.0532	sp|B6VJS4|ROMT_VITVI Trans-resveratrol di-O-methyltransferase OS=Vitis vinifera GN=ROMT PE=1 SV=2//5.65395e-149
Gh_A06G0727	2.0261	2.822	2.5551	-//-
Gh_D13G1700	2.0258	2.0868	1.7449	sp|Q9SD53|Y3720_ARATH UPF0481 protein At3g47200 OS=Arabidopsis thaliana GN=At3g47200 PE=2 SV=1//2.34721e-18
Gh_A03G1059	2.0221	0.48835	1.2361	sp|Q9QYI7|DNJB8_MOUSE DnaJ homolog subfamily B member 8 OS=Mus musculus GN=Dnajb8 PE=2 SV=1//4.84722e-18
Gh_A04G0861	2.0204	3.1439	2.4305	sp|Q9FY94|SWT15_ARATH Bidirectional sugar transporter SWEET15 OS=Arabidopsis thaliana GN=SWEET15 PE=2 SV=1//2.27104e-130
Gh_A05G1262	2.0194	1.9501	1.0797	sp|O49726|PUP9_ARATH Probable purine permease 9 OS=Arabidopsis thaliana GN=PUP9 PE=2 SV=2//2.97378e-106
Gh_A13G1787	2.016	3.1724	2.4926	sp|Q9ZTA3|AOP1C_ARATH Probable 2-oxoglutarate-dependent dioxygenase AOP1 OS=Arabidopsis thaliana GN=AOP1 PE=2 SV=1//5.70499e-65
Gh_D09G0262	2.0086	3.3722	2.7248	sp|Q500U8|TKPR1_ARATH Tetraketide alpha-pyrone reductase 1 OS=Arabidopsis thaliana GN=TKPR1 PE=1 SV=1//4.34885e-31
Gh_D10G1873	2.0078	1.9144	1.6549	sp|Q9LMC9|GLT2_ARATH Germin-like protein subfamily T member 2 OS=Arabidopsis thaliana GN=At1g18980 PE=2 SV=1//1.07002e-81
Gh_D01G2234	2.0058	1.0451	1.3531	sp|C0LGN2|Y3148_ARATH Probable leucine-rich repeat receptor-like serine/threonine-protein kinase At3g14840 OS=Arabidopsis thaliana GN=LRR-RLK PE=2 SV=1//2.21732e-93
Gh_D09G2166	2.0056	1.8933	1.1967	sp|Q0WVN5|CSLG3_ARATH Cellulose synthase-like protein G3 OS=Arabidopsis thaliana GN=CSLG3 PE=2 SV=2//4.77274e-138
Gh_A01G1774	2.0035	1.2803	1.7072	sp|Q9LZS7|GDL71_ARATH GDSL esterase/lipase At5g03610 OS=Arabidopsis thaliana GN=At5g03610 PE=2 SV=1//7.02545e-128
Gh_D11G0764	2.0035	-0.65379	-4.0322	sp|Q9SGA8|U83A1_ARATH UDP-glycosyltransferase 83A1 OS=Arabidopsis thaliana GN=UGT83A1 PE=2 SV=1//2.23794e-08
Gh_D12G0977	2.0026	2.5076	1.8302	-//-
Gh_D11G2891	2.0011	2.4885	2.3624	sp|Q43714|DCS3_GOSAR (+)-delta-cadinene synthase isozyme A OS=Gossypium arboreum GN=CAD1-A PE=2 SV=1//0
Novel02244	1.9996	4.8897	4.8168	Double-stranded RNA-binding 4 [Gossypium arboreum]
Gh_D12G0648	1.9939	2.5822	2.0665	sp|O80470|GDL38_ARATH GDSL esterase/lipase At2g23540 OS=Arabidopsis thaliana GN=At2g23540 PE=2 SV=1//0
Gh_D07G1192	1.9933	3.4339	2.1635	-//-
Gh_A09G0686	1.9904	2.0825	1.743	sp|P43309|PPO_MALDO Polyphenol oxidase, chloroplastic OS=Malus domestica PE=2 SV=1//0
Gh_A02G1119	1.9899	2.2114	1.6051	sp|Q43866|INV1_ARATH Beta-fructofuranosidase, insoluble isoenzyme CWINV1 OS=Arabidopsis thaliana GN=CWINV1 PE=1 SV=1//0
Novel01609	1.9852	1.9609	2.1351	PREDICTED: probable LRR receptor-like serine/threonine-protein kinase At1g56130 isoform X4 [Gossypium raimondii]
Gh_D11G0170	1.9836	3.6305	3.2489	sp|Q8R1R3|STAR7_MOUSE StAR-related lipid transfer protein 7, mitochondrial OS=Mus musculus GN=Stard7 PE=2 SV=2//7.39882e-11
Gh_A10G0299	1.9727	2.5377	1.7	sp|Q39224|SRG1_ARATH Protein SRG1 OS=Arabidopsis thaliana GN=SRG1 PE=2 SV=1//7.93522e-108
Gh_D07G1330	1.9691	2.9499	4.8448	sp|Q84WP6|NAC43_ARATH NAC domain-containing protein 43 OS=Arabidopsis thaliana GN=NAC043 PE=2 SV=2//1.32649e-108
Gh_A13G1993	1.9678	2.9488	2.7363	sp|Q42410|ZAT12_ARATH Zinc finger protein ZAT12 OS=Arabidopsis thaliana GN=ZAT12 PE=2 SV=1//1.2031e-28
Gh_D09G1843	1.9676	2.8047	2.2679	sp|Q8VWZ7|C76B6_CATRO Geraniol 8-hydroxylase OS=Catharanthus roseus GN=CYP76B6 PE=1 SV=1//4.41861e-115
Gh_A07G1976	1.9634	2.0262	1.5756	sp|Q588Z1|PVADH_SPHS1 Polyvinylalcohol dehydrogenase OS=Sphingopyxis sp. (strain 113P3) GN=pvadh PE=1 SV=3//9.35968e-39
Gh_D09G0743	1.9628	3.6332	2.4839	sp|Q8LBM2|TIF5A_ARATH Protein TIFY 5A OS=Arabidopsis thaliana GN=TIFY5A PE=1 SV=1//6.38366e-20
Gh_D05G3842	1.9586	3.5337	2.8632	sp|Q8LBM2|TIF5A_ARATH Protein TIFY 5A OS=Arabidopsis thaliana GN=TIFY5A PE=1 SV=1//3.23075e-30
Gh_D07G1820	1.9548	2.0416	2.1296	sp|Q9SCZ4|FERON_ARATH Receptor-like protein kinase FERONIA OS=Arabidopsis thaliana GN=FER PE=1 SV=1//0
Gh_A07G2020	1.954	2.439	1.1538	sp|K4BW79|ENOX_SOLLC 2-methylene-furan-3-one reductase OS=Solanum lycopersicum GN=EO PE=1 SV=1//1.74832e-103
Gh_A03G0324	1.9539	2.0294	2.1167	-//-
Gh_D03G1321	1.9521	2.2144	1.6705	sp|O04885|LGUL_BRAJU Lactoylglutathione lyase OS=Brassica juncea GN=GLY I PE=2 SV=1//6.92429e-96
Novel04631	1.9518	2.943	1.7069	hypothetical protein VITISV_017285 [Vitis vinifera]
Gh_A03G2017	1.948	2.2734	2.0888	sp|Q9SYS6|DRE1C_ARATH Dehydration-responsive element-binding protein 1C OS=Arabidopsis thaliana GN=DREB1C PE=2 SV=2//3.0597e-53
Gh_A03G1341	1.9446	3.3263	2.5354	sp|Q93ZM9|TIF9_ARATH Protein TIFY 9 OS=Arabidopsis thaliana GN=TIFY9 PE=1 SV=1//2.15589e-47
Gh_A07G1902	1.9419	2.2519	1.9404	sp|Q9LHG8|ELC_ARATH Protein ELC OS=Arabidopsis thaliana GN=ELC PE=1 SV=1//2.4224e-50
Gh_D02G0433	1.939	2.4563	2.5347	-//-
Gh_A12G2226	1.9352	2.7377	4.1454	sp|Q9FK25|OMT1_ARATH Flavone 3&apos;-O-methyltransferase 1 OS=Arabidopsis thaliana GN=OMT1 PE=1 SV=1//1.3647e-19
Gh_A05G2685	1.934	2.6226	1.1973	sp|O49858|C82A3_SOYBN Cytochrome P450 82A3 OS=Glycine max GN=CYP82A3 PE=2 SV=1//0
Gh_A07G1092	1.9318	3.2955	1.9304	-//-
Gh_A01G1714	1.9297	2.6657	2.518	sp|Q84TG3|PUB23_ARATH E3 ubiquitin-protein ligase PUB23 OS=Arabidopsis thaliana GN=PUB23 PE=1 SV=1//5.94097e-178
Gh_D09G0358	1.9249	2.0968	1.6672	sp|Q5C9I9|ISPD_MENPI (-)-isopiperitenol/(-)-carveol dehydrogenase, mitochondrial OS=Mentha piperita PE=1 SV=1//8.40193e-95
Gh_D11G2074	1.9236	3.1255	2.5264	sp|Q9T072|BH025_ARATH Transcription factor bHLH25 OS=Arabidopsis thaliana GN=BHLH25 PE=2 SV=2//5.86622e-63
Novel01590	1.9235	2.1844	1.4463	PREDICTED: UDP-glucose iridoid glucosyltransferase-like [Gossypium raimondii]>gi|763741434|gb|KJB08933.1| hypothetical protein B456_001G113900 [Gossypium raimondii]
Gh_A08G0540	1.9211	3.4691	2.3557	sp|Q8L9K1|ERF99_ARATH Ethylene-responsive transcription factor 13 OS=Arabidopsis thaliana GN=ERF13 PE=2 SV=2//2.01782e-39
Gh_A01G1870	1.9186	2.7443	2.8438	sp|Q9LZD3|E70A1_ARATH Exocyst complex component EXO70A1 OS=Arabidopsis thaliana GN=EXO70A1 PE=1 SV=1//2.09626e-77
Gh_D12G2379	1.9163	2.6661	2.262	sp|Q6J9S1|RA211_ARATH Ethylene-responsive transcription factor RAP2-11 OS=Arabidopsis thaliana GN=RAP2-11 PE=2 SV=1//8.57598e-17
Gh_A02G1716	1.9161	2.3407	0.93562	sp|P38355|YB8B_YEAST Uncharacterized transporter YBR287W OS=Saccharomyces cerevisiae (strain ATCC 204508 / S288c) GN=YBR287W PE=1 SV=1//3.53231e-10
Gh_A01G0346	1.9138	2.0724	1.6129	sp|F4JUF8|DIR15_ARATH Dirigent protein 15 OS=Arabidopsis thaliana GN=DIR15 PE=3 SV=1//5.26015e-48
Gh_D05G3654	1.9076	2.3787	2.2395	sp|Q9SKQ2|DIR4_ARATH Dirigent protein 4 OS=Arabidopsis thaliana GN=DIR4 PE=2 SV=1//3.46078e-35
Gh_A06G0260	1.9072	2.5534	2.2517	sp|Q8L936|CAP16_ARATH Putative clathrin assembly protein At4g40080 OS=Arabidopsis thaliana GN=At4g40080 PE=2 SV=2//8.62555e-62
Gh_A10G0348	1.9021	2.1473	2.3639	sp|P68350|DOF15_ARATH Dof zinc finger protein DOF1.5 OS=Arabidopsis thaliana GN=DOF1.5 PE=1 SV=1//5.34559e-61
Gh_D11G2574	1.8989	2.1231	2.2322	-//-
Gh_D05G1893	1.8984	2.2328	1.4758	sp|O49858|C82A3_SOYBN Cytochrome P450 82A3 OS=Glycine max GN=CYP82A3 PE=2 SV=1//0
Gh_A11G0582	1.8981	2.7393	1.7432	sp|Q9LW26|Y3684_ARATH Acyltransferase-like protein At3g26840, chloroplastic OS=Arabidopsis thaliana GN=At3g26840 PE=2 SV=1//0
Gh_A09G2388	1.8955	3.8885	2.9314	sp|Q9ZPN7|TBB4_ELEIN Tubulin beta-4 chain OS=Eleusine indica GN=TUBB4 PE=2 SV=1//0
Gh_D12G2787	1.8928	2.3771	1.8163	sp|Q9ZRF1|MTDH_FRAAN Probable mannitol dehydrogenase OS=Fragaria ananassa GN=CAD PE=2 SV=1//0
Gh_D03G0453	1.8895	2.2709	2.7689	-//-
Novel06749	1.889	3.1906	2.8646	PREDICTED: ethylene-responsive transcription factor ERF017-like [Gossypium raimondii]>gi|763739686|gb|KJB07185.1| hypothetical protein B456_001G016800 [Gossypium raimondii]
Gh_A10G1268	1.8865	2.3884	1.9873	-//-
Gh_A07G2274	1.8832	2.3894	1.8338	sp|Q9C519|WRKY6_ARATH WRKY transcription factor 6 OS=Arabidopsis thaliana GN=WRKY6 PE=1 SV=1//8.25355e-104
Gh_A12G0441	1.8809	2.2322	1.5456	-//-
Gh_D12G2353	1.8784	4.3554	4.3155	sp|Q9FJ25|GDL81_ARATH GDSL esterase/lipase At5g41890 OS=Arabidopsis thaliana GN=At5g41890 PE=3 SV=1//3.67667e-166
Gh_D04G2021	1.8742	1.8609	2.149	sp|P00303|BABL_CUCSA Basic blue protein OS=Cucumis sativus PE=1 SV=1//4.79106e-45
Gh_A05G0870	1.8729	2.8646	2.5105	sp|Q9SJ52|YLS9_ARATH Protein YLS9 OS=Arabidopsis thaliana GN=YLS9 PE=2 SV=1//6.54603e-11
Gh_A11G0685	1.8719	3.3901	3.2036	sp|Q8L9K1|ERF99_ARATH Ethylene-responsive transcription factor 13 OS=Arabidopsis thaliana GN=ERF13 PE=2 SV=2//2.82649e-38
Gh_A08G0634	1.871	2.6468	1.5605	-//-
Gh_A05G3992	1.8709	1.7751	2.2474	sp|Q38910|XTH23_ARATH Probable xyloglucan endotransglucosylase/hydrolase protein 23 OS=Arabidopsis thaliana GN=XTH23 PE=2 SV=1//1.31022e-151
Gh_A12G2132	1.8666	2.8756	0.71614	sp|Q9SKK8|ATL22_ARATH RING-H2 finger protein ATL22 OS=Arabidopsis thaliana GN=ATL22 PE=2 SV=2//1.70462e-22
Gh_A04G1123	1.8656	2.2315	1.6021	sp|A6P6W0|CASL1_CANSA Cannabidiolic acid synthase-like 1 OS=Cannabis sativa GN=CBDAS2 PE=2 SV=1//2.19623e-155
Gh_A07G1859	1.8652	2.1673	2.3281	-//-
Gh_A05G1493	1.8639	2.2277	2.3002	sp|Q8LA32|LUL4_ARATH Probable E3 ubiquitin-protein ligase LUL4 OS=Arabidopsis thaliana GN=LUL4 PE=2 SV=1//3.6004e-06
Gh_D13G1100	1.8609	2.1162	2.3239	-//-
Gh_D10G1217	1.859	2.3458	1.6467	-//-
Gh_D10G0355	1.8516	2.4573	2.5176	sp|P68350|DOF15_ARATH Dof zinc finger protein DOF1.5 OS=Arabidopsis thaliana GN=DOF1.5 PE=1 SV=1//8.80566e-59
Gh_D05G3037	1.8511	2.8278	2.2396	-//-
Gh_A09G0478	1.8502	2.7243	1.2547	sp|Q9LK95|MYB21_ARATH Transcription factor MYB21 OS=Arabidopsis thaliana GN=MYB21 PE=1 SV=1//3.74553e-56
Gh_A07G0284	1.8466	3.1267	1.6725	sp|Q93Z38|TAR4_ARATH Tryptophan aminotransferase-related protein 4 OS=Arabidopsis thaliana GN=TAR4 PE=2 SV=2//1.97388e-178
Gh_A05G1019	1.8456	3.1428	1.6921	sp|Q9SAH7|WRK40_ARATH Probable WRKY transcription factor 40 OS=Arabidopsis thaliana GN=WRKY40 PE=1 SV=1//1.64193e-77
Gh_D13G2435	1.844	2.8687	2.3043	sp|O80871|P2C25_ARATH Probable protein phosphatase 2C 25 OS=Arabidopsis thaliana GN=At2g30020 PE=1 SV=1//1.80048e-138
Gh_D02G0124	1.8397	3.4344	3.5773	sp|Q94F58|NAC89_ARATH NAC domain-containing protein 89 OS=Arabidopsis thaliana GN=NAC089 PE=1 SV=1//8.53383e-15
Gh_A03G1081	1.833	2.2203	1.6142	sp|Q9FYA2|WRK75_ARATH Probable WRKY transcription factor 75 OS=Arabidopsis thaliana GN=WRKY75 PE=2 SV=1//1.90088e-50
Gh_D05G1986	1.8322	2.6225	2.3434	-//-
Gh_A04G0722	1.8311	2.1594	1.4017	sp|C0LGP4|Y3475_ARATH Probable LRR receptor-like serine/threonine-protein kinase At3g47570 OS=Arabidopsis thaliana GN=At3g47570 PE=2 SV=1//0
Gh_A05G2115	1.8271	2.3974	1.0986	sp|Q9FY79|LAC14_ARATH Laccase-14 OS=Arabidopsis thaliana GN=LAC14 PE=2 SV=1//7.18378e-179
Novel03981	1.8252	4.5944	4.0467	UDP-n-acteylglucosamine pyrophosphorylase, putative [Ricinus communis]>gi|223540518|gb|EEF42085.1| UDP-n-acteylglucosamine pyrophosphorylase, putative [Ricinus communis]
Gh_A12G1886	1.8207	2.7112	2.3634	sp|Q8LPK2|AB2B_ARATH ABC transporter B family member 2 OS=Arabidopsis thaliana GN=ABCB2 PE=1 SV=3//0
Gh_A06G0112	1.8191	2.1466	0.90134	sp|P48417|CP74_LINUS Allene oxide synthase, chloroplastic OS=Linum usitatissimum GN=CYP74A PE=1 SV=1//0
Gh_A11G0118	1.8181	2.2794	1.5892	sp|Q9SUP6|WRK53_ARATH Probable WRKY transcription factor 53 OS=Arabidopsis thaliana GN=WRKY53 PE=1 SV=1//1.32493e-51
Gh_A02G0978	1.8166	2.3831	2.1133	-//-
Gh_D10G2454	1.8151	2.2144	1.2841	sp|P51091|LDOX_MALDO Leucoanthocyanidin dioxygenase OS=Malus domestica GN=ANS PE=2 SV=1//1.00239e-76
Gh_D10G1759	1.8144	2.504	1.3518	sp|O50001|PRU1_PRUAR Major allergen Pru ar 1 OS=Prunus armeniaca PE=1 SV=1//2.56146e-22
Gh_D10G2056	1.8096	2.0238	2.2408	sp|P24465|C71A1_PERAE Cytochrome P450 71A1 OS=Persea americana GN=CYP71A1 PE=1 SV=2//1.00102e-171
Gh_A07G2098	1.8062	2.9137	1.62	sp|Q9S850|SUOX_ARATH Sulfite oxidase OS=Arabidopsis thaliana GN=SOX PE=1 SV=1//0
Gh_D05G2355	1.8058	2.1182	1.4438	sp|Q9FY79|LAC14_ARATH Laccase-14 OS=Arabidopsis thaliana GN=LAC14 PE=2 SV=1//2.20789e-58
Gh_A10G1563	1.8056	2.3642	1.4247	sp|Q9LDE1|MY108_ARATH Transcription factor MYB108 OS=Arabidopsis thaliana GN=MYB108 PE=1 SV=1//1.28658e-82
Gh_D12G0658	1.801	2.1965	1.4894	sp|Q9FH54|EF114_ARATH Ethylene-responsive transcription factor ERF114 OS=Arabidopsis thaliana GN=ERF114 PE=1 SV=1//1.01187e-19
Gh_D13G0149	1.796	2.5485	2.4806	-//-
Gh_A05G2344	1.7947	2.5165	1.9659	sp|Q9SJ52|YLS9_ARATH Protein YLS9 OS=Arabidopsis thaliana GN=YLS9 PE=2 SV=1//9.96107e-12
Gh_D01G0381	1.7943	2.1618	1.797	sp|F4JUF8|DIR15_ARATH Dirigent protein 15 OS=Arabidopsis thaliana GN=DIR15 PE=3 SV=1//1.3857e-48
Gh_A11G0459	1.794	2.2709	1.7368	sp|Q1PF16|BH019_ARATH Transcription factor bHLH19 OS=Arabidopsis thaliana GN=BHLH19 PE=2 SV=1//9.96767e-52
Gh_D12G1140	1.7903	2.3058	1.8994	sp|Q38850|MYB5_ARATH Transcription repressor MYB5 OS=Arabidopsis thaliana GN=MYB5 PE=1 SV=1//7.0227e-66
Gh_D11G0631	1.7897	2.1579	1.7027	-//-
Gh_A11G1181	1.7891	2.6584	1.411	-//-
Gh_A09G2408	1.7884	2.2985	1.6071	sp|O04922|GPX2_ARATH Probable glutathione peroxidase 2 OS=Arabidopsis thaliana GN=GPX2 PE=1 SV=1//2.66459e-83
Gh_A04G0205	1.7875	2.1006	1.436	sp|O81906|B120_ARATH G-type lectin S-receptor-like serine/threonine-protein kinase B120 OS=Arabidopsis thaliana GN=B120 PE=2 SV=1//0
Gh_A05G3158	1.7871	2.3193	1.4688	sp|Q9LXG8|WRK72_ARATH Probable WRKY transcription factor 72 OS=Arabidopsis thaliana GN=WRKY72 PE=2 SV=1//1.34244e-13
Gh_A13G0037	1.7824	2.5706	1.9047	-//-
Gh_D07G1491	1.7726	2.2617	1.9315	sp|Q7XBH4|MYB4_ORYSJ Myb-related protein Myb4 OS=Oryza sativa subsp. japonica GN=MYB4 PE=2 SV=2//2.62784e-75
Gh_D12G0073	1.7722	2.4011	2.2471	-//-
Gh_D12G2129	1.7668	2.8864	2.5016	sp|O23522|PLA14_ARATH Phospholipase A1-Ibeta2, chloroplastic OS=Arabidopsis thaliana GN=At4g16820 PE=1 SV=2//0
Gh_A13G1254	1.7665	2.0856	1.4013	sp|Q9MAI5|ERF79_ARATH Ethylene-responsive transcription factor 8 OS=Arabidopsis thaliana GN=ERF8 PE=2 SV=1//1.96628e-25
Gh_A13G1207	1.7615	2.761	0.80246	sp|Q43714|DCS3_GOSAR (+)-delta-cadinene synthase isozyme A OS=Gossypium arboreum GN=CAD1-A PE=2 SV=1//0
Gh_D03G1308	1.7586	2.2364	2.8206	sp|Q9FJH7|NRT23_ARATH High affinity nitrate transporter 2.3 OS=Arabidopsis thaliana GN=NRT2.3 PE=1 SV=1//0
Gh_D06G0789	1.7578	2.3625	2.0788	sp|Q8GXZ3|Y5102_ARATH Serine/threonine-protein kinase At5g01020 OS=Arabidopsis thaliana GN=At5g01020 PE=1 SV=1//3.74407e-155
Gh_A09G0642	1.7576	2.6697	1.763	sp|O80480|IMPA4_ARATH Importin subunit alpha-4 OS=Arabidopsis thaliana GN=IMPA4 PE=1 SV=1//0
Gh_D05G0174	1.7558	3.0718	0.50923	sp|Q02921|NO93_SOYBN Early nodulin-93 OS=Glycine max PE=2 SV=1//1.70867e-38
Gh_D08G1935	1.7548	2.4637	2.2297	sp|Q3EA54|CSPLL_ARATH CASP-like protein 4A4 OS=Arabidopsis thaliana GN=At4g11655 PE=2 SV=1//1.42461e-34
Gh_A05G3819	1.7471	2.0524	0.9437	sp|Q9FZ62|PPSP2_ARATH Inorganic pyrophosphatase 2 OS=Arabidopsis thaliana GN=At1g17710 PE=2 SV=1//2.60658e-119
Gh_A12G0876	1.7466	3.061	2.5934	sp|Q8L9K1|ERF99_ARATH Ethylene-responsive transcription factor 13 OS=Arabidopsis thaliana GN=ERF13 PE=2 SV=2//1.03135e-50
Gh_D02G0420	1.7427	2.6555	2.6101	sp|Q6NN02|Y4445_ARATH Uncharacterized protein At4g14450, chloroplastic OS=Arabidopsis thaliana GN=At4g14450 PE=2 SV=1//6.25736e-10
Gh_D01G1986	1.7412	2.2051	1.6942	sp|Q94KL7|SILD_FORIN Secoisolariciresinol dehydrogenase (Fragment) OS=Forsythia intermedia PE=1 SV=1//9.28869e-94
Gh_A01G0760	1.7354	3.4652	2.2109	sp|Q9SI09|XERIC_ARATH Probable E3 ubiquitin-protein ligase XERICO OS=Arabidopsis thaliana GN=XERICO PE=1 SV=1//2.92722e-12
Gh_D08G1799	1.7354	3.2811	1.9566	sp|O80337|EF100_ARATH Ethylene-responsive transcription factor 1A OS=Arabidopsis thaliana GN=ERF1A PE=1 SV=2//2.98259e-66
Gh_A01G0498	1.7339	2.3947	1.9434	-//-
Gh_D06G0282	1.7331	2.3695	2.2593	sp|Q8L936|CAP16_ARATH Putative clathrin assembly protein At4g40080 OS=Arabidopsis thaliana GN=At4g40080 PE=2 SV=2//6.07825e-62
Gh_A05G1302	1.7295	2.0383	1.4192	sp|P68350|DOF15_ARATH Dof zinc finger protein DOF1.5 OS=Arabidopsis thaliana GN=DOF1.5 PE=1 SV=1//3.57177e-58
Gh_A05G1779	1.7295	2.2742	0.22382	sp|Q9C8S6|Y1322_ARATH C2 domain-containing protein At1g63220 OS=Arabidopsis thaliana GN=At1g63220 PE=1 SV=1//4.98289e-10
Gh_A08G1500	1.725	3.1837	1.3939	sp|O80337|EF100_ARATH Ethylene-responsive transcription factor 1A OS=Arabidopsis thaliana GN=ERF1A PE=1 SV=2//9.76276e-64
Gh_D03G1247	1.721	3.0339	2.6376	sp|Q42410|ZAT12_ARATH Zinc finger protein ZAT12 OS=Arabidopsis thaliana GN=ZAT12 PE=2 SV=1//6.14393e-37
Gh_A08G0979	1.7204	3.0635	2.343	-//-
Gh_D08G2418	1.7199	2.0198	1.4792	sp|Q9LT10|CXE18_ARATH Probable carboxylesterase 18 OS=Arabidopsis thaliana GN=CXE18 PE=1 SV=1//4.03236e-98
Gh_A11G1152	1.7165	1.9117	2.0098	sp|P93171|CALM_HELAN Calmodulin OS=Helianthus annuus GN=CAM PE=2 SV=3//8.41172e-54
Gh_A13G2343	1.7138	2.0077	1.3069	sp|Q9ZTA3|AOP1C_ARATH Probable 2-oxoglutarate-dependent dioxygenase AOP1 OS=Arabidopsis thaliana GN=AOP1 PE=2 SV=1//1.32511e-69
Gh_D07G2329	1.7132	2.2826	0.50996	sp|Q9LBG2|LVR_LEIAQ Levodione reductase OS=Leifsonia aquatica GN=lvr PE=1 SV=1//1.23225e-21
Gh_D01G0778	1.7127	2.9889	2.0381	sp|Q9SI09|XERIC_ARATH Probable E3 ubiquitin-protein ligase XERICO OS=Arabidopsis thaliana GN=XERICO PE=1 SV=1//2.03927e-11
Novel07561	1.7105	3.1333	3.2774	hypothetical protein B456_003G168300 [Gossypium raimondii]
Gh_D02G2086	1.7091	2.1089	1.8162	sp|Q9SZ06|EF109_ARATH Ethylene-responsive transcription factor ERF109 OS=Arabidopsis thaliana GN=ERF109 PE=1 SV=1//5.1273e-27
Gh_A01G2064	1.7082	2.435	2.0532	sp|Q93VY3|NAC72_ARATH NAC domain-containing protein 72 OS=Arabidopsis thaliana GN=NAC072 PE=2 SV=1//1.95536e-131
Gh_A01G0860	1.7017	2.4022	1.8443	-//-
Gh_D13G0242	1.7017	2.3254	1.9508	-//-
Gh_A13G0056	1.7003	2.2062	1.8084	-//-
Gh_D09G2157	1.6987	2.9347	2.1247	sp|Q9FIX5|BH092_ARATH Transcription factor bHLH92 OS=Arabidopsis thaliana GN=BHLH92 PE=2 SV=1//3.60495e-40
Gh_A12G0501	1.6966	2.5391	2.455	-//-
Novel07089	1.6955	2.2636	2.7122	conserved hypothetical protein [Ricinus communis]>gi|223547526|gb|EEF49021.1| conserved hypothetical protein [Ricinus communis]
Gh_D09G1595	1.6949	2.1681	1.7526	sp|Q06652|GPX4_CITSI Probable phospholipid hydroperoxide glutathione peroxidase OS=Citrus sinensis GN=CSA PE=1 SV=1//1.29355e-66
Gh_D04G1547	1.6944	1.4143	2.1944	sp|Q9FIG7|DIR2_ARATH Dirigent protein 2 OS=Arabidopsis thaliana GN=DIR2 PE=2 SV=1//5.24823e-51
Gh_A11G2455	1.6938	2.035	1.8236	sp|O80494|P2B15_ARATH F-box protein PP2-B15 OS=Arabidopsis thaliana GN=PP2B15 PE=2 SV=2//4.07576e-96
Gh_A12G2600	1.6907	2.2398	2.2743	sp|Q58FX0|BAP2_ARATH BON1-associated protein 2 OS=Arabidopsis thaliana GN=BAP2 PE=1 SV=1//2.19353e-36
Gh_A07G1762	1.6906	1.5143	2.1546	-//-
Gh_A06G1311	1.6893	3.0874	2.6167	-//-
Gh_D13G2087	1.6877	2.5287	1.2436	sp|Q9SUS4|RHA1A_ARATH RING-H2 zinc finger protein RHA1a OS=Arabidopsis thaliana GN=RHA1A PE=2 SV=1//5.38211e-10
Gh_D12G0509	1.687	2.103	1.4525	sp|P0C5E2|Y1839_ARATH Probable serine/threonine-protein kinase At1g18390 OS=Arabidopsis thaliana GN=At1g18390 PE=2 SV=2//1.13715e-156
Novel05949	1.6869	2.4797	1.1574	putative polyprotein [Solanum habrochaites]
Gh_A04G0723	1.6862	2.5203	2.2363	-//-
Gh_A05G2734	1.6849	2.8954	2.4007	-//-
Gh_A11G1557	1.6834	2.7687	1.3273	sp|P32289|GLNA_VIGAC Glutamine synthetase nodule isozyme OS=Vigna aconitifolia PE=2 SV=1//0
Gh_D07G2503	1.6822	2.4046	0.48713	sp|Q9S850|SUOX_ARATH Sulfite oxidase OS=Arabidopsis thaliana GN=SOX PE=1 SV=1//0
Gh_D05G1472	1.681	2.2766	1.6149	sp|P68350|DOF15_ARATH Dof zinc finger protein DOF1.5 OS=Arabidopsis thaliana GN=DOF1.5 PE=1 SV=1//9.64069e-59
Novel04614	1.6806	2.0119	1.4867	PREDICTED: terpene synthase 10-like [Gossypium raimondii]
Gh_A06G1216	1.6802	2.2736	2.1612	-//-
Gh_A07G1070	1.678	2.7049	4.5756	sp|Q8LEE9|FLA12_ARATH Fasciclin-like arabinogalactan protein 12 OS=Arabidopsis thaliana GN=FLA12 PE=2 SV=2//2.93937e-66
Novel06708	1.6768	3.0395	3.7924	hypothetical protein B456_004G070900 [Gossypium raimondii]
Gh_D07G2328	1.6734	2.6406	1.3383	sp|Q9FYA2|WRK75_ARATH Probable WRKY transcription factor 75 OS=Arabidopsis thaliana GN=WRKY75 PE=2 SV=1//1.74888e-54
Gh_A06G0201	1.663	2.5478	1.8151	-//-
Gh_D04G1938	1.6574	2.0443	1.4656	sp|Q9LDH1|SIB1_ARATH Sigma factor binding protein 1, chloroplastic OS=Arabidopsis thaliana GN=SIB1 PE=1 SV=1//2.36953e-09
Novel00013	1.6571	2.5958	1.9675	hypothetical protein B456_002G039800 [Gossypium raimondii]
Gh_A03G0750	1.6544	2.5585	1.7327	-//-
Gh_D04G1209	1.6532	2.5206	2.1744	-//-
Gh_D11G1207	1.6486	2.1478	4.0073	sp|Q8L9P8|RLF33_ARATH Protein RALF-like 33 OS=Arabidopsis thaliana GN=RALFL33 PE=2 SV=1//1.28248e-41
Gh_A09G0497	1.6412	2.8604	4.5127	sp|Q9VQB7|EOGT_DROME EGF domain-specific O-linked N-acetylglucosamine transferase OS=Drosophila melanogaster GN=Eogt PE=1 SV=1//2.73865e-07
Gh_D07G2138	1.6392	2.2532	2.0304	sp|O81117|C94A1_VICSA Cytochrome P450 94A1 OS=Vicia sativa GN=CYP94A1 PE=2 SV=2//0
Gh_D12G2642	1.6382	2.3208	2.2047	sp|Q84V83|LAR_DESUN Leucoanthocyanidin reductase OS=Desmodium uncinatum GN=LAR PE=1 SV=1//1.59008e-145
Gh_D02G0799	1.6357	2.2316	2.2229	sp|Q7Y1X1|EST_HEVBR Esterase OS=Hevea brasiliensis PE=1 SV=1//9.96158e-175
Novel07881	1.6339	2.1907	3.708	--
Novel04728	1.6336	1.7178	3.3152	--
Gh_D10G1762	1.6328	2.0983	1.8773	sp|P15494|BEV1A_BETPN Major pollen allergen Bet v 1-A OS=Betula pendula GN=BETVIA PE=1 SV=2//3.06248e-46
Gh_D08G0629	1.6325	3.5591	2.9381	sp|Q8L9K1|ERF99_ARATH Ethylene-responsive transcription factor 13 OS=Arabidopsis thaliana GN=ERF13 PE=2 SV=2//2.30656e-37
Novel03658	1.6301	1.8926	2.2082	--
Gh_D07G2336	1.6273	2.2913	2.0161	sp|Q9LYV6|GEML5_ARATH GEM-like protein 5 OS=Arabidopsis thaliana GN=At5g13200 PE=1 SV=1//1.83764e-114
Gh_D07G1969	1.6269	2.1933	2.3916	-//-
Gh_D05G0044	1.624	1.8482	2.2231	sp|Q9XID3|Y1343_ARATH G-type lectin S-receptor-like serine/threonine-protein kinase At1g34300 OS=Arabidopsis thaliana GN=At1g34300 PE=2 SV=1//1.43256e-81
Gh_D09G0975	1.6236	2.1504	1.3866	sp|Q84TG3|PUB23_ARATH E3 ubiquitin-protein ligase PUB23 OS=Arabidopsis thaliana GN=PUB23 PE=1 SV=1//1.46412e-164
Gh_D04G1223	1.6231	2.7392	1.9151	sp|Q9SR40|LAC7_ARATH Laccase-7 OS=Arabidopsis thaliana GN=LAC7 PE=2 SV=1//0
Gh_A10G0414	1.6219	2.3971	2.255	sp|Q941F1|PLA15_ARATH Phospholipase A1-Igamma1, chloroplastic OS=Arabidopsis thaliana GN=At1g06800 PE=1 SV=2//2.18035e-118
Gh_A12G0717	1.6199	1.5343	2.0109	sp|Q9FS10|PSK_ASPOF Phytosulfokines OS=Asparagus officinalis GN=PSK PE=1 SV=1//1.24422e-12
Gh_D04G1346	1.6158	2.8811	2.4245	sp|Q84XG9|ILL1_ORYSI IAA-amino acid hydrolase ILR1-like 1 OS=Oryza sativa subsp. indica GN=ILL1 PE=2 SV=1//3.96608e-161
Gh_D11G3495	1.6107	2.5198	1.9747	-//-
Gh_D12G1050	1.6098	2.6459	2.5388	sp|Q58FX0|BAP2_ARATH BON1-associated protein 2 OS=Arabidopsis thaliana GN=BAP2 PE=1 SV=1//1.65259e-34
Gh_A09G0306	1.6089	2.0284	1.9716	sp|Q6PWU2|ATESY_VITVI (-)-alpha-terpineol synthase OS=Vitis vinifera PE=1 SV=1//0
Gh_D10G2052	1.6049	2.9393	3.561	sp|B6VJS4|ROMT_VITVI Trans-resveratrol di-O-methyltransferase OS=Vitis vinifera GN=ROMT PE=1 SV=2//5.60035e-148
Gh_D11G0085	1.6049	2.4747	2.3267	sp|Q9FJ93|DRE1D_ARATH Dehydration-responsive element-binding protein 1D OS=Arabidopsis thaliana GN=DREB1D PE=2 SV=1//4.87388e-53
Gh_D02G1962	1.6017	2.2985	1.4159	sp|O64966|HMDH1_GOSHI 3-hydroxy-3-methylglutaryl-coenzyme A reductase 1 OS=Gossypium hirsutum GN=HMG1 PE=3 SV=1//0
Gh_D12G1687	1.6004	2.0476	1.5854	sp|Q5XEY7|PP309_ARATH Pentatricopeptide repeat-containing protein At4g14170 OS=Arabidopsis thaliana GN=PCMP-E17 PE=2 SV=2//0
Gh_D01G2073	1.5999	2.0676	2.172	sp|P52838|FSTL_FLABI Flavonol sulfotransferase-like OS=Flaveria bidentis PE=2 SV=1//2.47078e-116
Gh_A11G0631	1.5973	2.1915	2.2015	sp|Q93Z27|CML45_ARATH Probable calcium-binding protein CML45 OS=Arabidopsis thaliana GN=CML45 PE=1 SV=1//2.48433e-33
Gh_A13G1972	1.5954	2.2189	1.7138	sp|P0DKI3|TRNH1_ARATH Tropinone reductase homolog At1g07440 OS=Arabidopsis thaliana GN=At1g07440 PE=1 SV=1//2.36731e-115
Gh_A06G0617	1.5933	2.5809	1.3784	sp|P60496|BABL_LILLO Chemocyanin OS=Lilium longiflorum PE=1 SV=1//6.92852e-24
Gh_D02G1850	1.593	1.7896	2.2511	sp|Q6WUC2|7OMT_PAPSO (R,S)-reticuline 7-O-methyltransferase OS=Papaver somniferum GN=PSOMT1 PE=1 SV=1//5.79045e-119
Gh_A06G1774	1.5917	2.3126	2.1981	-//-
Gh_D12G1051	1.5917	2.6227	2.3138	sp|Q58FX0|BAP2_ARATH BON1-associated protein 2 OS=Arabidopsis thaliana GN=BAP2 PE=1 SV=1//4.07523e-35
Gh_A07G0158	1.5913	2.4249	2.1406	sp|Q84QC2|ERF17_ARATH Ethylene-responsive transcription factor ERF017 OS=Arabidopsis thaliana GN=ERF017 PE=2 SV=1//1.66718e-47
Gh_D10G2488	1.5907	2.1131	1.6435	-//-
Gh_A09G0122	1.5899	2.8449	2.9549	sp|Q6J9S1|RA211_ARATH Ethylene-responsive transcription factor RAP2-11 OS=Arabidopsis thaliana GN=RAP2-11 PE=2 SV=1//5.75835e-20
Novel02033	1.5886	1.9276	2.3385	hypothetical protein F383_24759 [Gossypium arboreum]
Gh_A02G0671	1.5881	2.2494	1.8931	sp|Q9LSA6|PUB29_ARATH U-box domain-containing protein 29 OS=Arabidopsis thaliana GN=PUB29 PE=1 SV=1//1.61299e-81
Gh_A05G1978	1.5846	2.8076	1.8073	-//-
Gh_D13G1045	1.5834	2.096	2.3875	sp|Q38850|MYB5_ARATH Transcription repressor MYB5 OS=Arabidopsis thaliana GN=MYB5 PE=1 SV=1//2.3023e-73
Gh_D04G0001	1.58	1.4894	3.8776	-//-
Gh_D09G2016	1.5766	2.0023	1.7498	sp|P27054|CHI4_PHAVU Endochitinase PR4 OS=Phaseolus vulgaris GN=CHI4 PE=2 SV=1//1.07446e-114
Gh_D10G0428	1.5748	2.2529	1.8769	sp|Q941F1|PLA15_ARATH Phospholipase A1-Igamma1, chloroplastic OS=Arabidopsis thaliana GN=At1g06800 PE=1 SV=2//1.35969e-118
Gh_A08G0349	1.5741	2.712	2.8189	sp|Q9FYN7|P2C02_ORYSJ Probable protein phosphatase 2C 2 OS=Oryza sativa subsp. japonica GN=Os01g0295700 PE=2 SV=1//2.87447e-83
Gh_A10G1511	1.5694	2.1765	1.3343	sp|P17642|PRS2_SOLTU Pathogenesis-related protein STH-2 OS=Solanum tuberosum GN=STH-2 PE=2 SV=1//1.81752e-27
Gh_D02G1776	1.5692	2.4975	1.8679	sp|Q93ZM9|TIF9_ARATH Protein TIFY 9 OS=Arabidopsis thaliana GN=TIFY9 PE=1 SV=1//1.66929e-43
Gh_D03G0629	1.5689	2.3522	1.7311	sp|P51091|LDOX_MALDO Leucoanthocyanidin dioxygenase OS=Malus domestica GN=ANS PE=2 SV=1//2.53612e-25
Gh_A09G1060	1.5668	3.0698	1.9298	-//-
Gh_D10G0460	1.5662	2.1157	0.15945	sp|C0LGH3|Y5614_ARATH Probable LRR receptor-like serine/threonine-protein kinase At1g56140 OS=Arabidopsis thaliana GN=At1g56140 PE=2 SV=2//9.53341e-63
Gh_D13G1741	1.5633	2.0826	1.9285	sp|Q9FFN2|GLYT3_ARATH Probable glycosyltransferase At5g03795 OS=Arabidopsis thaliana GN=At5g03795 PE=3 SV=2//2.04584e-62
Gh_A07G1804	1.5609	2.181	1.4199	sp|Q9SV68|QORH_ARATH Putative quinone-oxidoreductase homolog, chloroplastic OS=Arabidopsis thaliana GN=At4g13010 PE=2 SV=1//5.22834e-149
Novel00136	1.5608	2.5369	2.2525	PREDICTED: uncharacterized protein LOC105776616 isoform X2 [Gossypium raimondii]
Gh_D04G1833	1.5583	2.4166	1.8687	sp|Q6AWW5|Y5262_ARATH Ankyrin repeat-containing protein At5g02620 OS=Arabidopsis thaliana GN=At5g02620 PE=1 SV=1//1.71739e-18
Gh_A01G0762	1.5565	2.0269	1.3741	sp|Q9SI09|XERIC_ARATH Probable E3 ubiquitin-protein ligase XERICO OS=Arabidopsis thaliana GN=XERICO PE=1 SV=1//6.61463e-11
Gh_A01G1761	1.5552	1.9953	2.1694	-//-
Gh_A13G0228	1.5543	2.0942	1.6836	-//-
Gh_D03G0643	1.5541	3.1072	5.2981	sp|Q9SZH2|PER43_ARATH Peroxidase 43 OS=Arabidopsis thaliana GN=PER43 PE=3 SV=2//1.52361e-70
Gh_D02G1964	1.5528	2.6577	1.6791	sp|O64967|HMDH2_GOSHI 3-hydroxy-3-methylglutaryl-coenzyme A reductase 2 OS=Gossypium hirsutum GN=HMG2 PE=3 SV=1//0
Gh_D02G0730	1.5506	3.377	0.19098	sp|P06525|ADH1_ARATH Alcohol dehydrogenase class-P OS=Arabidopsis thaliana GN=ADH1 PE=1 SV=2//0
Gh_A13G0229	1.547	2.8623	2.7506	-//-
Gh_D03G1262	1.5433	2.7961	2.5572	sp|Q9LZD3|E70A1_ARATH Exocyst complex component EXO70A1 OS=Arabidopsis thaliana GN=EXO70A1 PE=1 SV=1//1.93636e-90
Gh_D09G2490	1.543	2.8094	1.7962	sp|Q9FMK9|PPA29_ARATH Probable inactive purple acid phosphatase 29 OS=Arabidopsis thaliana GN=PAP29 PE=2 SV=1//8.90284e-132
Gh_A07G1166	1.5428	1.6326	2.3802	-//-
Gh_D02G1473	1.5427	2.1155	1.0153	sp|Q6NLC8|Y1648_ARATH Uncharacterized protein At1g66480 OS=Arabidopsis thaliana GN=At1g66480 PE=2 SV=1//6.26192e-47
Novel03636	1.5421	2.2304	1.5908	PREDICTED: LRR receptor-like serine/threonine-protein kinase GSO1 isoform X1 [Gossypium raimondii]
Gh_D11G0741	1.5407	2.052	2.2333	sp|Q93Z27|CML45_ARATH Probable calcium-binding protein CML45 OS=Arabidopsis thaliana GN=CML45 PE=1 SV=1//4.78702e-31
Gh_D12G2080	1.5392	2.0003	1.1361	sp|O23620|AHL23_ARATH AT-hook motif nuclear-localized protein 23 OS=Arabidopsis thaliana GN=AHL23 PE=1 SV=1//2.73334e-80
Gh_A01G0763	1.5333	2.5047	1.7732	sp|Q9SI09|XERIC_ARATH Probable E3 ubiquitin-protein ligase XERICO OS=Arabidopsis thaliana GN=XERICO PE=1 SV=1//5.26841e-11
Gh_A01G0984	1.5316	2.2264	1.9544	sp|Q96289|ZAT10_ARATH Zinc finger protein ZAT10 OS=Arabidopsis thaliana GN=ZAT10 PE=2 SV=1//7.83663e-38
Gh_A09G1813	1.5301	2.8128	2.2127	sp|Q9FLU7|P2B12_ARATH Putative F-box protein PP2-B12 OS=Arabidopsis thaliana GN=PP2B12 PE=3 SV=1//5.75419e-56
Gh_A02G1236	1.5287	2.8822	2.8585	-//-
Gh_D05G1882	1.5287	2.354	2.1244	sp|O64825|LYK4_ARATH LysM domain receptor-like kinase 4 OS=Arabidopsis thaliana GN=LYK4 PE=1 SV=1//3.35971e-112
Gh_D11G0570	1.5215	2.5085	2.2106	sp|Q9SDN0|DNJ20_ARATH Chaperone protein dnaJ 20, chloroplastic OS=Arabidopsis thaliana GN=ATJ20 PE=1 SV=2//2.47387e-16
Gh_D01G0632	1.5204	2.374	1.418	sp|Q42670|PLSC_COCNU 1-acyl-sn-glycerol-3-phosphate acyltransferase OS=Cocos nucifera PE=1 SV=1//3.47108e-126
Gh_A06G1070	1.5202	2.554	2.0458	sp|Q9LDT0|CRK30_ARATH Putative cysteine-rich receptor-like protein kinase 30 OS=Arabidopsis thaliana GN=CRK30 PE=3 SV=1//1.34922e-13
Gh_D13G1503	1.5202	2.2679	0.74557	sp|Q43714|DCS3_GOSAR (+)-delta-cadinene synthase isozyme A OS=Gossypium arboreum GN=CAD1-A PE=2 SV=1//0
Gh_A05G1705	1.5195	2.0992	1.4499	sp|O49858|C82A3_SOYBN Cytochrome P450 82A3 OS=Glycine max GN=CYP82A3 PE=2 SV=1//0
Gh_D04G1276	1.518	2.0703	1.0367	sp|P23923|HBP1B_WHEAT Transcription factor HBP-1b(c38) OS=Triticum aestivum PE=2 SV=1//2.0743e-13
Gh_D01G0155	1.5156	2.2986	1.51	sp|Q7XBH4|MYB4_ORYSJ Myb-related protein Myb4 OS=Oryza sativa subsp. japonica GN=MYB4 PE=2 SV=2//2.36562e-55
Gh_D01G2347	1.5153	2.2969	2.1235	-//-
Gh_D12G0913	1.5149	2.1682	1.3778	sp|P14133|ASO_CUCSA L-ascorbate oxidase OS=Cucumis sativus PE=1 SV=1//0
Gh_A09G0913	1.514	2.7429	1.9348	sp|Q9FMR3|NAC90_ARATH NAC domain-containing protein 90 OS=Arabidopsis thaliana GN=NAC090 PE=2 SV=1//2.99852e-80
Gh_D01G0514	1.5118	2.9638	2.2828	sp|Q93VY3|NAC72_ARATH NAC domain-containing protein 72 OS=Arabidopsis thaliana GN=NAC072 PE=2 SV=1//3.80511e-126
Gh_D13G0147	1.5114	2.1793	2.0664	sp|Q96MB7|HARB1_HUMAN Putative nuclease HARBI1 OS=Homo sapiens GN=HARBI1 PE=1 SV=1//4.32631e-22
Gh_D02G0434	1.5111	1.9256	2.2065	-//-
Gh_A12G2173	1.5086	2.5307	1.7626	sp|P23106|XYLF_PSEPU 2-hydroxymuconate semialdehyde hydrolase OS=Pseudomonas putida GN=xylF PE=1 SV=1//8.17967e-11
Gh_D11G0802	1.5014	2.7801	2.7794	sp|Q8L9K1|ERF99_ARATH Ethylene-responsive transcription factor 13 OS=Arabidopsis thaliana GN=ERF13 PE=2 SV=2//9.39782e-39
Gh_D05G2007	1.4984	3.2648	2.9832	-//-
Gh_D11G0496	1.4978	2.413	1.9595	sp|P22335|HSF24_SOLPE Heat shock factor protein HSF24 OS=Solanum peruvianum GN=HSF24 PE=2 SV=1//2.04891e-105
Gh_D01G0560	1.4976	1.5143	2.2145	sp|Q38834|R13L4_ARATH Disease resistance RPP13-like protein 4 OS=Arabidopsis thaliana GN=RPP13L4 PE=1 SV=2//0
Gh_D10G0936	1.4968	3.4367	2.6483	sp|Q9CAD5|YODA_ARATH Mitogen-activated protein kinase kinase kinase YODA OS=Arabidopsis thaliana GN=YDA PE=1 SV=1//6.92304e-43
Gh_D02G1649	1.4952	2.1753	1.9809	-//-
Gh_A09G1270	1.4941	2.2388	3.3703	sp|Q9LZD3|E70A1_ARATH Exocyst complex component EXO70A1 OS=Arabidopsis thaliana GN=EXO70A1 PE=1 SV=1//0
Gh_D11G0013	1.4906	1.8652	3.5499	sp|Q9FDW1|MYB44_ARATH Transcription factor MYB44 OS=Arabidopsis thaliana GN=MYB44 PE=2 SV=1//4.04841e-33
Gh_D06G2027	1.4887	2.0142	1.401	-//-
Gh_D04G0680	1.4878	3.0253	1.4524	sp|Q9LYM3|LOR14_ARATH Protein LURP-one-related 14 OS=Arabidopsis thaliana GN=At3g56180 PE=2 SV=2//2.57323e-35
Gh_A11G3113	1.4818	2.1229	1.7524	sp|Q9CAD5|YODA_ARATH Mitogen-activated protein kinase kinase kinase YODA OS=Arabidopsis thaliana GN=YDA PE=1 SV=1//8.87151e-46
Gh_D12G2392	1.4815	2.6366	1.7655	-//-
Gh_D03G1332	1.4733	2.6856	0.61813	sp|Q9CR50|ZN363_MOUSE RING finger and CHY zinc finger domain-containing protein 1 OS=Mus musculus GN=Rchy1 PE=1 SV=1//3.70885e-70
Gh_D10G2202	1.4711	2.5008	2.2028	sp|Q6AWW5|Y5262_ARATH Ankyrin repeat-containing protein At5g02620 OS=Arabidopsis thaliana GN=At5g02620 PE=1 SV=1//1.29224e-11
Gh_D07G1948	1.4701	3.917	3.0196	sp|Q6J541|C79D3_LOTJA Isoleucine N-monooxygenase 1 OS=Lotus japonicus GN=CYP79D3 PE=1 SV=1//0
Gh_D05G1266	1.4656	2.104	1.336	-//-
Gh_A12G1949	1.4644	2.502	2.3204	sp|O23522|PLA14_ARATH Phospholipase A1-Ibeta2, chloroplastic OS=Arabidopsis thaliana GN=At4g16820 PE=1 SV=2//0
Gh_A10G2124	1.4612	2.0052	1.2554	sp|P24465|C71A1_PERAE Cytochrome P450 71A1 OS=Persea americana GN=CYP71A1 PE=1 SV=2//3.96096e-134
Gh_D02G0123	1.4609	2.2481	2.2578	sp|B5X570|NAC14_ARATH NAC domain-containing protein 14 OS=Arabidopsis thaliana GN=NAC014 PE=2 SV=1//1.48572e-14
Gh_A02G0920	1.458	2.3073	2.026	sp|Q9SVG9|CML42_ARATH Calcium-binding protein CML42 OS=Arabidopsis thaliana GN=CML42 PE=1 SV=1//2.9667e-59
Gh_A13G0350	1.4555	2.5332	2.2082	sp|Q9LJK3|LAG12_ARATH LAG1 longevity assurance homolog 2 OS=Arabidopsis thaliana GN=LAG2 PE=1 SV=1//1.35241e-87
Gh_D11G0064	1.4522	2.1574	1.5028	-//-
Gh_A10G0468	1.4493	3.3541	2.6952	-//-
Gh_A11G2394	1.4492	1.6394	3.1691	sp|Q9FR37|AMI1_ARATH Amidase 1 OS=Arabidopsis thaliana GN=AMI1 PE=1 SV=1//1.44508e-159
Gh_D13G0244	1.4477	3.1791	3.7242	-//-
Gh_D06G0817	1.4471	2.0962	1.977	sp|Q84QC2|ERF17_ARATH Ethylene-responsive transcription factor ERF017 OS=Arabidopsis thaliana GN=ERF017 PE=2 SV=1//1.54645e-57
Gh_D11G2047	1.4452	2.8205	1.6772	-//-
Gh_D04G1189	1.4431	2.2542	1.5713	-//-
Gh_D02G1837	1.4428	2.6352	2.3887	sp|Q6R567|RMA1_CAPAN E3 ubiquitin-protein ligase RMA1H1 OS=Capsicum annuum GN=RMA1H1 PE=1 SV=1//1.24177e-71
Gh_D03G1419	1.4376	3.4042	4.8837	sp|Q8LPH6|MYB86_ARATH Transcription factor MYB86 OS=Arabidopsis thaliana GN=MYB86 PE=2 SV=1//1.06942e-60
Gh_D02G1390	1.4372	2.1289	1.7114	sp|Q9ZPS3|DCE4_ARATH Glutamate decarboxylase 4 OS=Arabidopsis thaliana GN=GAD4 PE=1 SV=1//0
Gh_D03G1513	1.4342	2.0597	1.3385	sp|Q9SD85|F3PH_ARATH Flavonoid 3&apos;-monooxygenase OS=Arabidopsis thaliana GN=CYP75B1 PE=1 SV=1//6.43038e-100
Gh_A12G0589	1.4332	2.0825	1.3603	-//-
Gh_A06G0709	1.4331	2.0986	2.1137	sp|Q84QC2|ERF17_ARATH Ethylene-responsive transcription factor ERF017 OS=Arabidopsis thaliana GN=ERF017 PE=2 SV=1//2.85392e-51
Novel03531	1.4298	2.8311	2.1678	PREDICTED: uncharacterized protein LOC105795793 [Gossypium raimondii]
Gh_A07G1385	1.4286	2.2761	1.9104	sp|Q7XBH4|MYB4_ORYSJ Myb-related protein Myb4 OS=Oryza sativa subsp. japonica GN=MYB4 PE=2 SV=2//5.08864e-76
Gh_A10G0930	1.4271	2.1819	2.1685	-//-
Gh_D01G0177	1.427	3.8129	5.1716	sp|Q9LHF1|LRX4_ARATH Leucine-rich repeat extensin-like protein 4 OS=Arabidopsis thaliana GN=LRX4 PE=2 SV=1//4.83109e-123
Novel06158	1.4259	2.149	2.2386	PREDICTED: S-norcoclaurine synthase 1-like [Gossypium raimondii]>gi|763784615|gb|KJB51686.1| hypothetical protein B456_008G228400 [Gossypium raimondii]
Gh_A07G2126	1.4248	2.2892	2.1121	sp|Q9LYV6|GEML5_ARATH GEM-like protein 5 OS=Arabidopsis thaliana GN=At5g13200 PE=1 SV=1//9.88861e-113
Gh_D07G0247	1.4245	2.0639	1.8157	sp|O81906|B120_ARATH G-type lectin S-receptor-like serine/threonine-protein kinase B120 OS=Arabidopsis thaliana GN=B120 PE=2 SV=1//7.58323e-114
Gh_A12G1505	1.4244	2.0418	0.30637	sp|O49255|NAC29_ARATH NAC transcription factor 29 OS=Arabidopsis thaliana GN=NAC029 PE=2 SV=1//1.09333e-111
Gh_D09G1441	1.4239	2.1314	1.6007	sp|P17801|KPRO_MAIZE Putative receptor protein kinase ZmPK1 OS=Zea mays GN=PK1 PE=2 SV=2//0
Gh_Sca004939G01	1.4216	2.3978	2.0801	sp|Q58FX0|BAP2_ARATH BON1-associated protein 2 OS=Arabidopsis thaliana GN=BAP2 PE=1 SV=1//9.92475e-36
Gh_D08G1535	1.4198	3.366	2.2911	sp|Q8L9K1|ERF99_ARATH Ethylene-responsive transcription factor 13 OS=Arabidopsis thaliana GN=ERF13 PE=2 SV=2//1.47266e-61
Gh_D11G1348	1.4198	2.0462	1.4378	sp|Q9SUF1|WTR31_ARATH WAT1-related protein At4g08290 OS=Arabidopsis thaliana GN=At4g08290 PE=2 SV=1//1.29002e-73
Gh_A02G0788	1.4194	1.6193	2.101	sp|Q9ZPE7|EXO_ARATH Protein EXORDIUM OS=Arabidopsis thaliana GN=EXO PE=2 SV=1//3.47973e-145
Gh_A09G2426	1.4193	1.8209	2.1321	sp|P81748|MIFH_TRITR Macrophage migration inhibitory factor homolog OS=Trichuris trichiura PE=1 SV=2//6.64256e-13
Gh_A03G1496	1.4176	2.3778	1.3118	sp|O64967|HMDH2_GOSHI 3-hydroxy-3-methylglutaryl-coenzyme A reductase 2 OS=Gossypium hirsutum GN=HMG2 PE=3 SV=1//0
Gh_A08G2083	1.416	3.206	3.8549	sp|Q8H1Z0|CER3_ARATH Protein ECERIFERUM 3 OS=Arabidopsis thaliana GN=CER3 PE=1 SV=1//0
Gh_A11G1859	1.4135	2.1416	1.8918	sp|Q9SJZ2|PER17_ARATH Peroxidase 17 OS=Arabidopsis thaliana GN=PER17 PE=2 SV=1//0
Gh_A06G1570	1.4128	1.461	2.1713	sp|F4HT41|SAMC2_ARATH Probable S-adenosylmethionine carrier 2, chloroplastic OS=Arabidopsis thaliana GN=SAMC2 PE=2 SV=1//3.86903e-30
Gh_A02G0682	1.4077	3.3744	-0.51079	sp|P06525|ADH1_ARATH Alcohol dehydrogenase class-P OS=Arabidopsis thaliana GN=ADH1 PE=1 SV=2//0
Gh_A08G0193	1.4073	2.318	1.3288	sp|Q6YU51|DXS2_ORYSJ Probable 1-deoxy-D-xylulose-5-phosphate synthase 2, chloroplastic OS=Oryza sativa subsp. japonica GN=Os07g0190000 PE=2 SV=1//0
Novel03541	1.4057	2.1041	1.8888	--
Novel03357	1.4023	2.1094	1.7984	truncated nitrate transporter [Fragaria vesca]
Gh_A08G2422	1.4008	2.3228	2.4878	sp|Q9C7W2|ERF61_ARATH Ethylene-responsive transcription factor ERF061 OS=Arabidopsis thaliana GN=ERF061 PE=2 SV=1//4.96489e-41
Gh_Sca055190G01	1.3991	2.2811	1.6716	sp|Q40778|C74A2_PARAR Allene oxide synthase OS=Parthenium argentatum GN=CYP74A2 PE=1 SV=2//1.48307e-67
Gh_D05G1459	1.3972	2.4688	2.3429	-//-
Gh_D06G2392	1.3965	2.5526	1.5742	sp|Q9FYE1|MCA9_ARATH Metacaspase-9 OS=Arabidopsis thaliana GN=AMC9 PE=1 SV=1//8.49677e-101
Gh_D05G2536	1.3912	3.3419	4.218	sp|Q41001|BCP_PEA Blue copper protein OS=Pisum sativum PE=2 SV=1//1.08536e-35
Gh_D11G2018	1.3912	2.1011	2.0168	sp|Q96289|ZAT10_ARATH Zinc finger protein ZAT10 OS=Arabidopsis thaliana GN=ZAT10 PE=2 SV=1//3.68707e-35
Gh_D13G1631	1.3895	2.2422	1.6825	sp|D4N502|DIOX3_PAPSO Codeine O-demethylase OS=Papaver somniferum GN=CODM PE=1 SV=1//3.0816e-92
Gh_D05G1359	1.3889	2.0124	1.0126	sp|Q7XLY8|ATL41_ORYSJ E3 ubiquitin-protein ligase Os04g0590900 OS=Oryza sativa subsp. japonica GN=Os04g0590900 PE=2 SV=2//7.22848e-14
Gh_A04G1291	1.3862	2.0156	0.67379	sp|Q39760|DCS2_GOSAR (+)-delta-cadinene synthase isozyme XC14 OS=Gossypium arboreum PE=2 SV=1//5.73769e-179
Gh_D01G0780	1.3855	2.0522	1.3486	sp|Q9SI09|XERIC_ARATH Probable E3 ubiquitin-protein ligase XERICO OS=Arabidopsis thaliana GN=XERICO PE=1 SV=1//5.42043e-11
Gh_A06G1243	1.3842	2.2404	0.96822	sp|Q7XLY8|ATL41_ORYSJ E3 ubiquitin-protein ligase Os04g0590900 OS=Oryza sativa subsp. japonica GN=Os04g0590900 PE=2 SV=2//1.2193e-12
Gh_A09G0573	1.3836	1.6873	2.4306	sp|O22788|PXG3_ARATH Probable peroxygenase 3 OS=Arabidopsis thaliana GN=PXG3 PE=1 SV=1//2.7692e-109
Gh_D08G0472	1.3637	3.0486	2.4947	sp|P22242|DRPE_CRAPL Desiccation-related protein PCC13-62 OS=Craterostigma plantagineum PE=2 SV=1//2.59889e-92
Gh_A01G1833	1.3577	1.6527	2.2777	sp|P52838|FSTL_FLABI Flavonol sulfotransferase-like OS=Flaveria bidentis PE=2 SV=1//2.70952e-86
Gh_A11G1959	1.3552	-0.0033587	2.057	sp|O64815|HLS1L_ARATH Probable N-acetyltransferase HLS1-like OS=Arabidopsis thaliana GN=At2g23060 PE=2 SV=1//0
Gh_A13G0888	1.3534	2.1283	0.88382	sp|Q43191|LOX15_SOLTU Probable linoleate 9S-lipoxygenase 5 OS=Solanum tuberosum GN=LOX1.5 PE=2 SV=1//0
Gh_A01G1271	1.3524	2.0825	1.4316	sp|F4JKK0|SUD1_ARATH Probable E3 ubiquitin ligase SUD1 OS=Arabidopsis thaliana GN=SUD1 PE=1 SV=1//5.45722e-08
Gh_D03G0812	1.3521	1.9366	2.3089	sp|Q8LBF7|SWET7_ARATH Bidirectional sugar transporter SWEET7 OS=Arabidopsis thaliana GN=SWEET7 PE=2 SV=1//1.00192e-101
Gh_A03G0316	1.351	2.9969	3.0687	sp|Q9LZD3|E70A1_ARATH Exocyst complex component EXO70A1 OS=Arabidopsis thaliana GN=EXO70A1 PE=1 SV=1//3.12674e-89
Gh_D05G2766	1.3475	2.0504	1.4511	-//-
Gh_D11G1598	1.3468	2.3759	2.0571	-//-
Gh_A13G0251	1.3409	2.165	1.2423	sp|Q8L612|MACP1_ARATH MACPF domain-containing protein At1g14780 OS=Arabidopsis thaliana GN=At1g14780 PE=2 SV=1//0
Gh_A07G1529	1.3377	2.2335	1.6996	sp|Q9FKH6|B561P_ARATH Cytochrome b561 and DOMON domain-containing protein At5g35735 OS=Arabidopsis thaliana GN=At5g35735 PE=2 SV=1//2.84561e-138
Gh_A10G1259	1.336	1.9211	2.8437	sp|Q9ZWB4|3AT1_ARATH Coumaroyl-CoA:anthocyanidin 3-O-glucoside-6&apos;&apos;-O-coumaroyltransferase 1 OS=Arabidopsis thaliana GN=3AT1 PE=1 SV=1//1.6979e-102
Novel01589	1.3339	2.3931	1.6024	PREDICTED: UDP-glycosyltransferase 76E2-like [Gossypium raimondii]>gi|763741422|gb|KJB08921.1| hypothetical protein B456_001G113200 [Gossypium raimondii]
Gh_D08G1705	1.3289	2.1058	1.7118	-//-
Gh_A07G1167	1.3245	1.8438	2.0807	-//-
Gh_D12G0217	1.3212	2.924	2.5312	sp|Q9LJK3|LAG12_ARATH LAG1 longevity assurance homolog 2 OS=Arabidopsis thaliana GN=LAG2 PE=1 SV=1//5.26544e-89
Gh_D03G0632	1.3151	2.053	1.5285	sp|P24397|HY6H_HYONI Hyoscyamine 6-dioxygenase OS=Hyoscyamus niger GN=H6H PE=1 SV=1//1.6539e-18
Gh_A08G1245	1.3081	3.4275	2.7929	sp|Q8L9K1|ERF99_ARATH Ethylene-responsive transcription factor 13 OS=Arabidopsis thaliana GN=ERF13 PE=2 SV=2//3.51613e-60
Gh_D02G2025	1.3072	2.2459	2.0269	sp|Q96289|ZAT10_ARATH Zinc finger protein ZAT10 OS=Arabidopsis thaliana GN=ZAT10 PE=2 SV=1//7.94951e-43
Gh_D03G0454	1.3072	1.9563	2.2418	-//-
Gh_D09G1021	1.3071	2.0843	1.4273	sp|O49839|APK2A_ARATH Protein kinase 2A, chloroplastic OS=Arabidopsis thaliana GN=APK2A PE=2 SV=1//1.5286e-147
Novel01874	1.3056	3.0224	2.351	hypothetical protein VITISV_017741 [Vitis vinifera]
Gh_D07G2009	1.3047	2.0445	1.4565	sp|Q9SV68|QORH_ARATH Putative quinone-oxidoreductase homolog, chloroplastic OS=Arabidopsis thaliana GN=At4g13010 PE=2 SV=1//5.60803e-151
Gh_A12G2633	1.3038	2.85	2.399	sp|Q8L7U7|ACDH_ARATH ACD11 homolog protein OS=Arabidopsis thaliana GN=At4g39670 PE=2 SV=1//2.82903e-92
Gh_A03G2115	1.3034	2.0813	1.3836	sp|Q5PNY6|PUB21_ARATH U-box domain-containing protein 21 OS=Arabidopsis thaliana GN=PUB21 PE=2 SV=1//1.24423e-112
Gh_A07G0166	1.3015	2.2583	1.7339	sp|Q94FY7|TOCC_ARATH Tocopherol cyclase, chloroplastic OS=Arabidopsis thaliana GN=VTE1 PE=2 SV=1//0
Gh_A05G1183	1.3012	2.4415	1.75	sp|P0C035|ATL60_ARATH RING-H2 finger protein ATL60 OS=Arabidopsis thaliana GN=ATL60 PE=2 SV=1//5.76816e-13
Gh_D07G1608	1.2991	3.5159	3.3722	sp|Q9LSF1|OXI1_ARATH Serine/threonine-protein kinase OXI1 OS=Arabidopsis thaliana GN=OXI1 PE=1 SV=1//1.18705e-138
Gh_A02G0299	1.2969	2.3056	3.3586	-//-
Gh_A04G0593	1.2968	2.5208	2.8332	sp|Q8L817|ATCA7_ARATH Alpha carbonic anhydrase 7 OS=Arabidopsis thaliana GN=ACA7 PE=2 SV=1//5.96761e-89
Gh_D02G1849	1.294	1.2223	2.1046	sp|Q6WUC2|7OMT_PAPSO (R,S)-reticuline 7-O-methyltransferase OS=Papaver somniferum GN=PSOMT1 PE=1 SV=1//7.85034e-116
Gh_D01G1391	1.2861	2.2772	1.9381	-//-
Gh_D13G0243	1.285	2.2979	2.0243	-//-
Novel07393	1.2837	2.4411	2.9616	Flavonoid o-methyltransferase related [Theobroma cacao]>gi|508707653|gb|EOX99549.1| Flavonoid o-methyltransferase related [Theobroma cacao]
Gh_A06G0650	1.2797	2.8034	1.4238	-//-
Gh_D08G0436	1.2763	4.0272	5.5486	sp|F4I2H7|TPX2_ARATH Protein TPX2 OS=Arabidopsis thaliana GN=TPX2 PE=1 SV=1//2.38904e-09
Gh_D02G0719	1.2757	2.1217	1.5705	sp|Q9LSA6|PUB29_ARATH U-box domain-containing protein 29 OS=Arabidopsis thaliana GN=PUB29 PE=1 SV=1//9.99508e-81
Gh_A09G1980	1.2735	2.3344	1.6132	sp|Q84MB3|ACCH1_ARATH 1-aminocyclopropane-1-carboxylate oxidase homolog 1 OS=Arabidopsis thaliana GN=At1g06620 PE=2 SV=1//8.14369e-123
Gh_A12G2622	1.272	2.0031	1.3377	sp|Q96519|PER11_ARATH Peroxidase 11 OS=Arabidopsis thaliana GN=PER11 PE=1 SV=1//4.26323e-169
Gh_D05G0209	1.271	2.4642	1.6793	-//-
Gh_D02G2159	1.2702	2.8292	2.4083	sp|Q9AVK1|CS3_COFAR Probable caffeine synthase 3 OS=Coffea arabica GN=CS3 PE=2 SV=1//7.21158e-109
Gh_A12G0216	1.2698	2.8143	2.5352	sp|Q9SZ06|EF109_ARATH Ethylene-responsive transcription factor ERF109 OS=Arabidopsis thaliana GN=ERF109 PE=1 SV=1//5.00658e-30
Gh_A09G0179	1.2616	2.0125	1.819	sp|Q7X8C5|WAKLB_ARATH Wall-associated receptor kinase-like 2 OS=Arabidopsis thaliana GN=WAKL2 PE=2 SV=1//1.45001e-07
Gh_A09G0563	1.2613	1.7276	2.1773	sp|Q9LTH7|ACH12_ARATH 1-aminocyclopropane-1-carboxylate oxidase homolog 12 OS=Arabidopsis thaliana GN=At5g59540 PE=2 SV=1//1.12962e-24
Gh_D05G3741	1.2589	2.1105	2.3245	-//-
Gh_A08G1573	1.2581	2.1473	1.6522	sp|Q56XJ7|Y4276_ARATH Uncharacterized protein At4g22758 OS=Arabidopsis thaliana GN=At4g22758 PE=2 SV=1//2.2992e-31
Novel01573	1.2578	2.255	1.0256	PREDICTED: uncharacterized protein LOC105800965 [Gossypium raimondii]
Gh_D10G0943	1.2574	2.222	1.4227	-//-
Gh_A06G0262	1.2533	2.4061	3.105	sp|Q41001|BCP_PEA Blue copper protein OS=Pisum sativum PE=2 SV=1//6.77716e-46
Gh_A08G0537	1.252	2.2342	2.2574	sp|Q8L9K1|ERF99_ARATH Ethylene-responsive transcription factor 13 OS=Arabidopsis thaliana GN=ERF13 PE=2 SV=2//3.08764e-38
Gh_D11G2120	1.2472	2.0014	1.4736	sp|Q54I39|IST1L_DICDI IST1-like protein OS=Dictyostelium discoideum GN=DDB_G0289029 PE=3 SV=1//1.61849e-20
Gh_D08G2577	1.2363	1.8077	2.1383	sp|Q9FUJ1|CKX7_ARATH Cytokinin dehydrogenase 7 OS=Arabidopsis thaliana GN=CKX7 PE=1 SV=1//0
Gh_A03G1611	1.2341	2.1743	2.0389	sp|Q96289|ZAT10_ARATH Zinc finger protein ZAT10 OS=Arabidopsis thaliana GN=ZAT10 PE=2 SV=1//1.51014e-43
Gh_D02G0122	1.2336	1.8814	2.6189	sp|B5X570|NAC14_ARATH NAC domain-containing protein 14 OS=Arabidopsis thaliana GN=NAC014 PE=2 SV=1//6.11193e-11
Gh_A10G1630	1.2288	2.0889	2.1187	sp|P52837|F4ST_FLACH Flavonol 4&apos;-sulfotransferase OS=Flaveria chlorifolia PE=1 SV=1//1.19818e-95
Gh_A06G1081	1.2194	1.5619	2.6599	sp|Q9FKA5|Y5957_ARATH Uncharacterized protein At5g39570 OS=Arabidopsis thaliana GN=At5g39570 PE=1 SV=1//4.32547e-06
Gh_D09G1261	1.2141	2.1628	1.3174	sp|Q84TG3|PUB23_ARATH E3 ubiquitin-protein ligase PUB23 OS=Arabidopsis thaliana GN=PUB23 PE=1 SV=1//0
Gh_Sca005081G02	1.2097	2.0959	2.1384	sp|P59082|LFS_ALLCE Lachrymatory-factor synthase OS=Allium cepa GN=LFS PE=1 SV=1//1.98717e-19
Gh_Sca005136G01	1.2084	2.3407	3.6244	sp|P44321|3MGA_HAEIN DNA-3-methyladenine glycosylase OS=Haemophilus influenzae (strain ATCC 51907 / DSM 11121 / KW20 / Rd) GN=tag PE=3 SV=1//1.01617e-43
Gh_A08G0604	1.2079	1.0415	2.5003	sp|O23341|OFP11_ARATH Transcription repressor OFP11 OS=Arabidopsis thaliana GN=OFP11 PE=2 SV=1//1.42903e-15
Gh_D13G0393	1.2044	2.4048	1.9969	sp|Q9LJK3|LAG12_ARATH LAG1 longevity assurance homolog 2 OS=Arabidopsis thaliana GN=LAG2 PE=1 SV=1//4.66918e-107
Gh_A05G3681	1.1993	2.0228	1.9267	sp|Q7QBJ0|U483_ANOGA UPF0483 protein AGAP003155 OS=Anopheles gambiae GN=AGAP003155 PE=3 SV=3//1.31643e-20
Gh_A11G0197	1.1991	1.9603	2.0286	-//-
Gh_D05G0354	1.1933	2.338	2.5374	sp|Q84QC2|ERF17_ARATH Ethylene-responsive transcription factor ERF017 OS=Arabidopsis thaliana GN=ERF017 PE=2 SV=1//1.83503e-26
Gh_Sca040505G01	1.1915	2.3626	1.4827	-//-
Gh_D10G2363	1.1911	2.4187	1.624	sp|O04203|HSPR2_ARATH Nematode resistance protein-like HSPRO2 OS=Arabidopsis thaliana GN=HSPRO2 PE=1 SV=1//6.84595e-170
Novel07860	1.1866	3.6871	3.512	PREDICTED: S-norcoclaurine synthase 1-like [Gossypium raimondii]>gi|763784615|gb|KJB51686.1| hypothetical protein B456_008G228400 [Gossypium raimondii]
Gh_A12G0877	1.1856	2.5586	1.6076	sp|Q8L9K1|ERF99_ARATH Ethylene-responsive transcription factor 13 OS=Arabidopsis thaliana GN=ERF13 PE=2 SV=2//4.47675e-39
Gh_A01G0632	1.1789	2.3339	1.7826	-//-
Gh_A09G1074	1.1782	2.3818	4.2469	sp|Q9LXV2|MYB46_ARATH Transcription factor MYB46 OS=Arabidopsis thaliana GN=MYB46 PE=2 SV=1//2.3449e-65
Gh_D12G0176	1.1761	2.2946	2.3948	sp|Q96289|ZAT10_ARATH Zinc finger protein ZAT10 OS=Arabidopsis thaliana GN=ZAT10 PE=2 SV=1//1.676e-41
Gh_A08G1406	1.1698	2.274	1.6215	sp|Q500U8|TKPR1_ARATH Tetraketide alpha-pyrone reductase 1 OS=Arabidopsis thaliana GN=TKPR1 PE=1 SV=1//1.82056e-35
Gh_D05G1664	1.1668	2.2825	1.9524	sp|Q8LA32|LUL4_ARATH Probable E3 ubiquitin-protein ligase LUL4 OS=Arabidopsis thaliana GN=LUL4 PE=2 SV=1//4.51675e-06
Gh_D04G0130	1.1654	2.139	2.308	sp|Q9FLC0|PER52_ARATH Peroxidase 52 OS=Arabidopsis thaliana GN=PER52 PE=2 SV=1//7.99897e-166
Gh_D05G1971	1.1591	2.3124	1.3088	-//-
Gh_D01G2041	1.158	2.1747	-0.60614	-//-
Gh_D05G0520	1.1572	2.3948	2.1532	sp|Q5RBP6|CH3L1_PONAB Chitinase-3-like protein 1 OS=Pongo abelii GN=CHI3L1 PE=2 SV=1//6.17769e-41
Gh_A07G1226	1.156	2.6535	4.9116	sp|Q84WP6|NAC43_ARATH NAC domain-containing protein 43 OS=Arabidopsis thaliana GN=NAC043 PE=2 SV=2//9.10889e-117
Gh_A12G1304	1.1529	2.7634	4.2659	sp|Q9C9F5|C3H15_ARATH Zinc finger CCCH domain-containing protein 15 OS=Arabidopsis thaliana GN=At1g68200 PE=2 SV=1//6.03972e-71
Gh_D03G0059	1.1518	3.2477	4.812	sp|Q43872|PER64_ARATH Peroxidase 64 OS=Arabidopsis thaliana GN=PER64 PE=1 SV=1//6.54835e-150
Gh_A03G0330	1.1507	2.6971	2.3182	sp|Q42410|ZAT12_ARATH Zinc finger protein ZAT12 OS=Arabidopsis thaliana GN=ZAT12 PE=2 SV=1//8.74852e-35
Gh_A05G1289	1.1493	2.0055	1.9509	-//-
Novel05290	1.1471	2.0064	1.2167	PREDICTED: uncharacterized protein LOC105797857 isoform X2 [Gossypium raimondii]>gi|763767084|gb|KJB34299.1| hypothetical protein B456_006G058100 [Gossypium raimondii]
Gh_D06G2037	1.1465	2.4999	2.0561	sp|O65924|Y2921_ARATH Putative leucine-rich repeat receptor-like protein kinase At2g19210 OS=Arabidopsis thaliana GN=At2g19210 PE=3 SV=1//0
Gh_A12G2117	1.1459	1.4227	2.67	sp|Q8L4X4|GAT2_ARATH Probable GABA transporter 2 OS=Arabidopsis thaliana GN=At5g41800 PE=1 SV=1//0
Gh_D12G0677	1.1433	2.3157	3.2491	sp|Q9FH92|IX15L_ARATH Protein IRX15-LIKE OS=Arabidopsis thaliana GN=IRX15-L PE=2 SV=1//2.03452e-153
Gh_A03G0791	1.1412	1.9164	2.1355	sp|Q9LE73|NUDT4_ARATH Nudix hydrolase 4 OS=Arabidopsis thaliana GN=NUDT4 PE=1 SV=1//1.25538e-65
Gh_A11G0430	1.1371	2.017	1.5329	sp|P19515|LIP_RHIMI Lipase OS=Rhizomucor miehei PE=1 SV=2//4.92152e-14
Gh_D05G2479	1.1367	1.9936	3.116	sp|P28493|PR5_ARATH Pathogenesis-related protein 5 OS=Arabidopsis thaliana GN=At1g75040 PE=1 SV=1//2.50331e-103
Gh_D11G1805	1.1359	2.4928	4.0995	sp|Q42600|C84A1_ARATH Cytochrome P450 84A1 OS=Arabidopsis thaliana GN=CYP84A1 PE=1 SV=1//0
Gh_D08G0451	1.1337	2.3446	2.0034	sp|Q9XHM5|G2OX2_PEA Gibberellin 2-beta-dioxygenase 2 OS=Pisum sativum GN=GA2OX2 PE=2 SV=1//1.8657e-128
Novel00195	1.1334	2.1796	2.2297	PREDICTED: uncharacterized protein LOC105763436 [Gossypium raimondii]
Novel05367	1.1274	-1.9382	#NAME?	hypothetical protein B456_010G058500 [Gossypium raimondii]
Gh_A01G1064	1.1261	2.1883	1.5632	sp|Q9FGH9|E70B1_ARATH Exocyst complex component EXO70B1 OS=Arabidopsis thaliana GN=EXO70B1 PE=1 SV=1//7.28677e-96
Gh_D09G0504	1.1219	2.5411	4.0422	sp|Q6GQ23|EOGT_XENLA EGF domain-specific O-linked N-acetylglucosamine transferase OS=Xenopus laevis GN=eogt PE=2 SV=1//1.61474e-07
Gh_D07G2341	1.1213	2.2792	1.5083	sp|Q9FY93|NAC83_ARATH NAC domain-containing protein 83 OS=Arabidopsis thaliana GN=NAC083 PE=1 SV=1//2.43086e-36
Gh_D05G2538	1.1173	2.3235	3.3719	sp|Q8W486|Y1491_ARATH Uncharacterized protein At1g04910 OS=Arabidopsis thaliana GN=At1g04910 PE=2 SV=1//1.34881e-84
Gh_A04G0639	1.1022	1.4606	2.0094	sp|Q42580|PER21_ARATH Peroxidase 21 OS=Arabidopsis thaliana GN=PER21 PE=1 SV=1//1.67442e-162
Gh_A08G1620	1.1009	2.9975	1.9374	-//-
Gh_D13G0261	1.1003	2.1695	2.5253	sp|O49561|G2OX8_ARATH Gibberellin 2-beta-dioxygenase 8 OS=Arabidopsis thaliana GN=GA2OX8 PE=1 SV=2//1.14429e-118
Gh_D05G0352	1.0962	2.0708	1.4579	sp|Q9LMA8|TI10A_ARATH Protein TIFY 10A OS=Arabidopsis thaliana GN=TIFY10A PE=1 SV=1//4.25173e-46
Gh_A06G2028	1.0913	1.8347	2.8369	sp|O49459|NAC73_ARATH NAC domain-containing protein 73 OS=Arabidopsis thaliana GN=NAC073 PE=2 SV=1//9.47833e-111
Gh_D12G0566	1.0882	2.0389	1.4059	sp|Q07353|FL3H_PETHY Naringenin,2-oxoglutarate 3-dioxygenase (Fragment) OS=Petunia hybrida GN=AN3 PE=1 SV=1//0
Gh_D05G1050	1.0878	2.979	4.8221	-//-
Gh_A03G0238	1.0807	2.1101	1.2155	sp|Q9CR50|ZN363_MOUSE RING finger and CHY zinc finger domain-containing protein 1 OS=Mus musculus GN=Rchy1 PE=1 SV=1//6.10209e-71
Gh_A13G1919	1.0796	2.8157	4.3994	sp|Q8LEE9|FLA12_ARATH Fasciclin-like arabinogalactan protein 12 OS=Arabidopsis thaliana GN=FLA12 PE=2 SV=2//8.61433e-68
Gh_A11G1927	1.0782	2.6196	1.5297	-//-
Gh_A01G0824	1.0749	2.0931	1.7168	sp|Q0DC45|MLOH1_ORYSJ MLO protein homolog 1 OS=Oryza sativa subsp. japonica GN=MLO1 PE=3 SV=2//1.27148e-168
Gh_Sca004867G06	1.0721	2.9876	4.4933	-//-
Gh_A10G0599	1.0691	1.9153	2.4341	sp|Q766C3|NEP1_NEPGR Aspartic proteinase nepenthesin-1 OS=Nepenthes gracilis GN=nep1 PE=1 SV=1//3.9261e-163
Novel05681	1.0663	2.4767	2.2896	--
Gh_A08G2199	1.063	2.4511	1.8287	sp|Q9LMA8|TI10A_ARATH Protein TIFY 10A OS=Arabidopsis thaliana GN=TIFY10A PE=1 SV=1//3.03852e-45
Gh_A09G0745	1.0614	2.8764	3.0404	sp|Q9XFR9|G2OX2_ARATH Gibberellin 2-beta-dioxygenase 2 OS=Arabidopsis thaliana GN=GA2OX2 PE=2 SV=1//1.12766e-31
Gh_D03G0922	1.0609	0.91089	2.2501	sp|Q42429|AGL8_SOLTU Agamous-like MADS-box protein AGL8 homolog OS=Solanum tuberosum PE=2 SV=1//5.36546e-94
Gh_A08G1593	1.0576	2.0903	1.3442	sp|P51092|LDOX_PETHY Leucoanthocyanidin dioxygenase OS=Petunia hybrida GN=ANT17 PE=2 SV=1//0
Gh_D10G0264	1.0569	2.124	2.0249	sp|Q9SGP6|GRXC9_ARATH Glutaredoxin-C9 OS=Arabidopsis thaliana GN=GRXC9 PE=1 SV=1//2.07757e-39
Gh_Sca005130G01	1.0554	5.6611	6.2666	sp|Q0G9T6|PSBB_DAUCA Photosystem II CP47 reaction center protein OS=Daucus carota GN=psbB PE=3 SV=1//2.20924e-60
Gh_A06G0716	1.0509	1.496	2.1514	sp|P13708|SUSY_SOYBN Sucrose synthase OS=Glycine max GN=SS PE=1 SV=2//0
Gh_A07G1798	1.049	2.1348	2.1911	sp|Q9LSF1|OXI1_ARATH Serine/threonine-protein kinase OXI1 OS=Arabidopsis thaliana GN=OXI1 PE=1 SV=1//5.19958e-148
Gh_A12G1177	1.0481	2.5285	3.8528	sp|Q8RXK7|PME41_ARATH Probable pectinesterase/pectinesterase inhibitor 41 OS=Arabidopsis thaliana GN=PME41 PE=2 SV=2//0
Gh_A08G0339	1.0453	3.4331	5.2029	sp|F4I2H7|TPX2_ARATH Protein TPX2 OS=Arabidopsis thaliana GN=TPX2 PE=1 SV=1//2.59e-09
Novel04143	1.0387	1.462	2.136	PREDICTED: 7-deoxyloganetin glucosyltransferase-like [Gossypium raimondii]
Gh_D03G0193	1.0384	2.6762	2.6973	-//-
Gh_A13G0335	1.0377	1.6148	2.7666	-//-
Gh_A03G1898	1.0337	2.0944	1.9657	sp|Q61FW2|SEL10_CAEBR F-box/WD repeat-containing protein sel-10 OS=Caenorhabditis briggsae GN=sel-10 PE=3 SV=1//1.37025e-09
Gh_D04G1506	1.0293	2.1094	1.1214	sp|Q9XIV8|PERN1_TOBAC Peroxidase N1 OS=Nicotiana tabacum GN=poxN1 PE=1 SV=1//6.72492e-149
Gh_D02G0363	1.0286	2.1193	3.5067	-//-
Gh_D07G1877	1.0249	2.3801	1.429	sp|Q9C519|WRKY6_ARATH WRKY transcription factor 6 OS=Arabidopsis thaliana GN=WRKY6 PE=1 SV=1//5.42599e-104
Gh_A11G0156	1.0242	2.285	1.8597	sp|Q8R1R3|STAR7_MOUSE StAR-related lipid transfer protein 7, mitochondrial OS=Mus musculus GN=Stard7 PE=2 SV=2//2.0084e-10
Gh_A02G1415	1.0208	2.3678	2.0287	sp|Q9T072|BH025_ARATH Transcription factor bHLH25 OS=Arabidopsis thaliana GN=BHLH25 PE=2 SV=2//1.7205e-62
Gh_D10G2466	1.02	2.3702	4.0945	sp|Q0IQU1|LAC22_ORYSJ Laccase-22 OS=Oryza sativa subsp. japonica GN=LAC22 PE=2 SV=2//0
Gh_A05G1241	1.0157	2.456	2.0648	sp|Q8LBM2|TIF5A_ARATH Protein TIFY 5A OS=Arabidopsis thaliana GN=TIFY5A PE=1 SV=1//1.77189e-30
Gh_D03G0019	1.0149	3.6488	3.4681	sp|Q8W3U4|HRT2_HEVBR Rubber cis-polyprenyltransferase HRT2 OS=Hevea brasiliensis GN=HRT2 PE=1 SV=1//5.7939e-80
Gh_D05G3737	1.0148	2.0636	3.7539	-//-
Gh_D12G1667	1.0135	2.1319	1.5649	sp|Q8L7U7|ACDH_ARATH ACD11 homolog protein OS=Arabidopsis thaliana GN=At4g39670 PE=2 SV=1//1.6735e-93
Gh_D11G1067	1.0096	1.9893	2.463	sp|Q9ZWQ9|FLS_CITUN Flavonol synthase/flavanone 3-hydroxylase OS=Citrus unshiu GN=FLS PE=1 SV=1//3.40929e-66
Gh_A11G1052	0.99795	2.248	3.7656	sp|Q8L9P8|RLF33_ARATH Protein RALF-like 33 OS=Arabidopsis thaliana GN=RALFL33 PE=2 SV=1//2.95875e-40
Gh_D10G1158	0.99736	2.9243	2.596	sp|P22195|PER1_ARAHY Cationic peroxidase 1 OS=Arachis hypogaea GN=PNC1 PE=1 SV=2//2.62969e-124
Gh_D10G0950	0.99533	1.6331	3.091	-//-
Gh_A09G1923	0.99412	2.0626	2.0169	sp|Q9LIK7|ACA13_ARATH Putative calcium-transporting ATPase 13, plasma membrane-type OS=Arabidopsis thaliana GN=ACA13 PE=3 SV=1//0
Gh_A02G1344	0.99165	2.0842	1.3241	sp|P31687|4CL2_SOYBN 4-coumarate--CoA ligase 2 OS=Glycine max PE=2 SV=2//2.98896e-150
Gh_D09G2492	0.98796	2.2087	2.3318	sp|Q6J9S1|RA211_ARATH Ethylene-responsive transcription factor RAP2-11 OS=Arabidopsis thaliana GN=RAP2-11 PE=2 SV=1//6.38053e-20
Gh_D04G0262	0.9873	2.0685	1.2302	sp|Q9FZ87|GH317_ARATH Indole-3-acetic acid-amido synthetase GH3.17 OS=Arabidopsis thaliana GN=GH3.17 PE=1 SV=1//0
Gh_A03G1727	0.98167	2.0676	1.9714	sp|Q9AVK1|CS3_COFAR Probable caffeine synthase 3 OS=Coffea arabica GN=CS3 PE=2 SV=1//5.08757e-98
Gh_D13G0459	0.98124	2.1649	2.6722	sp|Q9SYZ7|U496A_ARATH UPF0496 protein At4g34320 OS=Arabidopsis thaliana GN=At4g34320 PE=2 SV=1//0
Gh_A13G0579	0.97694	2.0082	1.8718	sp|Q94F62|BAK1_ARATH BRASSINOSTEROID INSENSITIVE 1-associated receptor kinase 1 OS=Arabidopsis thaliana GN=BAK1 PE=1 SV=2//1.41391e-22
Gh_A05G2953	0.97565	2.8265	0.98728	sp|Q9SMP5|C94B3_ARATH Cytochrome P450 94B3 OS=Arabidopsis thaliana GN=CYP94B3 PE=2 SV=1//1.41193e-179
Gh_A13G0244	0.97254	1.7436	2.4735	sp|O49561|G2OX8_ARATH Gibberellin 2-beta-dioxygenase 8 OS=Arabidopsis thaliana GN=GA2OX8 PE=1 SV=2//2.7365e-120
Gh_A11G0283	0.97039	2.131	3.1451	sp|Q9CA51|MIF1_ARATH Mini zinc finger protein 1 OS=Arabidopsis thaliana GN=MIF1 PE=1 SV=1//2.78961e-30
Gh_A08G0141	0.96215	2.6085	2.4113	sp|A2ZW16|PLA1_ORYSJ Phospholipase A1-II 1 OS=Oryza sativa subsp. japonica GN=Os01g0651100 PE=3 SV=2//3.42229e-84
Gh_D13G2307	0.95821	2.7115	4.3525	sp|Q8LEE9|FLA12_ARATH Fasciclin-like arabinogalactan protein 12 OS=Arabidopsis thaliana GN=FLA12 PE=2 SV=2//1.14743e-68
Gh_D12G1753	0.95788	2.0663	1.9046	sp|Q7XA40|RGA3_SOLBU Putative disease resistance protein RGA3 OS=Solanum bulbocastanum GN=RGA3 PE=2 SV=2//2.8437e-148
Novel07652	0.95517	3.51	2.5978	PREDICTED: TMV resistance protein N-like isoform X1 [Gossypium raimondii]
Novel03489	0.95368	1.5238	2.1605	putative thiol peroxidase [Gossypium arboreum]
Gh_A01G0132	0.9468	3.1713	4.8666	sp|Q9LHF1|LRX4_ARATH Leucine-rich repeat extensin-like protein 4 OS=Arabidopsis thaliana GN=LRX4 PE=2 SV=1//5.23114e-122
Gh_D12G2297	0.94611	1.5	2.0431	sp|Q8L4X4|GAT2_ARATH Probable GABA transporter 2 OS=Arabidopsis thaliana GN=At5g41800 PE=1 SV=1//1.06457e-69
Gh_D12G0958	0.94266	2.3478	2.0002	sp|Q8L9K1|ERF99_ARATH Ethylene-responsive transcription factor 13 OS=Arabidopsis thaliana GN=ERF13 PE=2 SV=2//1.40883e-41
Gh_A11G0250	0.94089	2.0807	1.6507	sp|O23522|PLA14_ARATH Phospholipase A1-Ibeta2, chloroplastic OS=Arabidopsis thaliana GN=At4g16820 PE=1 SV=2//0
Gh_D12G1470	0.93715	2.809	3.5621	sp|P25803|CYSEP_PHAVU Vignain OS=Phaseolus vulgaris PE=2 SV=2//2.27558e-141
Novel05933	0.93183	3.0067	2.4968	PREDICTED: uncharacterized protein LOC105761201 [Gossypium raimondii]
Gh_A11G0686	0.92982	2.5906	1.7531	sp|Q8L9K1|ERF99_ARATH Ethylene-responsive transcription factor 13 OS=Arabidopsis thaliana GN=ERF13 PE=2 SV=2//2.06468e-53
Gh_A01G2149	0.92917	1.8532	2.1542	sp|Q9LZ06|GSTL3_ARATH Glutathione S-transferase L3 OS=Arabidopsis thaliana GN=GSTL3 PE=2 SV=1//2.19406e-106
Gh_Sca011694G01	0.92523	2.0735	2.6882	sp|A0ZZ43|RBL_GOSBA Ribulose bisphosphate carboxylase large chain OS=Gossypium barbadense GN=rbcL PE=3 SV=1//3.32632e-16
Gh_D12G1297	0.924	2.0037	2.7792	sp|Q9SRX4|PME7_ARATH Probable pectinesterase/pectinesterase inhibitor 7 OS=Arabidopsis thaliana GN=PME7 PE=2 SV=1//0
Gh_A10G0824	0.92349	2.8885	2.1385	sp|Q9CAD5|YODA_ARATH Mitogen-activated protein kinase kinase kinase YODA OS=Arabidopsis thaliana GN=YDA PE=1 SV=1//7.15933e-44
Gh_D07G0283	0.91662	2.2828	1.9553	-//-
Novel03871	0.91072	2.1351	1.6913	PREDICTED: U-box domain-containing protein 29-like [Gossypium raimondii]>gi|763761782|gb|KJB29036.1| hypothetical protein B456_005G080700 [Gossypium raimondii]
Gh_D13G1256	0.90596	1.4438	2.0438	sp|P30236|HSP41_SOYBN 22.0 kDa class IV heat shock protein OS=Glycine max GN=HSP22.0 PE=3 SV=1//5.9178e-64
Gh_D05G0171	0.90321	1.2001	3.1352	sp|O58403|RACD_PYRHO Aspartate racemase OS=Pyrococcus horikoshii (strain ATCC 700860 / DSM 12428 / JCM 9974 / NBRC 100139 / OT-3) GN=PH0670 PE=1 SV=1//3.77264e-14
Gh_D02G2347	0.89884	2.0509	2.1724	-//-
Gh_A03G0166	0.89816	2.5601	4.4845	sp|Q8LPH6|MYB86_ARATH Transcription factor MYB86 OS=Arabidopsis thaliana GN=MYB86 PE=2 SV=1//4.02693e-61
Gh_D01G1418	0.89552	2.1966	1.7739	sp|Q9LQU4|PCR2_ARATH Protein PLANT CADMIUM RESISTANCE 2 OS=Arabidopsis thaliana GN=PCR2 PE=1 SV=1//5.49255e-38
Gh_A03G2136	0.89525	2.2341	1.6296	sp|Q6R567|RMA1_CAPAN E3 ubiquitin-protein ligase RMA1H1 OS=Capsicum annuum GN=RMA1H1 PE=1 SV=1//6.37507e-73
Gh_D08G0631	0.89235	2.9698	1.3306	sp|Q40479|ERF2_TOBAC Ethylene-responsive transcription factor 2 OS=Nicotiana tabacum GN=ERF2 PE=2 SV=1//2.66196e-30
Gh_D09G1658	0.89069	2.1285	-0.080321	sp|Q9XFK7|MFT_ARATH Protein MOTHER of FT and TF 1 OS=Arabidopsis thaliana GN=MFT PE=1 SV=1//1.39884e-98
Gh_A05G0262	0.89049	2.1775	1.9608	sp|Q84QC2|ERF17_ARATH Ethylene-responsive transcription factor ERF017 OS=Arabidopsis thaliana GN=ERF017 PE=2 SV=1//1.83503e-26
Gh_A05G3489	0.88855	2.1598	2.6731	sp|Q9FLC0|PER52_ARATH Peroxidase 52 OS=Arabidopsis thaliana GN=PER52 PE=2 SV=1//3.60671e-165
Gh_D08G2564	0.88835	2.152	1.61	sp|Q9LMA8|TI10A_ARATH Protein TIFY 10A OS=Arabidopsis thaliana GN=TIFY10A PE=1 SV=1//2.19568e-43
Gh_A03G0064	0.85696	3.0274	1.7803	sp|O23522|PLA14_ARATH Phospholipase A1-Ibeta2, chloroplastic OS=Arabidopsis thaliana GN=At4g16820 PE=1 SV=2//0
Gh_A12G2593	0.85369	2.582	4.595	-//-
Gh_D02G1690	0.84383	-2.0008	-1.2328	-//-
Gh_A05G0508	0.84207	1.7546	2.0422	sp|Q9LHE3|ASPG2_ARATH Protein ASPARTIC PROTEASE IN GUARD CELL 2 OS=Arabidopsis thaliana GN=ASPG2 PE=2 SV=1//2.42459e-56
Gh_D12G0517	0.84088	2.3982	2.875	sp|Q43681|NLTP_VIGUN Probable non-specific lipid-transfer protein AKCS9 OS=Vigna unguiculata PE=2 SV=1//3.02497e-17
Gh_A04G0223	0.83731	1.4497	2.1395	-//-
Gh_D12G0959	0.83607	2.4351	2.2261	sp|Q8L9K1|ERF99_ARATH Ethylene-responsive transcription factor 13 OS=Arabidopsis thaliana GN=ERF13 PE=2 SV=2//2.25977e-63
Gh_A02G1663	0.83376	2.6442	4.1351	sp|Q43872|PER64_ARATH Peroxidase 64 OS=Arabidopsis thaliana GN=PER64 PE=1 SV=1//3.33028e-150
Gh_D08G2130	0.83048	2.8518	2.8891	sp|Q9SJL9|XTH32_ARATH Probable xyloglucan endotransglucosylase/hydrolase protein 32 OS=Arabidopsis thaliana GN=XTH32 PE=2 SV=1//1.04527e-134
Gh_A02G1520	0.82776	2.147	2.1465	-//-
Gh_A01G0153	0.82769	2.0618	1.0247	sp|Q93ZM9|TIF9_ARATH Protein TIFY 9 OS=Arabidopsis thaliana GN=TIFY9 PE=1 SV=1//1.98627e-45
Gh_D07G0155	0.82498	2.1434	2.0583	sp|Q84QC2|ERF17_ARATH Ethylene-responsive transcription factor ERF017 OS=Arabidopsis thaliana GN=ERF017 PE=2 SV=1//4.30862e-48
Gh_D11G1844	0.82184	2.3179	1.3675	-//-
Gh_D13G0211	0.82046	2.0201	1.5716	sp|A2IBF8|CFI_GOSHI Chalcone--flavonone isomerase OS=Gossypium hirsutum GN=CHI PE=2 SV=1//5.64418e-157
Gh_D11G0338	0.81343	2.2901	3.3943	sp|Q9CA51|MIF1_ARATH Mini zinc finger protein 1 OS=Arabidopsis thaliana GN=MIF1 PE=1 SV=1//7.71677e-34
Gh_D12G0960	0.81192	2.362	2.1542	sp|Q8L9K1|ERF99_ARATH Ethylene-responsive transcription factor 13 OS=Arabidopsis thaliana GN=ERF13 PE=2 SV=2//4.47675e-39
Gh_D02G0280	0.78953	0.68375	2.9906	sp|Q9FIZ3|GSO2_ARATH LRR receptor-like serine/threonine-protein kinase GSO2 OS=Arabidopsis thaliana GN=GSO2 PE=2 SV=2//1.06665e-10
Gh_D10G0491	0.78582	2.5504	1.725	-//-
Novel07622	0.784	2.9266	4.3002	PREDICTED: uncharacterized protein LOC105779945 [Gossypium raimondii]>gi|763811340|gb|KJB78242.1| hypothetical protein B456_012G185200 [Gossypium raimondii]
Gh_A10G1472	0.77644	3.7447	4.9829	sp|A4IIS8|S47A1_XENTR Multidrug and toxin extrusion protein 1 OS=Xenopus tropicalis GN=slc47a1 PE=2 SV=1//1.85593e-48
Gh_D11G3307	0.77119	2.3266	3.9516	sp|Q5N9X2|LAC4_ORYSJ Laccase-4 OS=Oryza sativa subsp. japonica GN=LAC4 PE=2 SV=1//0
Gh_D08G1283	0.76944	2.0998	1.7404	-//-
Gh_D06G1640	0.76352	2.6369	1.9962	-//-
Gh_A13G1467	0.76233	0.9321	2.2765	sp|P29063|PR4B_TOBAC Pathogenesis-related protein PR-4B OS=Nicotiana tabacum PE=2 SV=1//3.78017e-58
Gh_A13G0564	0.75332	2.2018	0.73117	sp|P48625|FAD3E_SOYBN Omega-3 fatty acid desaturase, endoplasmic reticulum OS=Glycine max GN=FAD3 PE=2 SV=1//6.41805e-154
Gh_D07G2339	0.74869	1.4799	2.0048	sp|B9GFG6|CSPLF_POPTR CASP-like protein 1F3 OS=Populus trichocarpa GN=POPTRDRAFT_752786 PE=3 SV=1//4.32631e-44
Gh_D06G2242	0.73553	1.3229	2.2048	-//-
Gh_A02G0085	0.73075	2.0404	1.1788	sp|Q66S13|NATT4_THANI Natterin-4 OS=Thalassophryne nattereri PE=2 SV=1//5.51996e-06
Gh_D08G1701	0.72889	2.058	1.3731	sp|Q500U8|TKPR1_ARATH Tetraketide alpha-pyrone reductase 1 OS=Arabidopsis thaliana GN=TKPR1 PE=1 SV=1//6.70739e-34
Gh_D06G1032	0.72706	2.434	3.4178	sp|Q8RWW1|TMN10_ARATH Transmembrane 9 superfamily member 10 OS=Arabidopsis thaliana GN=TMN10 PE=2 SV=1//0
Gh_A01G0737	0.72538	1.4861	2.2107	sp|Q93Z92|RING4_ARATH E3 ubiquitin-protein ligase At4g11680 OS=Arabidopsis thaliana GN=At4g11680 PE=2 SV=1//8.1533e-23
Gh_D07G1165	0.71987	2.9812	4.6628	sp|Q8LEE9|FLA12_ARATH Fasciclin-like arabinogalactan protein 12 OS=Arabidopsis thaliana GN=FLA12 PE=2 SV=2//3.45552e-66
Gh_A05G0404	0.71939	2.07	1.7915	sp|Q95M17|CHIA_BOVIN Acidic mammalian chitinase OS=Bos taurus GN=CHIA PE=1 SV=1//1.38231e-40
Gh_D02G1793	0.71794	1.9026	3.1483	sp|Q9FZJ1|IRX10_ARATH Probable beta-1,4-xylosyltransferase IRX10 OS=Arabidopsis thaliana GN=IRX10 PE=2 SV=1//0
Gh_D12G2227	0.71607	2.157	3.5232	sp|Q9FPQ8|KNAT7_ARATH Homeobox protein knotted-1-like 7 OS=Arabidopsis thaliana GN=KNAT7 PE=1 SV=1//1.8726e-156
Novel07917	0.71467	2.0655	2.8673	LOB domain-containing 15 -like protein [Gossypium arboreum]
Gh_D13G2436	0.71299	2.8747	1.8273	sp|Q54R82|MKKA_DICDI Mitogen-activated protein kinase kinase kinase A OS=Dictyostelium discoideum GN=mkkA PE=1 SV=2//1.92391e-46
Gh_D12G0739	0.71027	2.6367	4.4604	-//-
Gh_A05G1638	0.70458	1.7022	2.0479	sp|Q0VD42|TM136_BOVIN Transmembrane protein 136 OS=Bos taurus GN=TMEM136 PE=2 SV=1//1.94663e-20
Gh_A11G2922	0.70443	2.5483	4.195	sp|Q9FJD5|LAC17_ARATH Laccase-17 OS=Arabidopsis thaliana GN=LAC17 PE=2 SV=1//0
Gh_A11G0980	0.70151	2.064	2.3707	sp|O22893|GOLS1_ARATH Galactinol synthase 1 OS=Arabidopsis thaliana GN=GOLS1 PE=1 SV=1//0
Gh_A12G0675	0.70032	1.7154	2.9659	sp|Q9FH92|IX15L_ARATH Protein IRX15-LIKE OS=Arabidopsis thaliana GN=IRX15-L PE=2 SV=1//5.25999e-154
Gh_A11G3216	0.6978	2.3984	0.15576	sp|H2DH22|C7A10_PANGI Cytochrome P450 CYP73A100 OS=Panax ginseng PE=2 SV=1//0
Gh_D02G0545	0.68579	2.9522	4.4474	sp|Q9SIA4|MATE5_ARATH MATE efflux family protein 5 OS=Arabidopsis thaliana GN=DTXL1 PE=3 SV=1//3.04506e-49
Novel03185	0.67535	2.4733	1.7357	hypothetical protein B456_002G159000 [Gossypium raimondii]
Gh_D04G0395	0.67523	-0.81274	-2.2024	-//-
Novel01706	0.67092	1.5519	2.3348	PREDICTED: uncharacterized protein LOC102620092 [Citrus sinensis]
Gh_D11G3388	0.67042	1.8857	3.1613	sp|F4IWA8|TBL41_ARATH Protein trichome birefringence-like 41 OS=Arabidopsis thaliana GN=TBL41 PE=2 SV=1//6.4345e-131
Gh_D08G1311	0.66768	1.0324	2.0477	sp|O81635|ATK4_ARATH Kinesin-4 OS=Arabidopsis thaliana GN=ATK4 PE=1 SV=2//0
Gh_A06G1716	0.66699	2.5743	4.2013	-//-
Gh_D11G0336	0.6643	3.4343	3.7411	sp|P81392|MYB06_ANTMA Myb-related protein 306 OS=Antirrhinum majus GN=MYB306 PE=2 SV=1//3.07276e-114
Gh_D10G1926	0.65585	2.0141	4.3206	-//-
Gh_Sca004952G02	0.65473	2.0607	3.8123	sp|Q9SNE5|IRX15_ARATH Protein IRREGULAR XYLEM 15 OS=Arabidopsis thaliana GN=IRX15 PE=2 SV=1//3.29339e-44
Gh_D04G1101	0.65396	1.6871	2.1494	sp|Q42580|PER21_ARATH Peroxidase 21 OS=Arabidopsis thaliana GN=PER21 PE=1 SV=1//2.66204e-164
Novel06426	0.63967	0.98313	3.1934	hypothetical protein B456_010G1942002, partial [Gossypium raimondii]
Gh_D05G3509	0.6342	2.077	1.6804	sp|Q69VG1|CIGR1_ORYSJ Chitin-inducible gibberellin-responsive protein 1 OS=Oryza sativa subsp. japonica GN=CIGR1 PE=2 SV=1//0
Gh_Sca007014G01	0.6342	2.3658	2.3524	-//-
Novel01570	0.62983	2.912	2.3254	PREDICTED: uncharacterized protein LOC105775223 [Gossypium raimondii]
Gh_A05G0017	0.62951	1.107	2.049	sp|Q8VYG2|GALAK_ARATH Galacturonokinase OS=Arabidopsis thaliana GN=GALAK PE=1 SV=1//1.17679e-141
Gh_A07G1857	0.62462	1.2596	2.0876	-//-
Novel04564	0.6212	1.1769	2.205	hypothetical protein VITISV_024648 [Vitis vinifera]
Gh_D04G1670	0.62099	1.5183	2.8309	sp|Q9SVE5|EXLA2_ARATH Expansin-like A2 OS=Arabidopsis thaliana GN=EXLA2 PE=2 SV=1//5.30136e-95
Gh_A05G1093	0.62089	2.1832	4.0766	sp|Q84RF2|OPF17_ARATH Transcription repressor OFP17 OS=Arabidopsis thaliana GN=OFP17 PE=2 SV=1//9.24252e-43
Gh_D12G1613	0.61446	1.0478	2.3051	sp|Q9SHD0|ZAT4_ARATH Zinc finger protein ZAT4 OS=Arabidopsis thaliana GN=ZAT4 PE=2 SV=1//1.82561e-21
Gh_A07G0199	0.60832	-2.3719	-2.6032	sp|Q7TMR0|PCP_MOUSE Lysosomal Pro-X carboxypeptidase OS=Mus musculus GN=Prcp PE=2 SV=2//5.7933e-129
Gh_A10G1779	0.60625	1.2115	2.0394	sp|B6VJS4|ROMT_VITVI Trans-resveratrol di-O-methyltransferase OS=Vitis vinifera GN=ROMT PE=1 SV=2//2.70774e-144
Gh_D01G0270	0.60042	1.2562	2.1594	-//-
Gh_A07G1790	0.59981	0.783	2.6891	sp|Q9SV72|EPFL9_ARATH EPIDERMAL PATTERNING FACTOR-like protein 9 OS=Arabidopsis thaliana GN=EPFL9 PE=1 SV=1//1.88164e-29
Gh_A11G1648	0.59477	1.7583	3.0286	sp|Q42600|C84A1_ARATH Cytochrome P450 84A1 OS=Arabidopsis thaliana GN=CYP84A1 PE=1 SV=1//0
Novel05189	0.59335	1.3584	2.4715	PREDICTED: COBRA-like protein 4 [Gossypium raimondii]>gi|763755407|gb|KJB22738.1| hypothetical protein B456_004G063600 [Gossypium raimondii]
Gh_A10G1668	0.59287	1.2	2.4716	-//-
Gh_A06G0327	0.57864	2.9269	3.3995	sp|Q9SYJ2|GPAT3_ARATH Probable glycerol-3-phosphate acyltransferase 3 OS=Arabidopsis thaliana GN=GPAT3 PE=2 SV=1//1.64852e-167
Novel04671	0.57713	1.1515	2.1561	unknown [Glycine max]
Gh_D08G1367	0.57363	2.4367	3.8559	-//-
Gh_A05G3379	0.57333	2.1375	3.6492	sp|Q9FFD5|RIC4_ARATH CRIB domain-containing protein RIC4 OS=Arabidopsis thaliana GN=RIC4 PE=1 SV=1//3.19636e-17
Gh_D10G1714	0.57075	2.8955	4.6502	sp|Q8RWF5|MATE9_ARATH MATE efflux family protein 9 OS=Arabidopsis thaliana GN=DTXL5 PE=2 SV=1//4.05242e-48
Gh_D13G0948	0.56651	0.93221	2.0556	sp|Q8LPN7|RNG1L_ARATH E3 ubiquitin-protein ligase RING1-like OS=Arabidopsis thaliana GN=At3g19950 PE=1 SV=1//1.3324e-14
Gh_D06G0479	0.56284	1.9617	3.1892	sp|P51613|CHIB_VITVI Basic endochitinase OS=Vitis vinifera GN=CHIT1B PE=2 SV=1//9.86459e-137
Gh_D08G0476	0.56034	2.1821	1.771	-//-
Gh_D12G2455	0.54246	1.0317	2.1351	sp|B9DFR3|PAE9_ARATH Pectin acetylesterase 9 OS=Arabidopsis thaliana GN=PAE9 PE=2 SV=1//0
Gh_A05G1291	0.53733	1.6259	2.4483	sp|Q8W486|Y1491_ARATH Uncharacterized protein At1g04910 OS=Arabidopsis thaliana GN=At1g04910 PE=2 SV=1//9.86702e-50
Gh_A02G0950	0.53729	1.3598	2.1134	sp|Q8LBF7|SWET7_ARATH Bidirectional sugar transporter SWEET7 OS=Arabidopsis thaliana GN=SWEET7 PE=2 SV=1//1.0321e-102
Gh_D12G1414	0.53252	1.3866	2.8386	sp|Q9FZJ1|IRX10_ARATH Probable beta-1,4-xylosyltransferase IRX10 OS=Arabidopsis thaliana GN=IRX10 PE=2 SV=1//0
Gh_A10G1518	0.52875	1.9114	3.5246	sp|Q9LSP9|CTL2_ARATH Chitinase-like protein 2 OS=Arabidopsis thaliana GN=CTL2 PE=2 SV=1//0
Gh_A13G1873	0.52828	2.3516	3.9983	sp|Q9LXV2|MYB46_ARATH Transcription factor MYB46 OS=Arabidopsis thaliana GN=MYB46 PE=2 SV=1//1.71135e-66
Gh_D05G3510	0.52656	2.0707	1.7033	-//-
Gh_D04G0514	0.51665	1.7119	3.2209	sp|Q7Z494|NPHP3_HUMAN Nephrocystin-3 OS=Homo sapiens GN=NPHP3 PE=1 SV=1//5.64671e-07
Gh_D05G1462	0.5164	1.8134	3.0133	sp|Q8W486|Y1491_ARATH Uncharacterized protein At1g04910 OS=Arabidopsis thaliana GN=At1g04910 PE=2 SV=1//8.63904e-59
Gh_A06G1415	0.50287	3.2754	5.0268	sp|Q9SIY8|LAC5_ARATH Laccase-5 OS=Arabidopsis thaliana GN=LAC5 PE=2 SV=1//0
Gh_D08G1265	0.50126	3.7164	5.423	sp|Q6DR10|TBL43_ARATH Protein trichome birefringence-like 43 OS=Arabidopsis thaliana GN=TBL43 PE=2 SV=1//5.33482e-153
Gh_A13G2017	0.50101	2.5483	4.4808	-//-
Novel03460	0.4997	1.5553	2.4229	PREDICTED: uncharacterized protein LOC105773822 [Gossypium raimondii]
Gh_A05G1382	0.4961	2.1576	2.2124	sp|Q93YV0|GES_ARATH (E,E)-geranyllinalool synthase OS=Arabidopsis thaliana GN=GES PE=1 SV=1//0
Gh_D08G2119	0.49267	1.5333	2.8894	sp|Q8RXL8|Y1689_ARATH Uncharacterized membrane protein At1g06890 OS=Arabidopsis thaliana GN=At1g06890 PE=1 SV=1//1.286e-149
Gh_D04G0355	0.49241	1.2366	2.4935	sp|Q8H184|PT106_ARATH Probable sugar phosphate/phosphate translocator At1g06470 OS=Arabidopsis thaliana GN=At1g06470 PE=2 SV=1//6.73898e-175
Gh_D04G0810	0.48878	1.169	2.2747	sp|O49169|EF1A_MANES Elongation factor 1-alpha OS=Manihot esculenta GN=EF1 PE=3 SV=1//0
Gh_A10G0271	0.48783	2.0787	2.4431	sp|O49515|ERF91_ARATH Ethylene-responsive transcription factor ERF091 OS=Arabidopsis thaliana GN=ERF091 PE=1 SV=1//1.15404e-34
Gh_A13G2180	0.48603	2.6728	4.4467	sp|Q8LED3|TBL3_ARATH Protein trichome birefringence-like 3 OS=Arabidopsis thaliana GN=TBL3 PE=2 SV=1//0
Gh_A05G2878	0.48561	2.7856	1.0157	sp|P51091|LDOX_MALDO Leucoanthocyanidin dioxygenase OS=Malus domestica GN=ANS PE=2 SV=1//4.2321e-81
Gh_D02G0224	0.48446	1.6726	3.1526	sp|Q9FFD5|RIC4_ARATH CRIB domain-containing protein RIC4 OS=Arabidopsis thaliana GN=RIC4 PE=1 SV=1//1.07287e-15
Gh_A06G0019	0.48245	2.8693	4.6005	sp|Q43872|PER64_ARATH Peroxidase 64 OS=Arabidopsis thaliana GN=PER64 PE=1 SV=1//5.96119e-172
Gh_A11G3068	0.48241	3.7621	2.8383	-//-
Gh_A08G0421	0.4822	1.9612	3.3923	sp|Q84M43|CESA2_ORYSJ Probable cellulose synthase A catalytic subunit 2 [UDP-forming] OS=Oryza sativa subsp. japonica GN=CESA2 PE=2 SV=1//3.85369e-21
Gh_A07G0102	0.481	1.046	2.2967	sp|P48981|BGAL_MALDO Beta-galactosidase OS=Malus domestica PE=1 SV=1//0
Novel01060	0.47982	2.346	3.7866	hypothetical protein B456_012G054400 [Gossypium raimondii]
Novel04853	0.47149	2.949	4.8806	PREDICTED: uncharacterized protein LOC105790841 isoform X2 [Gossypium raimondii]
Gh_A05G2275	0.46955	3.3329	5.0156	sp|Q41001|BCP_PEA Blue copper protein OS=Pisum sativum PE=2 SV=1//1.75365e-35
Gh_A12G0173	0.45784	2.5768	2.5941	sp|Q96289|ZAT10_ARATH Zinc finger protein ZAT10 OS=Arabidopsis thaliana GN=ZAT10 PE=2 SV=1//6.44572e-07
Gh_A08G1773	0.45663	1.5504	2.7121	sp|Q8RXL8|Y1689_ARATH Uncharacterized membrane protein At1g06890 OS=Arabidopsis thaliana GN=At1g06890 PE=1 SV=1//5.68069e-150
Gh_A11G0519	0.45403	1.6075	2.7457	sp|Q9LSB1|GUX1_ARATH UDP-glucuronate:xylan alpha-glucuronosyltransferase 1 OS=Arabidopsis thaliana GN=GUX1 PE=2 SV=1//0
Gh_A05G1963	0.45308	1.9622	3.3692	sp|Q9SGZ5|BXL7_ARATH Probable beta-D-xylosidase 7 OS=Arabidopsis thaliana GN=BXL7 PE=2 SV=2//0
Gh_A08G2239	0.45272	2.3669	2.1178	sp|P14958|RBL_GOSHI Ribulose bisphosphate carboxylase large chain OS=Gossypium hirsutum GN=rbcL PE=3 SV=2//1.34375e-167
Gh_A12G2049	0.45195	1.79	3.3797	sp|Q9FPQ8|KNAT7_ARATH Homeobox protein knotted-1-like 7 OS=Arabidopsis thaliana GN=KNAT7 PE=1 SV=1//1.32166e-155
Gh_D12G0302	0.44665	2.5368	2.1064	sp|O70511|ANK3_RAT Ankyrin-3 OS=Rattus norvegicus GN=Ank3 PE=1 SV=3//2.05083e-14
Novel06856	0.44566	2.1031	3.9042	PREDICTED: protein PMR5-like isoform X2 [Gossypium raimondii]
Gh_A10G1516	0.44499	1.628	2.9471	sp|Q9FGY1|BXL1_ARATH Beta-D-xylosidase 1 OS=Arabidopsis thaliana GN=BXL1 PE=1 SV=1//0
Novel07522	0.44453	-4.1931	-4.078	hypothetical protein B456_010G191100 [Gossypium raimondii]
Gh_D02G0382	0.44392	1.1544	2.178	sp|Q9ZQI8|NLTL2_ARATH Non-specific lipid-transfer protein-like protein At2g13820 OS=Arabidopsis thaliana GN=At2g13820 PE=1 SV=1//2.6659e-06
Gh_A11G0707	0.43612	1.7546	3.6935	sp|Q8GWW6|4MMP_ARATH Metalloendoproteinase 4-MMP OS=Arabidopsis thaliana GN=4MMP PE=1 SV=1//3.43799e-122
Gh_D04G0206	0.43403	1.8893	3.534	sp|Q9FFD5|RIC4_ARATH CRIB domain-containing protein RIC4 OS=Arabidopsis thaliana GN=RIC4 PE=1 SV=1//3.14263e-19
Gh_A08G0739	0.4324	1.7924	2.9428	sp|O81635|ATK4_ARATH Kinesin-4 OS=Arabidopsis thaliana GN=ATK4 PE=1 SV=2//3.11957e-66
Gh_A09G2349	0.42955	-1.63	-2.3126	sp|B5BSX1|BAMO_GLYUR Beta-amyrin 11-oxidase OS=Glycyrrhiza uralensis GN=CYP88D6 PE=1 SV=1//5.48156e-105
Novel04060	0.42918	2.0292	2.731	PREDICTED: WEB family protein At2g17940 [Gossypium raimondii]>gi|763750273|gb|KJB17661.1| hypothetical protein B456_003G009800 [Gossypium raimondii]
Gh_A03G1286	0.42874	2.387	3.015	sp|Q9XF43|KCS6_ARATH 3-ketoacyl-CoA synthase 6 OS=Arabidopsis thaliana GN=CUT1 PE=1 SV=1//0
Gh_D02G1753	0.42361	1.4984	3.2389	sp|Q9C9F5|C3H15_ARATH Zinc finger CCCH domain-containing protein 15 OS=Arabidopsis thaliana GN=At1g68200 PE=2 SV=1//1.00018e-70
Gh_D07G0730	0.421	0.98777	2.2204	sp|Q9FMD7|Y5659_ARATH Probable inactive receptor kinase At5g16590 OS=Arabidopsis thaliana GN=At5g16590 PE=1 SV=1//0
Gh_D01G2251	0.41351	2.0167	3.505	sp|O80919|TBL34_ARATH Protein trichome birefringence-like 34 OS=Arabidopsis thaliana GN=TBL34 PE=2 SV=2//0
Gh_A05G2489	0.41184	1.639	2.1221	-//-
Gh_D07G0750	0.41051	1.8903	3.7037	sp|Q9C9N3|C3H14_ARATH Zinc finger CCCH domain-containing protein 14 OS=Arabidopsis thaliana GN=At1g66810 PE=2 SV=1//7.43276e-63
Gh_A12G2629	0.40907	1.8776	3.5212	sp|P44321|3MGA_HAEIN DNA-3-methyladenine glycosylase OS=Haemophilus influenzae (strain ATCC 51907 / DSM 11121 / KW20 / Rd) GN=tag PE=3 SV=1//9.91136e-44
Gh_D06G1762	0.40575	2.7138	4.4935	sp|Q9SIY8|LAC5_ARATH Laccase-5 OS=Arabidopsis thaliana GN=LAC5 PE=2 SV=1//0
Gh_A03G1087	0.40181	2.1331	3.0656	-//-
Gh_A11G2895	0.40101	2.0434	3.4754	sp|Q8LEJ6|FLA11_ARATH Fasciclin-like arabinogalactan protein 11 OS=Arabidopsis thaliana GN=FLA11 PE=2 SV=2//1.63406e-61
Gh_D08G0509	0.40083	1.7729	3.3164	sp|Q84ZN6|CESA8_ORYSJ Probable cellulose synthase A catalytic subunit 8 [UDP-forming] OS=Oryza sativa subsp. japonica GN=CESA8 PE=2 SV=1//6.99559e-22
Gh_A05G0914	0.39483	1.3377	2.1732	-//-
Gh_D13G0706	0.39471	1.6166	3.1036	-//-
Gh_A07G0322	0.39055	2.1247	3.4643	sp|Q9SWW6|CESA7_ARATH Cellulose synthase A catalytic subunit 7 [UDP-forming] OS=Arabidopsis thaliana GN=CESA7 PE=1 SV=1//0
Gh_D01G0977	0.39036	1.1485	2.2407	sp|E1U332|ALL12_OLEEU Isoflavone reductase-like protein OS=Olea europaea PE=1 SV=1//1.35326e-177
Gh_A02G1024	0.38283	1.1955	2.3681	sp|P13240|DR206_PEA Disease resistance response protein 206 OS=Pisum sativum GN=PI206 PE=1 SV=2//3.25602e-72
Gh_D08G2318	0.38261	2.7929	2.6279	sp|Q8C8R3|ANK2_MOUSE Ankyrin-2 OS=Mus musculus GN=Ank2 PE=1 SV=2//9.27745e-10
Gh_D09G1454	0.382	2.4878	4.2131	sp|Q9FJD5|LAC17_ARATH Laccase-17 OS=Arabidopsis thaliana GN=LAC17 PE=2 SV=1//0
Gh_A01G1991	0.381	2.1676	3.404	sp|O80919|TBL34_ARATH Protein trichome birefringence-like 34 OS=Arabidopsis thaliana GN=TBL34 PE=2 SV=2//6.17214e-172
Gh_A03G1353	0.38038	1.4349	2.8191	sp|Q9FZJ1|IRX10_ARATH Probable beta-1,4-xylosyltransferase IRX10 OS=Arabidopsis thaliana GN=IRX10 PE=2 SV=1//0
Gh_A11G0434	0.37832	1.3189	2.6252	sp|Q9FH92|IX15L_ARATH Protein IRX15-LIKE OS=Arabidopsis thaliana GN=IRX15-L PE=2 SV=1//1.86175e-164
Gh_A13G0188	0.37703	1.277	2.4828	sp|Q9M2U1|DOF36_ARATH Dof zinc finger protein DOF3.6 OS=Arabidopsis thaliana GN=DOF3.6 PE=1 SV=2//2.49706e-40
Gh_A06G1413	0.37656	2.3786	4.3275	sp|Q9SIY8|LAC5_ARATH Laccase-5 OS=Arabidopsis thaliana GN=LAC5 PE=2 SV=1//0
Gh_A12G1049	0.37196	2.1304	3.4194	sp|Q84WP6|NAC43_ARATH NAC domain-containing protein 43 OS=Arabidopsis thaliana GN=NAC043 PE=2 SV=2//8.30503e-119
Gh_D05G1205	0.37127	2.0468	2.2379	-//-
Gh_D10G1617	0.36809	1.6731	2.2706	sp|Q42910|PPDK_MESCR Pyruvate, phosphate dikinase, chloroplastic OS=Mesembryanthemum crystallinum GN=PPD PE=2 SV=1//0
Gh_D04G1614	0.36776	2.0326	3.049	sp|Q9SKQ2|DIR4_ARATH Dirigent protein 4 OS=Arabidopsis thaliana GN=DIR4 PE=2 SV=1//3.51502e-61
Gh_D04G1243	0.36653	2.2739	3.8147	sp|O80434|LAC4_ARATH Laccase-4 OS=Arabidopsis thaliana GN=IRX12 PE=2 SV=2//0
Gh_D08G2049	0.36571	1.1875	2.0767	sp|Q84TE6|NAC22_ARATH NAC domain-containing protein 21/22 OS=Arabidopsis thaliana GN=NAC021 PE=1 SV=2//2.29451e-62
Gh_D10G1769	0.36091	1.8004	3.3219	sp|Q9LSP9|CTL2_ARATH Chitinase-like protein 2 OS=Arabidopsis thaliana GN=CTL2 PE=2 SV=1//0
Gh_D01G0866	0.35667	1.7149	2.5197	sp|P54797|TNG2_MOUSE Transport and Golgi organization 2 homolog OS=Mus musculus GN=Tango2 PE=2 SV=1//9.02314e-35
Gh_D10G2461	0.35588	1.5199	2.5494	sp|Q9SIY8|LAC5_ARATH Laccase-5 OS=Arabidopsis thaliana GN=LAC5 PE=2 SV=1//0
Gh_D01G0510	0.35263	1.43	2.6226	-//-
Gh_D06G1371	0.33682	1.9032	3.4767	sp|Q9ZPH4|DES1L_ARATH Sphingolipid delta(4)-desaturase DES1-like OS=Arabidopsis thaliana GN=At4g04930 PE=2 SV=1//0
Gh_D13G2261	0.33473	2.193	4.0816	sp|Q9LXV2|MYB46_ARATH Transcription factor MYB46 OS=Arabidopsis thaliana GN=MYB46 PE=2 SV=1//3.10538e-67
Gh_A12G1865	0.33417	2.327	1.735	sp|Q39214|RPM1_ARATH Disease resistance protein RPM1 OS=Arabidopsis thaliana GN=RPM1 PE=1 SV=1//2.17228e-127
Gh_D06G1464	0.33223	1.6258	2.0872	sp|Q8LFP7|NIP12_ARATH Aquaporin NIP1-2 OS=Arabidopsis thaliana GN=NIP1-2 PE=2 SV=2//7.30178e-119
Gh_D05G0697	0.32247	1.65	2.3401	sp|Q70E96|AL3F1_ARATH Aldehyde dehydrogenase family 3 member F1 OS=Arabidopsis thaliana GN=ALDH3F1 PE=2 SV=2//0
Gh_A13G0446	0.31499	1.1533	2.3797	sp|P87242|YC0H_SCHPO HD domain-containing protein C4G3.17 OS=Schizosaccharomyces pombe (strain 972 / ATCC 24843) GN=SPCC4G3.17 PE=3 SV=1//1.45125e-41
Gh_D04G1438	0.30929	2.1569	0.3006	-//-
Gh_A01G0260	0.3052	1.3339	2.4457	-//-
Gh_A02G1426	0.30153	1.2971	2.1211	sp|Q8LF99|XTH6_ARATH Probable xyloglucan endotransglucosylase/hydrolase protein 6 OS=Arabidopsis thaliana GN=XTH6 PE=2 SV=2//2.89937e-174
Gh_A08G1368	0.29892	1.0638	2.0122	sp|P52581|IFRH_LUPAL Isoflavone reductase homolog OS=Lupinus albus PE=2 SV=1//0
Gh_D01G1974	0.29408	1.2865	2.0912	sp|Q9SJ52|YLS9_ARATH Protein YLS9 OS=Arabidopsis thaliana GN=YLS9 PE=2 SV=1//2.75696e-16
Gh_D11G1889	0.29367	1.4419	2.3604	sp|Q9SW80|BLH2_ARATH BEL1-like homeodomain protein 2 OS=Arabidopsis thaliana GN=BLH2 PE=1 SV=3//1.16059e-09
Gh_D10G0333	0.29335	1.6049	3.1743	sp|Q8LPK5|CESA8_ARATH Cellulose synthase A catalytic subunit 8 [UDP-forming] OS=Arabidopsis thaliana GN=CESA8 PE=1 SV=1//0
Gh_D10G1043	0.28872	1.5945	2.7494	sp|Q766C3|NEP1_NEPGR Aspartic proteinase nepenthesin-1 OS=Nepenthes gracilis GN=nep1 PE=1 SV=1//5.63587e-166
Gh_A12G0749	0.28677	-2.3239	-2.324	-//-
Gh_D01G1270	0.28575	1.5053	2.4054	sp|Q9FE20|PBS1_ARATH Serine/threonine-protein kinase PBS1 OS=Arabidopsis thaliana GN=PBS1 PE=1 SV=1//2.17362e-77
Gh_A08G0961	0.28539	1.2742	2.7611	sp|Q84WP6|NAC43_ARATH NAC domain-containing protein 43 OS=Arabidopsis thaliana GN=NAC043 PE=2 SV=2//6.03588e-96
Gh_D06G2176	0.28362	-1.6772	-2.5616	sp|Q9LNR3|LOX3_ARATH Lipoxygenase 3, chloroplastic OS=Arabidopsis thaliana GN=LOX3 PE=2 SV=1//0
Gh_A12G1292	0.28306	1.2693	2.1954	sp|Q9FZJ1|IRX10_ARATH Probable beta-1,4-xylosyltransferase IRX10 OS=Arabidopsis thaliana GN=IRX10 PE=2 SV=1//0
Gh_D08G2170	0.28244	-2.073	-0.76576	sp|Q9FXB9|PPR84_ARATH Pentatricopeptide repeat-containing protein At1g56690, mitochondrial OS=Arabidopsis thaliana GN=PCMP-H69 PE=2 SV=1//0
Gh_D08G1375	0.2809	0.88874	2.292	sp|Q8GYY5|RGAP3_ARATH Rho GTPase-activating protein 3 OS=Arabidopsis thaliana GN=ROPGAP3 PE=2 SV=1//3.60981e-150
Novel03327	0.27517	1.6135	2.7664	PREDICTED: uncharacterized protein LOC105794574 [Gossypium raimondii]
Gh_A01G0568	0.27489	1.1217	2.3192	sp|Q9FH36|GAUTC_ARATH Probable galacturonosyltransferase 12 OS=Arabidopsis thaliana GN=GAUT12 PE=2 SV=1//0
Gh_D11G0603	0.27246	1.2768	2.4068	sp|Q9LSB1|GUX1_ARATH UDP-glucuronate:xylan alpha-glucuronosyltransferase 1 OS=Arabidopsis thaliana GN=GUX1 PE=2 SV=1//0
Gh_A12G2371	0.26555	-1.2797	-2.0522	-//-
Gh_D11G1626	0.26117	1.5753	2.9534	sp|Q9LFW3|COBL4_ARATH COBRA-like protein 4 OS=Arabidopsis thaliana GN=COBL4 PE=2 SV=2//0
Gh_D11G0506	0.26062	1.1593	2.6017	sp|Q9FH92|IX15L_ARATH Protein IRX15-LIKE OS=Arabidopsis thaliana GN=IRX15-L PE=2 SV=1//1.06787e-163
Gh_D09G1082	0.26006	1.8316	3.1502	sp|Q9LXV2|MYB46_ARATH Transcription factor MYB46 OS=Arabidopsis thaliana GN=MYB46 PE=2 SV=1//1.46279e-66
Gh_A06G0439	0.25799	1.1156	2.611	sp|P51613|CHIB_VITVI Basic endochitinase OS=Vitis vinifera GN=CHIT1B PE=2 SV=1//8.35914e-136
Gh_D05G0079	0.25774	1.4965	2.9823	sp|Q9SWW6|CESA7_ARATH Cellulose synthase A catalytic subunit 7 [UDP-forming] OS=Arabidopsis thaliana GN=CESA7 PE=1 SV=1//0
Gh_A08G1308	0.25254	0.88756	2.2072	sp|Q9LXV2|MYB46_ARATH Transcription factor MYB46 OS=Arabidopsis thaliana GN=MYB46 PE=2 SV=1//9.35384e-67
Gh_A02G0977	0.25226	1.1312	2.1373	sp|Q84WP6|NAC43_ARATH NAC domain-containing protein 43 OS=Arabidopsis thaliana GN=NAC043 PE=2 SV=2//4.53161e-102
Gh_A10G0327	0.24713	1.6127	3.184	sp|Q8LPK5|CESA8_ARATH Cellulose synthase A catalytic subunit 8 [UDP-forming] OS=Arabidopsis thaliana GN=CESA8 PE=1 SV=1//0
Gh_A07G0672	0.24428	1.6193	3.022	sp|Q9C9N3|C3H14_ARATH Zinc finger CCCH domain-containing protein 14 OS=Arabidopsis thaliana GN=At1g66810 PE=2 SV=1//2.03117e-62
Gh_D11G0823	0.2434	1.8596	3.5447	sp|Q8GWW6|4MMP_ARATH Metalloendoproteinase 4-MMP OS=Arabidopsis thaliana GN=4MMP PE=1 SV=1//1.12624e-121
Gh_Sca006742G01	0.24324	1.5458	3.07	sp|Q41253|RAC13_GOSHI Rac-like GTP-binding protein RAC13 OS=Gossypium hirsutum GN=RAC13 PE=2 SV=1//4.22366e-132
Gh_D11G1955	0.24286	1.1124	2.2482	sp|Q9SLN1|FPP7_ARATH Filament-like plant protein 7 OS=Arabidopsis thaliana GN=FPP7 PE=3 SV=2//3.45719e-20
Gh_D04G1888	0.23897	2.2591	3.6336	sp|P05100|3MG1_ECOLI DNA-3-methyladenine glycosylase 1 OS=Escherichia coli (strain K12) GN=tag PE=1 SV=1//3.32268e-47
Gh_A06G1412	0.23895	1.9826	3.2415	sp|Q9FLB5|LAC12_ARATH Laccase-12 OS=Arabidopsis thaliana GN=LAC12 PE=2 SV=1//5.59751e-110
Gh_A12G0508	0.23377	1.626	3.3149	sp|Q9C9N3|C3H14_ARATH Zinc finger CCCH domain-containing protein 14 OS=Arabidopsis thaliana GN=At1g66810 PE=2 SV=1//1.25731e-64
Gh_D09G0913	0.23163	0.87961	2.0316	-//-
Gh_Sca006141G01	0.22643	2.3306	2.4973	sp|Q2L915|ACCD_GOSHI Acetyl-coenzyme A carboxylase carboxyl transferase subunit beta, chloroplastic OS=Gossypium hirsutum GN=accD PE=3 SV=1//0
Gh_A12G2227	0.22372	1.2233	2.1926	sp|P46484|COMT1_EUCGU Caffeic acid 3-O-methyltransferase OS=Eucalyptus gunnii GN=OMT PE=2 SV=1//0
Gh_D03G1564	0.21947	-2.3118	-2.3925	sp|Q8LPF3|PME68_ARATH Probable pectinesterase 68 OS=Arabidopsis thaliana GN=PME68 PE=2 SV=1//0
Gh_A08G1085	0.21738	1.4848	3.3911	-//-
Gh_A04G0377	0.21736	1.4617	2.3514	-//-
Gh_A12G2008	0.21703	-3.1008	#NAME?	-//-
Gh_D13G1195	0.21103	1.3462	2.8956	sp|Q9SFF6|PAE12_ARATH Pectin acetylesterase 12 OS=Arabidopsis thaliana GN=PAE12 PE=2 SV=1//0
Gh_D05G1270	0.21037	2.1697	3.682	sp|Q84RF2|OPF17_ARATH Transcription repressor OFP17 OS=Arabidopsis thaliana GN=OFP17 PE=2 SV=1//1.77604e-42
Gh_A04G1042	0.20993	1.659	2.5618	sp|Q9SKQ2|DIR4_ARATH Dirigent protein 4 OS=Arabidopsis thaliana GN=DIR4 PE=2 SV=1//3.03981e-62
Gh_A09G2191	0.206	1.5703	2.9315	sp|Q9SNE5|IRX15_ARATH Protein IRREGULAR XYLEM 15 OS=Arabidopsis thaliana GN=IRX15 PE=2 SV=1//3.0175e-46
Gh_D01G0396	0.20262	1.8404	3.0388	sp|Q9C9H7|RLP12_ARATH Receptor-like protein 12 OS=Arabidopsis thaliana GN=RLP12 PE=2 SV=2//5.68569e-13
Gh_D05G0351	0.20194	1.2921	2.7979	sp|A7PZL3|PGLR_VITVI Probable polygalacturonase OS=Vitis vinifera GN=GSVIVT00026920001 PE=1 SV=1//2.68341e-119
Gh_A12G2262	0.20139	1.2331	2.8499	sp|Q9SF32|IQD1_ARATH Protein IQ-DOMAIN 1 OS=Arabidopsis thaliana GN=IQD1 PE=1 SV=1//5.37437e-13
Gh_D02G1148	0.20075	-1.1339	-2.3869	sp|Q8L7U7|ACDH_ARATH ACD11 homolog protein OS=Arabidopsis thaliana GN=At4g39670 PE=2 SV=1//4.11241e-103
Gh_D06G2354	0.20013	1.9276	3.686	sp|Q9SIY8|LAC5_ARATH Laccase-5 OS=Arabidopsis thaliana GN=LAC5 PE=2 SV=1//0
Gh_A03G0602	0.19889	1.8653	3.2922	sp|Q9M015|Y5161_ARATH Uncharacterized protein At5g01610 OS=Arabidopsis thaliana GN=At5g01610 PE=1 SV=1//4.19153e-42
Gh_D12G1129	0.19818	1.5747	2.7892	sp|Q9M363|B561I_ARATH Cytochrome b561 and DOMON domain-containing protein At3g61750 OS=Arabidopsis thaliana GN=At3g61750 PE=3 SV=1//5.10117e-114
Gh_D03G0064	0.1971	2.0317	3.7106	sp|Q90ZT7|R111A_XENLA E3 ubiquitin-protein ligase arkadia-A (Fragment) OS=Xenopus laevis GN=rnf111-a PE=2 SV=1//6.68268e-13
Gh_D07G0380	0.19531	1.5351	3.1201	sp|Q9SWW6|CESA7_ARATH Cellulose synthase A catalytic subunit 7 [UDP-forming] OS=Arabidopsis thaliana GN=CESA7 PE=1 SV=1//0
Gh_A05G2220	0.193	1.3262	2.1718	sp|Q9LN68|GATL1_ARATH Probable galacturonosyltransferase-like 1 OS=Arabidopsis thaliana GN=GATL1 PE=2 SV=1//3.78075e-169
Gh_D05G0810	0.19214	0.99932	2.2598	sp|Q9FMR1|RGAP1_ARATH Rho GTPase-activating protein 1 OS=Arabidopsis thaliana GN=ROPGAP1 PE=2 SV=1//5.61727e-169
Gh_D02G0917	0.18944	1.861	2.348	-//-
Gh_D05G1935	0.18613	1.4312	2.8394	sp|Q8GWW4|GUX2_ARATH UDP-glucuronate:xylan alpha-glucuronosyltransferase 2 OS=Arabidopsis thaliana GN=GUX2 PE=2 SV=1//0
Novel00769	0.17684	1.8809	2.5772	putative glutathione S-transferase [Gossypium arboreum]
Gh_A07G1165	0.17347	1.4116	3.0921	sp|Q94KD8|BXL2_ARATH Probable beta-D-xylosidase 2 OS=Arabidopsis thaliana GN=BXL2 PE=2 SV=1//0
Gh_D11G2008	0.1714	-0.97587	-2.0123	sp|Q66GP0|Y5738_ARATH BTB/POZ domain-containing protein At5g67385 OS=Arabidopsis thaliana GN=At5g67385 PE=1 SV=2//0
Gh_A12G0198	0.17092	1.0175	2.076	sp|Q2N5X0|KYNB_ERYLH Kynurenine formamidase OS=Erythrobacter litoralis (strain HTCC2594) GN=kynB PE=3 SV=1//4.43476e-23
Gh_D05G1754	0.16976	-2.0205	-1.0408	sp|Q7XWU8|EXPA1_ORYSJ Expansin-A1 OS=Oryza sativa subsp. japonica GN=EXPA1 PE=2 SV=2//3.25244e-130
Gh_D13G1526	0.16944	1.1766	2.1357	sp|Q9LD44|NAC56_ARATH NAC transcription factor 56 OS=Arabidopsis thaliana GN=NAC056 PE=2 SV=1//3.91003e-117
Gh_A03G1314	0.16855	1.1389	2.6419	sp|Q9C9F5|C3H15_ARATH Zinc finger CCCH domain-containing protein 15 OS=Arabidopsis thaliana GN=At1g68200 PE=2 SV=1//1.12662e-77
Gh_D07G2450	0.16788	1.2428	2.3281	sp|Q9LXV2|MYB46_ARATH Transcription factor MYB46 OS=Arabidopsis thaliana GN=MYB46 PE=2 SV=1//1.15106e-65
Gh_D05G1460	0.16693	1.5094	2.7227	sp|Q8LPK5|CESA8_ARATH Cellulose synthase A catalytic subunit 8 [UDP-forming] OS=Arabidopsis thaliana GN=CESA8 PE=1 SV=1//3.93177e-47
Gh_D08G0982	0.15924	0.95575	2.2542	sp|Q9FZP1|HPSE3_ARATH Heparanase-like protein 3 OS=Arabidopsis thaliana GN=At5g34940 PE=2 SV=2//0
Gh_D02G1851	0.15349	1.1916	2.2504	sp|Q6WUC2|7OMT_PAPSO (R,S)-reticuline 7-O-methyltransferase OS=Papaver somniferum GN=PSOMT1 PE=1 SV=1//2.1458e-69
Gh_A07G0326	0.1523	-1.1631	-2.1485	-//-
Gh_A03G1968	0.15152	-1.6629	-2.6032	sp|Q9FJS2|HDG5_ARATH Homeobox-leucine zipper protein HDG5 OS=Arabidopsis thaliana GN=HDG5 PE=2 SV=3//1.40452e-106
Gh_A07G1871	0.14432	1.221	2.3771	sp|Q84JA6|CESA4_ARATH Cellulose synthase A catalytic subunit 4 [UDP-forming] OS=Arabidopsis thaliana GN=CESA4 PE=1 SV=1//0
Gh_D12G1407	0.1425	1.331	2.0787	sp|O49459|NAC73_ARATH NAC domain-containing protein 73 OS=Arabidopsis thaliana GN=NAC073 PE=2 SV=1//3.97435e-130
Gh_D12G1169	0.13728	1.5413	2.8682	sp|Q84WP6|NAC43_ARATH NAC domain-containing protein 43 OS=Arabidopsis thaliana GN=NAC043 PE=2 SV=2//3.59337e-117
Gh_A09G0630	0.13613	1.1115	2.3574	sp|Q9LSP9|CTL2_ARATH Chitinase-like protein 2 OS=Arabidopsis thaliana GN=CTL2 PE=2 SV=1//0
Gh_D11G3281	0.13396	1.7027	2.7731	sp|Q8LEJ6|FLA11_ARATH Fasciclin-like arabinogalactan protein 11 OS=Arabidopsis thaliana GN=FLA11 PE=2 SV=2//2.53795e-62
Gh_A05G3488	0.12734	0.97908	2.2616	sp|Q9LYL9|Y3623_ARATH BTB/POZ domain-containing protein At3g56230 OS=Arabidopsis thaliana GN=At3g56230 PE=2 SV=1//6.66034e-96
Gh_D04G0657	0.12511	1.3162	2.5944	sp|Q9LY46|TBL29_ARATH Protein ESKIMO 1 OS=Arabidopsis thaliana GN=ESK1 PE=1 SV=1//0
Gh_A03G1147	0.12492	-0.84682	-2.4945	sp|Q93Z25|PLY22_ARATH Probable pectate lyase 22 OS=Arabidopsis thaliana GN=At5g63180 PE=2 SV=1//0
Gh_D01G0420	0.12346	1.1631	2.7253	sp|Q9SF32|IQD1_ARATH Protein IQ-DOMAIN 1 OS=Arabidopsis thaliana GN=IQD1 PE=1 SV=1//2.0916e-24
Gh_A11G1794	0.12134	1.1323	2.2636	sp|Q9SLN1|FPP7_ARATH Filament-like plant protein 7 OS=Arabidopsis thaliana GN=FPP7 PE=3 SV=2//6.01691e-19
Gh_A09G1569	0.12094	-4.5215	-3.6588	sp|Q9SB61|ZHD2_ARATH Zinc-finger homeodomain protein 2 OS=Arabidopsis thaliana GN=ZHD1 PE=1 SV=1//5.78504e-38
Gh_A12G1398	0.11672	1.7856	2.8944	sp|D9HP19|CNR3_MAIZE Cell number regulator 3 OS=Zea mays GN=CNR3 PE=2 SV=1//9.22448e-33
Gh_D13G0739	0.11615	1.3326	2.3566	-//-
Gh_A05G1608	0.11532	1.153	2.5744	sp|Q9FXI5|IQD32_ARATH Protein IQ-DOMAIN 32 OS=Arabidopsis thaliana GN=IQD32 PE=1 SV=3//2.43974e-40
Gh_D13G2523	0.11485	0.90977	2.0638	-//-
Gh_A05G3125	0.11266	1.8939	3.3418	sp|Q7Z494|NPHP3_HUMAN Nephrocystin-3 OS=Homo sapiens GN=NPHP3 PE=1 SV=1//5.56922e-07
Gh_D09G1640	0.11136	-3.5647	-2.182	sp|Q9SB61|ZHD2_ARATH Zinc-finger homeodomain protein 2 OS=Arabidopsis thaliana GN=ZHD1 PE=1 SV=1//2.44243e-38
Novel01150	0.11064	1.2769	2.4181	hypothetical protein B456_009G275900 [Gossypium raimondii]
Gh_D10G1201	0.10899	1.0461	2.1686	sp|Q8LPG9|IQD14_ARATH Protein IQ-DOMAIN 14 OS=Arabidopsis thaliana GN=IQD14 PE=1 SV=1//4.83483e-23
Gh_A02G1658	0.10788	2.2044	3.5052	sp|Q5R476|RN111_PONAB E3 ubiquitin-protein ligase Arkadia OS=Pongo abelii GN=RNF111 PE=2 SV=1//6.58594e-13
Gh_A01G0494	0.1041	1.1224	2.12	-//-
Gh_A05G0664	0.10132	0.96757	2.2151	sp|Q9FMR1|RGAP1_ARATH Rho GTPase-activating protein 1 OS=Arabidopsis thaliana GN=ROPGAP1 PE=2 SV=1//7.53967e-171
Gh_A03G0087	0.099401	-3.6891	-2.75	sp|Q8LPF3|PME68_ARATH Probable pectinesterase 68 OS=Arabidopsis thaliana GN=PME68 PE=2 SV=1//3.44025e-113
Gh_D08G0575	0.099155	1.2309	2.3541	sp|Q8W486|Y1491_ARATH Uncharacterized protein At1g04910 OS=Arabidopsis thaliana GN=At1g04910 PE=2 SV=1//4.9937e-61
Gh_A09G1417	0.093926	-2.0281	-1.604	-//-
Gh_A07G0633	0.092092	1.3044	3.1057	-//-
Gh_A07G0952	0.084537	1.445	2.4714	sp|Q681X4|ZAT5_ARATH Zinc finger protein ZAT5 OS=Arabidopsis thaliana GN=ZAT5 PE=2 SV=1//5.57777e-58
Gh_D03G1799	0.08066	2.2133	3.5905	sp|Q9M015|Y5161_ARATH Uncharacterized protein At5g01610 OS=Arabidopsis thaliana GN=At5g01610 PE=1 SV=1//1.37994e-31
Gh_A08G1341	0.076037	1.4661	2.3139	-//-
Gh_D04G1278	0.075899	2.0322	3.5337	sp|Q8LED3|TBL3_ARATH Protein trichome birefringence-like 3 OS=Arabidopsis thaliana GN=TBL3 PE=2 SV=1//0
Gh_A04G0787	0.074022	1.8738	3.2485	sp|Q8LED3|TBL3_ARATH Protein trichome birefringence-like 3 OS=Arabidopsis thaliana GN=TBL3 PE=2 SV=1//0
Gh_A01G0415	0.073096	0.72105	2.3376	sp|Q9SF32|IQD1_ARATH Protein IQ-DOMAIN 1 OS=Arabidopsis thaliana GN=IQD1 PE=1 SV=1//1.22302e-24
Gh_A11G1968	0.067153	-1.4642	-2.3102	sp|Q66GP0|Y5738_ARATH BTB/POZ domain-containing protein At5g67385 OS=Arabidopsis thaliana GN=At5g67385 PE=1 SV=2//0
Gh_A05G3416	0.064526	-1.7929	-2.5558	sp|Q2QYH7|C14C2_ORYSJ Cytochrome P450 714C2 OS=Oryza sativa subsp. japonica GN=CYP714C2 PE=2 SV=1//0
Gh_A11G2606	0.064381	1.559	2.8569	sp|Q6DR10|TBL43_ARATH Protein trichome birefringence-like 43 OS=Arabidopsis thaliana GN=TBL43 PE=2 SV=1//6.00988e-133
Gh_D09G1130	0.061533	1.0255	2.7204	sp|P52408|E13B_PRUPE Glucan endo-1,3-beta-glucosidase, basic isoform OS=Prunus persica GN=GNS1 PE=3 SV=1//9.54269e-133
Gh_D08G0880	0.059783	1.2091	2.5177	sp|O81635|ATK4_ARATH Kinesin-4 OS=Arabidopsis thaliana GN=ATK4 PE=1 SV=2//5.05749e-64
Gh_A06G0084	0.059289	1.0646	2.0895	-//-
Gh_A05G1740	0.057429	0.87086	2.14	sp|Q8GWW4|GUX2_ARATH UDP-glucuronate:xylan alpha-glucuronosyltransferase 2 OS=Arabidopsis thaliana GN=GUX2 PE=2 SV=1//0
Gh_D12G2714	0.056176	1.0033	2.0081	sp|P46484|COMT1_EUCGU Caffeic acid 3-O-methyltransferase OS=Eucalyptus gunnii GN=OMT PE=2 SV=1//0
Gh_D10G0339	0.050776	1.5842	3.0854	sp|Q8W486|Y1491_ARATH Uncharacterized protein At1g04910 OS=Arabidopsis thaliana GN=At1g04910 PE=2 SV=1//2.55526e-58
Gh_D02G2026	0.04995	1.3417	2.5781	sp|O80970|NPY2_ARATH BTB/POZ domain-containing protein NPY2 OS=Arabidopsis thaliana GN=NPY2 PE=2 SV=1//0
Gh_D09G0628	0.049385	0.99354	2.1519	sp|Q9LSP9|CTL2_ARATH Chitinase-like protein 2 OS=Arabidopsis thaliana GN=CTL2 PE=2 SV=1//0
Gh_D13G0995	0.046108	-1.569	-2.2364	sp|Q9ZUT0|AB2G_ARATH ABC transporter G family member 2 OS=Arabidopsis thaliana GN=ABCG2 PE=2 SV=1//0
Gh_A05G1508	0.044027	1.3148	2.1744	sp|Q8GYX3|MP705_ARATH Microtubule-associated protein 70-5 OS=Arabidopsis thaliana GN=MAP70.5 PE=1 SV=1//2.2878e-125
Gh_A11G1469	0.042883	1.3913	2.7751	sp|Q9LFW3|COBL4_ARATH COBRA-like protein 4 OS=Arabidopsis thaliana GN=COBL4 PE=2 SV=2//0
Gh_A07G0653	0.039661	0.45255	2.0861	sp|Q9LP77|Y1848_ARATH Probable inactive receptor kinase At1g48480 OS=Arabidopsis thaliana GN=RKL1 PE=2 SV=1//0
Gh_A05G3965	0.038263	1.2568	2.6239	sp|Q9SWW6|CESA7_ARATH Cellulose synthase A catalytic subunit 7 [UDP-forming] OS=Arabidopsis thaliana GN=CESA7 PE=1 SV=1//0
Gh_D05G0627	0.03698	1.3887	2.4259	sp|Q9LHE3|ASPG2_ARATH Protein ASPARTIC PROTEASE IN GUARD CELL 2 OS=Arabidopsis thaliana GN=ASPG2 PE=2 SV=1//2.57857e-55
Gh_D09G1426	0.036145	0.96819	2.549	sp|Q9ZQC6|IRX9_ARATH Probable beta-1,4-xylosyltransferase IRX9 OS=Arabidopsis thaliana GN=IRX9 PE=2 SV=1//4.81378e-155
Gh_D05G0981	0.033316	0.76634	2.119	sp|Q8RXL8|Y1689_ARATH Uncharacterized membrane protein At1g06890 OS=Arabidopsis thaliana GN=At1g06890 PE=1 SV=1//4.56815e-143
Gh_Sca030829G01	0.032155	-1.0497	-2.8353	sp|Q9AXH9|KAO1_HORVU Ent-kaurenoic acid oxidase 1 OS=Hordeum vulgare GN=KAO1 PE=1 SV=1//4.75899e-23
Gh_A08G0489	0.027316	1.3906	3.0326	sp|Q8W486|Y1491_ARATH Uncharacterized protein At1g04910 OS=Arabidopsis thaliana GN=At1g04910 PE=2 SV=1//9.40809e-61
Gh_A12G2042	0.02687	-1.3596	-2.0207	sp|Q6EPP9|GRF10_ORYSJ Growth-regulating factor 10 OS=Oryza sativa subsp. japonica GN=GRF10 PE=2 SV=1//1.61678e-40
Gh_D12G2411	0.021307	0.85506	2.2294	-//-
Gh_Sca063168G01	0.01665	1.4023	2.8106	sp|Q9FH36|GAUTC_ARATH Probable galacturonosyltransferase 12 OS=Arabidopsis thaliana GN=GAUT12 PE=2 SV=1//1.40916e-91
Gh_A05G1577	0.015399	2.2968	4.2833	sp|Q43872|PER64_ARATH Peroxidase 64 OS=Arabidopsis thaliana GN=PER64 PE=1 SV=1//2.41965e-172
Gh_A13G0942	0.0040474	0.68271	2.0083	sp|Q9SFF6|PAE12_ARATH Pectin acetylesterase 12 OS=Arabidopsis thaliana GN=PAE12 PE=2 SV=1//0
Gh_D07G2083	0.002109	0.98708	2.1539	sp|Q84JA6|CESA4_ARATH Cellulose synthase A catalytic subunit 4 [UDP-forming] OS=Arabidopsis thaliana GN=CESA4 PE=1 SV=1//0
Gh_A05G2880	-0.00017544	0.82619	2.053	sp|Q9LY46|TBL29_ARATH Protein ESKIMO 1 OS=Arabidopsis thaliana GN=ESK1 PE=1 SV=1//0
Gh_A07G2129	-0.0035339	1.22	2.1082	sp|B9GFG6|CSPLF_POPTR CASP-like protein 1F3 OS=Populus trichocarpa GN=POPTRDRAFT_752786 PE=3 SV=1//1.17573e-46
Novel00142	-0.0069147	0.87226	2.1573	--
Gh_D11G1962	-0.0095599	0.93874	2.1937	sp|Q9FH92|IX15L_ARATH Protein IRX15-LIKE OS=Arabidopsis thaliana GN=IRX15-L PE=2 SV=1//1.02151e-152
Gh_D01G1291	-0.010488	1.2299	2.7722	sp|Q6NMK1|GXM1_ARATH Glucuronoxylan 4-O-methyltransferase 1 OS=Arabidopsis thaliana GN=GXM1 PE=1 SV=1//3.83348e-146
Gh_D03G1297	-0.010532	1.3642	2.9141	sp|Q8RXL8|Y1689_ARATH Uncharacterized membrane protein At1g06890 OS=Arabidopsis thaliana GN=At1g06890 PE=1 SV=1//7.29833e-153
Gh_D12G2076	-0.017314	1.4504	2.8789	sp|O49686|PYR1_ARATH Abscisic acid receptor PYR1 OS=Arabidopsis thaliana GN=PYR1 PE=1 SV=1//1.37768e-92
Gh_A09G2255	-0.021507	-2.6828	-2.4765	-//-
Gh_D02G0114	-0.028669	1.0879	2.0998	sp|Q8LPG9|IQD14_ARATH Protein IQ-DOMAIN 14 OS=Arabidopsis thaliana GN=IQD14 PE=1 SV=1//9.99271e-25
Gh_A05G0925	-0.029087	6.0551	7.6027	sp|P93046|XTH31_ARATH Xyloglucan endotransglucosylase/hydrolase protein 31 OS=Arabidopsis thaliana GN=XTH31 PE=1 SV=2//1.35912e-134
Novel06872	-0.034633	1.6885	2.0116	Transporter protein [Gossypium arboreum]
Gh_A04G0378	-0.037471	1.7362	2.3531	-//-
Gh_D05G0998	-0.043433	0.90375	2.3786	-//-
Gh_A02G1733	-0.045677	1.1299	2.7308	sp|Q9FFD5|RIC4_ARATH CRIB domain-containing protein RIC4 OS=Arabidopsis thaliana GN=RIC4 PE=1 SV=1//8.16656e-23
Gh_A12G0083	-0.04675	-2.2235	-2.9238	sp|P22242|DRPE_CRAPL Desiccation-related protein PCC13-62 OS=Craterostigma plantagineum PE=2 SV=1//3.34223e-17
Gh_A09G0706	-0.051714	-1.2822	-2.487	sp|Q9LI74|CHUP1_ARATH Protein CHUP1, chloroplastic OS=Arabidopsis thaliana GN=CHUP1 PE=1 SV=1//1.5627e-99
Gh_D04G0385	-0.052262	-1.3865	-2.0734	sp|Q9S823|LNG2_ARATH Protein LONGIFOLIA 2 OS=Arabidopsis thaliana GN=LNG2 PE=1 SV=1//2.66057e-07
Gh_D05G0090	-0.053623	-2.1067	-0.51648	sp|Q147G5|CCA22_ARATH Cyclin-A2-2 OS=Arabidopsis thaliana GN=CYCA2-2 PE=2 SV=1//7.32373e-76
Gh_D06G1975	-0.054302	2.8618	3.3121	sp|Q2XPU7|LUPS_RICCO Lupeol synthase OS=Ricinus communis PE=1 SV=1//0
Gh_D05G2190	-0.063552	1.2271	3.0409	sp|Q9SGZ5|BXL7_ARATH Probable beta-D-xylosidase 7 OS=Arabidopsis thaliana GN=BXL7 PE=2 SV=2//0
Gh_A03G1250	-0.064824	-2.3836	-2.6982	-//-
Gh_D11G3322	-0.08196	0.95508	2.3159	sp|O80434|LAC4_ARATH Laccase-4 OS=Arabidopsis thaliana GN=IRX12 PE=2 SV=2//0
Gh_A03G1612	-0.085367	0.85826	2.1235	sp|O80970|NPY2_ARATH BTB/POZ domain-containing protein NPY2 OS=Arabidopsis thaliana GN=NPY2 PE=2 SV=1//0
Gh_D07G1264	-0.098546	0.9361	2.3893	sp|Q94KD8|BXL2_ARATH Probable beta-D-xylosidase 2 OS=Arabidopsis thaliana GN=BXL2 PE=2 SV=1//0
Gh_A12G1010	-0.098676	1.1855	2.4507	sp|Q9M363|B561I_ARATH Cytochrome b561 and DOMON domain-containing protein At3g61750 OS=Arabidopsis thaliana GN=At3g61750 PE=3 SV=1//1.53388e-144
Gh_A09G2173	-0.099792	-1.6863	-2.1292	sp|Q5BN22|RGA2_BRACM DELLA protein RGA2 OS=Brassica campestris GN=RGA2 PE=3 SV=1//1.65373e-74
Gh_A02G0092	-0.10145	1.0122	2.2157	sp|Q8LPG9|IQD14_ARATH Protein IQ-DOMAIN 14 OS=Arabidopsis thaliana GN=IQD14 PE=1 SV=1//7.51351e-24
Gh_A05G0390	-0.10525	2.837	3.1781	sp|Q942D4|BURP3_ORYSJ BURP domain-containing protein 3 OS=Oryza sativa subsp. japonica GN=BURP3 PE=2 SV=1//6.27284e-99
Gh_A02G1632	-0.10695	1.0207	2.3243	sp|Q9SD24|Y3122_ARATH WEB family protein At3g51220 OS=Arabidopsis thaliana GN=At3g51220 PE=2 SV=1//1.17186e-15
Gh_A05G0840	-0.11002	-1.1614	-2.5345	sp|Q9SIB2|KCS12_ARATH 3-ketoacyl-CoA synthase 12 OS=Arabidopsis thaliana GN=KCS12 PE=2 SV=1//0
Gh_A09G1166	-0.11159	1.1788	2.7361	-//-
Gh_A03G2157	-0.12366	-2.0163	-2.5374	sp|Q8VYI9|NLTL5_ARATH Non-specific lipid-transfer protein-like protein At5g64080 OS=Arabidopsis thaliana GN=At5g64080 PE=1 SV=1//1.32725e-43
Gh_D13G0974	-0.13642	1.9146	3.5379	sp|Q8LED3|TBL3_ARATH Protein trichome birefringence-like 3 OS=Arabidopsis thaliana GN=TBL3 PE=2 SV=1//0
Gh_D09G1350	-0.14323	1.4412	2.9151	-//-
Gh_A05G0791	-0.14665	-2.5132	-0.23133	sp|Q9LSR9|LRK18_ARATH L-type lectin-domain containing receptor kinase I.8 OS=Arabidopsis thaliana GN=LECRK18 PE=2 SV=1//1.32484e-43
Gh_A09G1418	-0.1607	1.0547	2.7578	sp|Q9ZQC6|IRX9_ARATH Probable beta-1,4-xylosyltransferase IRX9 OS=Arabidopsis thaliana GN=IRX9 PE=2 SV=1//7.15183e-156
Gh_D03G0707	-0.16236	1.1173	2.2609	sp|P13240|DR206_PEA Disease resistance response protein 206 OS=Pisum sativum GN=PI206 PE=1 SV=2//6.95881e-74
Gh_D11G2884	-0.16978	-1.6022	-2.0247	sp|Q84TH6|DIR23_ARATH Dirigent protein 23 OS=Arabidopsis thaliana GN=DIR23 PE=2 SV=1//1.41226e-52
Gh_A04G1065	-0.18114	1.8024	3.304	sp|Q9SVE5|EXLA2_ARATH Expansin-like A2 OS=Arabidopsis thaliana GN=EXLA2 PE=2 SV=1//8.64152e-95
Gh_D02G1137	-0.18596	0.88162	2.2955	-//-
Gh_A10G0333	-0.18661	1.3232	2.4277	sp|Q8W486|Y1491_ARATH Uncharacterized protein At1g04910 OS=Arabidopsis thaliana GN=At1g04910 PE=2 SV=1//9.56963e-61
Gh_D10G0271	-0.18917	0.79838	2.0531	sp|Q41253|RAC13_GOSHI Rac-like GTP-binding protein RAC13 OS=Gossypium hirsutum GN=RAC13 PE=2 SV=1//6.43035e-126
Gh_A05G2387	-0.19166	-1.5899	-3.0065	-//-
Gh_D04G0942	-0.19177	-3.3324	-2.682	-//-
Gh_A07G2284	-0.19233	-1.0043	-2.0584	sp|F4JRP8|STIL2_ARATH Protein STICHEL-like 2 OS=Arabidopsis thaliana GN=At4g24790 PE=2 SV=1//0
Gh_A01G1163	-0.19271	1.0769	2.5255	sp|Q6NMK1|GXM1_ARATH Glucuronoxylan 4-O-methyltransferase 1 OS=Arabidopsis thaliana GN=GXM1 PE=1 SV=1//5.86682e-147
Gh_D08G0967	-0.19532	-3.0841	-3.3373	sp|Q9FG14|MYOB7_ARATH Myosin-binding protein 7 OS=Arabidopsis thaliana GN=MYOB7 PE=1 SV=1//1.27922e-22
Gh_D12G0520	-0.19538	1.0169	2.5264	sp|Q9C9N3|C3H14_ARATH Zinc finger CCCH domain-containing protein 14 OS=Arabidopsis thaliana GN=At1g66810 PE=2 SV=1//1.37221e-65
Gh_D05G1799	-0.19738	-1.4593	-2.4266	-//-
Gh_D06G1085	-0.2024	-1.1571	-2.255	sp|Q54SA1|PLDZ_DICDI Phospholipase D Z OS=Dictyostelium discoideum GN=pldZ PE=3 SV=1//1.74761e-34
Gh_D06G0908	-0.20767	0.89557	2.2199	-//-
Gh_D06G0248	-0.20951	1.6296	2.2453	sp|Q8RJP2|RHIE_DICD3 Rhamnogalacturonate lyase OS=Dickeya dadantii (strain 3937) GN=rhiE PE=1 SV=1//3.33896e-29
Gh_D06G2156	-0.21211	1.2696	2.2605	sp|Q9FJH0|RAA1F_ARATH Ras-related protein RABA1f OS=Arabidopsis thaliana GN=RABA1F PE=2 SV=1//9.30939e-17
Gh_D03G1549	-0.213	-2.6795	-3.1435	sp|P09189|HSP7C_PETHY Heat shock cognate 70 kDa protein OS=Petunia hybrida GN=HSP70 PE=2 SV=1//0
Novel04409	-0.21534	1.132	2.3122	hypothetical protein B456_009G078500 [Gossypium raimondii]
Gh_A05G2433	-0.21725	-2.5027	-1.4232	sp|Q8GZ53|SOT14_ARATH Cytosolic sulfotransferase 14 OS=Arabidopsis thaliana GN=SOT14 PE=2 SV=1//2.21236e-94
Gh_A09G1445	-0.2177	1.561	3.0084	sp|Q5N9X2|LAC4_ORYSJ Laccase-4 OS=Oryza sativa subsp. japonica GN=LAC4 PE=2 SV=1//0
Gh_A10G0187	-0.21775	-1.7769	-2.1433	sp|Q9LSQ6|PBP1_ARATH Calcium-binding protein PBP1 OS=Arabidopsis thaliana GN=PBP1 PE=1 SV=1//1.23304e-25
Gh_A03G2044	-0.21804	1.6583	2.913	sp|P81370|TLP_ACTDE Thaumatin-like protein OS=Actinidia deliciosa GN=tlp PE=1 SV=2//1.20596e-101
Gh_D05G0147	-0.22108	-1.7795	-2.1986	sp|Q1G3V9|EPFL8_ARATH EPIDERMAL PATTERNING FACTOR-like protein 8 OS=Arabidopsis thaliana GN=EPFL8 PE=1 SV=1//1.81214e-08
Gh_A13G1673	-0.22435	1.1538	2.3179	sp|P13708|SUSY_SOYBN Sucrose synthase OS=Glycine max GN=SS PE=1 SV=2//0
Gh_D05G3325	-0.22663	0.7919	2.1814	sp|Q1PFD9|TBL31_ARATH Protein trichome birefringence-like 31 OS=Arabidopsis thaliana GN=TBL31 PE=2 SV=1//0
Gh_D10G0984	-0.23194	-1.0114	-2	sp|Q9C7T4|BH096_ARATH Transcription factor bHLH96 OS=Arabidopsis thaliana GN=BHLH96 PE=2 SV=1//1.52068e-56
Gh_A09G1498	-0.24275	-1.2198	-3.4704	-//-
Gh_D03G0878	-0.2462	1.3181	2.0294	-//-
Gh_A11G2206	-0.25831	-4.7689	-6.1909	sp|Q8LB81|GDL79_ARATH GDSL esterase/lipase At5g33370 OS=Arabidopsis thaliana GN=At5g33370 PE=2 SV=1//0
Gh_D12G2112	-0.26592	-2.145	-2.4184	sp|O23553|BAM3_ARATH Beta-amylase 3, chloroplastic OS=Arabidopsis thaliana GN=BAM3 PE=1 SV=3//0
Gh_D01G0960	-0.27226	-1.2328	-4.8873	sp|I1S2N3|GAOA_GIBZE Galactose oxidase OS=Gibberella zeae (strain PH-1 / ATCC MYA-4620 / FGSC 9075 / NRRL 31084) GN=GAOA PE=3 SV=1//3.11269e-09
Gh_D01G1839	-0.27595	-2.1053	-1.6179	-//-
Novel01820	-0.28072	-2.2923	-1.631	hypothetical protein [Beta vulgaris subsp. vulgaris]
Gh_D11G1806	-0.28558	-1.2222	-2.0235	-//-
Novel04981	-0.28931	1.7557	2.8875	hypothetical protein B456_003G055100, partial [Gossypium raimondii]
Gh_D06G0825	-0.29267	0.68859	2.2215	sp|P13708|SUSY_SOYBN Sucrose synthase OS=Glycine max GN=SS PE=1 SV=2//0
Gh_A11G2226	-0.30297	-1.7751	-2.101	-//-
Gh_D10G2460	-0.31441	-2.0434	-1.8344	sp|C0LGP9|IMK3_ARATH Probable leucine-rich repeat receptor-like protein kinase IMK3 OS=Arabidopsis thaliana GN=IMK3 PE=1 SV=1//0
Gh_D08G0446	-0.31458	-2.0708	-0.9399	sp|P62981|RS27A_SOLTU Ubiquitin-40S ribosomal protein S27a OS=Solanum tuberosum GN=UBI3 PE=2 SV=2//1.21195e-89
Gh_D13G0231	-0.3205	-1.3502	-2.2071	sp|Q9FJD5|LAC17_ARATH Laccase-17 OS=Arabidopsis thaliana GN=LAC17 PE=2 SV=1//0
Gh_A05G2741	-0.32245	-2.9873	-3.1588	sp|P93751|ZFP8_ARATH Zinc finger protein 8 OS=Arabidopsis thaliana GN=ZFP8 PE=2 SV=1//1.33168e-41
Gh_D02G0218	-0.32904	1.9883	2.2335	-//-
Gh_D07G1124	-0.32959	-2.6381	-3.4871	sp|Q8VWF6|SSL3_ARATH Protein STRICTOSIDINE SYNTHASE-LIKE 3 OS=Arabidopsis thaliana GN=SSL3 PE=2 SV=1//0
Gh_D09G2447	-0.33944	-1.5287	-2.0967	sp|Q3EAL1|OFP6_ARATH Transcription repressor OFP6 OS=Arabidopsis thaliana GN=OFP6 PE=1 SV=1//2.9012e-31
Gh_A05G0454	-0.34778	-1.8887	-2.892	sp|Q3E7Q9|GLYT6_ARATH Probable glycosyltransferase At5g25310 OS=Arabidopsis thaliana GN=At5g25310 PE=3 SV=2//1.37031e-168
Gh_D01G0737	-0.34781	-1.9919	-2.0026	sp|Q9FHG4|LRKS7_ARATH Probable L-type lectin-domain containing receptor kinase S.7 OS=Arabidopsis thaliana GN=LECRKS7 PE=2 SV=1//0
Gh_Sca004901G01	-0.36369	-1.6891	-3.2046	sp|Q9FHA6|RLF34_ARATH Protein RALF-like 34 OS=Arabidopsis thaliana GN=RALFL34 PE=2 SV=1//1.21283e-36
Novel05972	-0.36585	-0.98592	-2.072	Transducin/WD40 repeat-like superfamily protein [Theobroma cacao]>gi|508705309|gb|EOX97205.1| Transducin/WD40 repeat-like superfamily protein [Theobroma cacao]
Gh_A11G0165	-0.37864	-1.3912	-2.9055	sp|P23106|XYLF_PSEPU 2-hydroxymuconate semialdehyde hydrolase OS=Pseudomonas putida GN=xylF PE=1 SV=1//5.43144e-11
Gh_A05G2484	-0.38231	-2.1302	-3.1748	sp|Q9LZR3|CSLA9_ARATH Glucomannan 4-beta-mannosyltransferase 9 OS=Arabidopsis thaliana GN=CSLA9 PE=2 SV=1//0
Gh_D01G1836	-0.38325	-0.43987	-2.0988	sp|Q01417|PM1_SOYBN 18 kDa seed maturation protein OS=Glycine max GN=GMPM1 PE=2 SV=1//2.29944e-39
Gh_D12G0200	-0.42836	2.1452	3.9632	sp|Q2N5X0|KYNB_ERYLH Kynurenine formamidase OS=Erythrobacter litoralis (strain HTCC2594) GN=kynB PE=3 SV=1//3.63049e-23
Gh_A02G1196	-0.43099	-1.4319	-2.2907	sp|Q76CU2|PDR1_TOBAC Pleiotropic drug resistance protein 1 OS=Nicotiana tabacum GN=PDR1 PE=2 SV=1//0
Gh_A11G2920	-0.43383	2.5252	4.5192	sp|Q9FJD5|LAC17_ARATH Laccase-17 OS=Arabidopsis thaliana GN=LAC17 PE=2 SV=1//0
Gh_D09G0095	-0.43855	-2.0912	-1.5674	sp|F4I2H7|TPX2_ARATH Protein TPX2 OS=Arabidopsis thaliana GN=TPX2 PE=1 SV=1//4.35634e-07
Gh_D09G1172	-0.44166	0.65311	2.1471	-//-
Gh_A08G0358	-0.45589	0.63309	2.1835	-//-
Gh_D10G0579	-0.45662	2.0585	2.0946	sp|Q9FZ62|PPSP2_ARATH Inorganic pyrophosphatase 2 OS=Arabidopsis thaliana GN=At1g17710 PE=2 SV=1//2.13315e-130
Gh_A10G0135	-0.45692	-2.1166	-2.2505	sp|Q50EK0|C16B2_PICSI Cytochrome P450 716B2 OS=Picea sitchensis GN=CYP716B2 PE=2 SV=1//3.15302e-65
Gh_A13G0493	-0.45959	-2.8008	-1.658	sp|Q9ZR04|CCD61_ARATH Putative cyclin-D6-1 OS=Arabidopsis thaliana GN=CYCD6-1 PE=3 SV=1//3.55376e-65
Gh_A03G2062	-0.45988	1.9387	3.1296	sp|Q9LT10|CXE18_ARATH Probable carboxylesterase 18 OS=Arabidopsis thaliana GN=CXE18 PE=1 SV=1//8.97405e-76
Novel01361	-0.46292	-0.9306	-2.2191	PREDICTED: uncharacterized protein LOC105781396 [Gossypium raimondii]
Gh_D02G1225	-0.46423	1.6295	2.0435	sp|Q9FR44|PEAM1_ARATH Phosphoethanolamine N-methyltransferase 1 OS=Arabidopsis thaliana GN=NMT1 PE=1 SV=1//0
Gh_A06G1697	-0.47609	-1.9313	-2.2412	sp|Q9FNA9|PDAT1_ARATH Phospholipid:diacylglycerol acyltransferase 1 OS=Arabidopsis thaliana GN=PDAT1 PE=2 SV=1//0
Gh_D06G1369	-0.48231	2.1422	1.6246	sp|Q84WQ5|CBSX5_ARATH CBS domain-containing protein CBSX5 OS=Arabidopsis thaliana GN=CBSX5 PE=2 SV=2//3.63504e-93
Gh_A05G0570	-0.48583	-3.1392	-1.0886	sp|Q9M1K1|ORG2_ARATH Transcription factor ORG2 OS=Arabidopsis thaliana GN=ORG2 PE=1 SV=1//2.50774e-48
Gh_Sca005193G02	-0.49683	-1.3423	-2.3984	-//-
Gh_D11G2608	-0.49747	-1.0549	-2.1312	sp|A2ZMH2|NEK2_ORYSI Serine/threonine-protein kinase Nek2 OS=Oryza sativa subsp. indica GN=NEK2 PE=3 SV=1//0
Gh_A06G0022	-0.49876	3.6223	4.573	sp|Q94CH6|EXL3_ARATH GDSL esterase/lipase EXL3 OS=Arabidopsis thaliana GN=EXL3 PE=2 SV=1//2.5393e-77
Gh_D11G1462	-0.50192	-2.3187	-4.2405	sp|Q9SV72|EPFL9_ARATH EPIDERMAL PATTERNING FACTOR-like protein 9 OS=Arabidopsis thaliana GN=EPFL9 PE=1 SV=1//3.74664e-28
Gh_A08G1054	-0.50227	-1.296	-2.8226	sp|Q9SYJ2|GPAT3_ARATH Probable glycerol-3-phosphate acyltransferase 3 OS=Arabidopsis thaliana GN=GPAT3 PE=2 SV=1//0
Gh_D05G1755	-0.50432	1.1429	3.1699	sp|Q43872|PER64_ARATH Peroxidase 64 OS=Arabidopsis thaliana GN=PER64 PE=1 SV=1//9.82746e-170
Gh_A04G0937	-0.50781	-2.22	-1.5141	sp|Q9LY03|IRK_ARATH Probable LRR receptor-like serine/threonine-protein kinase IRK OS=Arabidopsis thaliana GN=IRK PE=1 SV=1//3.36136e-16
Gh_A10G0473	-0.51688	-2.0622	-1.9269	sp|P68428|H32_WHEAT Histone H3.2 OS=Triticum aestivum PE=1 SV=2//1.31296e-78
Gh_D08G1940	-0.52581	-2.3851	-2.4375	sp|Q500W4|PLI2C_ARATH LIM domain-containing protein PLIM2c OS=Arabidopsis thaliana GN=PLIM2C PE=1 SV=1//4.4892e-80
Gh_A10G1793	-0.52681	-2.1864	-1.5614	-//-
Gh_D05G2656	-0.53043	-3.0994	-3.1501	sp|Q9FPR6|ARR17_ARATH Two-component response regulator ARR17 OS=Arabidopsis thaliana GN=ARR17 PE=2 SV=1//8.1148e-66
Gh_D01G1354	-0.5328	-2.4546	-0.96883	sp|Q27IK7|POK1_ARATH Phragmoplast orienting kinesin-1 OS=Arabidopsis thaliana GN=POK1 PE=1 SV=1//3.43884e-10
Gh_D10G0149	-0.53602	-1.7384	-2.5159	sp|Q8L9A9|XTH8_ARATH Probable xyloglucan endotransglucosylase/hydrolase protein 8 OS=Arabidopsis thaliana GN=XTH8 PE=2 SV=2//1.24481e-170
Gh_D09G0812	-0.56593	1.8747	2.0955	-//-
Gh_D02G0934	-0.57028	-1.8751	-2.2485	sp|Q9LN68|GATL1_ARATH Probable galacturonosyltransferase-like 1 OS=Arabidopsis thaliana GN=GATL1 PE=2 SV=1//4.46363e-172
Gh_D01G2169	-0.57165	-2.3676	-4.299	sp|O48818|EXPA4_ARATH Expansin-A4 OS=Arabidopsis thaliana GN=EXPA4 PE=1 SV=1//6.84391e-159
Gh_D11G1776	-0.57325	-2.3381	-2.3519	-//-
Gh_A12G0575	-0.57558	-1.8108	-3.2432	sp|Q39027|MPK7_ARATH Mitogen-activated protein kinase 7 OS=Arabidopsis thaliana GN=MPK7 PE=1 SV=2//3.33965e-169
Gh_A13G1979	-0.57599	-1.1647	-2.2197	sp|P52409|E13B_WHEAT Glucan endo-1,3-beta-glucosidase OS=Triticum aestivum GN=GLC1 PE=2 SV=1//1.5183e-161
Gh_A02G0046	-0.58846	-1.9238	-2.6795	sp|Q9SRK7|AZG1_ARATH Adenine/guanine permease AZG1 OS=Arabidopsis thaliana GN=AZG1 PE=2 SV=1//0
Gh_A06G0266	-0.59161	-1.6324	-2.062	sp|P46668|ATHB6_ARATH Homeobox-leucine zipper protein ATHB-6 OS=Arabidopsis thaliana GN=ATHB-6 PE=1 SV=1//2.61088e-41
Gh_D05G0699	-0.59237	-2.6348	-1.208	sp|Q9M1K1|ORG2_ARATH Transcription factor ORG2 OS=Arabidopsis thaliana GN=ORG2 PE=1 SV=1//4.38664e-51
Gh_D13G2479	-0.59833	2.1454	2.9235	sp|Q93ZH9|HHP1_ARATH Heptahelical transmembrane protein 1 OS=Arabidopsis thaliana GN=HHP1 PE=1 SV=1//1.00471e-123
Gh_A06G1395	-0.60015	-2.7922	-3.9628	sp|Q8GX46|BH091_ARATH Transcription factor bHLH91 OS=Arabidopsis thaliana GN=BHLH91 PE=2 SV=1//5.57993e-93
Gh_D11G2535	-0.60287	-1.7499	-2.2751	-//-
Gh_D04G0047	-0.60456	-1.4359	-3.8281	sp|Q70PR7|VINSY_RAUSE Vinorine synthase OS=Rauvolfia serpentina GN=ACT PE=1 SV=2//2.34079e-56
Gh_A03G1944	-0.60812	-2.1868	-3.46	sp|Q9FJS2|HDG5_ARATH Homeobox-leucine zipper protein HDG5 OS=Arabidopsis thaliana GN=HDG5 PE=2 SV=3//1.12583e-133
Gh_A11G0806	-0.61078	-1.4673	-2.1439	sp|O80823|C86A8_ARATH Cytochrome P450 86A8 OS=Arabidopsis thaliana GN=CYP86A8 PE=2 SV=1//0
Gh_A06G0423	-0.6209	-2.0821	-1.8175	-//-
Gh_D09G2222	-0.63027	-2.4874	-2.0471	sp|Q15751|HERC1_HUMAN Probable E3 ubiquitin-protein ligase HERC1 OS=Homo sapiens GN=HERC1 PE=1 SV=2//5.00792e-17
Gh_A09G0764	-0.6337	-2.7626	-3.3449	sp|P94040|GL31_ARATH Germin-like protein subfamily 3 member 1 OS=Arabidopsis thaliana GN=GLP1 PE=1 SV=1//8.31262e-81
Gh_D08G2148	-0.63759	-0.93997	-2.1383	sp|F4IN23|BZP34_ARATH Basic leucine zipper 34 OS=Arabidopsis thaliana GN=BZIP34 PE=1 SV=1//2.30582e-13
Gh_D13G1077	-0.63941	-2.2289	-1.7418	sp|Q42374|SY111_ARATH Syntaxin-related protein KNOLLE OS=Arabidopsis thaliana GN=KN PE=1 SV=1//5.36433e-151
Gh_A03G2171	-0.6413	-0.77342	-2.2694	-//-
Gh_A09G0647	-0.64282	-2.1506	-1.9605	-//-
Gh_D07G2445	-0.64355	-1.9532	-2.0991	sp|Q9LXV4|C3H56_ARATH Zinc finger CCCH domain-containing protein 56 OS=Arabidopsis thaliana GN=At5g12850 PE=2 SV=1//0
Gh_D02G0993	-0.64508	-1.6609	-2.0229	-//-
Gh_D12G1906	-0.65385	-1.7372	-2.4429	sp|Q93W88|BH137_ARATH Transcription factor bHLH137 OS=Arabidopsis thaliana GN=BHLH137 PE=2 SV=1//2.81994e-47
Gh_A12G1704	-0.6606	-2.2615	-3.1832	-//-
Gh_D02G1867	-0.66556	-1.8833	-2.0317	-//-
Gh_D13G0652	-0.66626	-2.6465	-2.6576	sp|Q9ZR04|CCD61_ARATH Putative cyclin-D6-1 OS=Arabidopsis thaliana GN=CYCD6-1 PE=3 SV=1//3.93576e-64
Gh_A12G2179	-0.67912	1.9639	2.6331	sp|Q84WP6|NAC43_ARATH NAC domain-containing protein 43 OS=Arabidopsis thaliana GN=NAC043 PE=2 SV=2//9.67005e-99
Gh_D12G1866	-0.6809	-2.2632	-3.3836	-//-
Gh_D03G1654	-0.68362	-1.2519	-2.0273	sp|Q9FJS2|HDG5_ARATH Homeobox-leucine zipper protein HDG5 OS=Arabidopsis thaliana GN=HDG5 PE=2 SV=3//0
Gh_A03G1405	-0.68604	-1.7917	-2.0669	-//-
Gh_D10G0307	-0.68785	-1.9644	-2.5892	sp|Q9C7N4|GDL15_ARATH GDSL esterase/lipase At1g29670 OS=Arabidopsis thaliana GN=At1g29670 PE=2 SV=1//7.36859e-180
Gh_A09G2377	-0.68926	-2.1228	-2.3431	sp|Q9FHM4|MA653_ARATH 65-kDa microtubule-associated protein 3 OS=Arabidopsis thaliana GN=MAP65-3 PE=1 SV=1//0
Gh_D10G2063	-0.68995	-3.1986	-3.5896	sp|Q9ZUJ5|5MMP_ARATH Metalloendoproteinase 5-MMP OS=Arabidopsis thaliana GN=5MMP PE=1 SV=1//3.95437e-70
Gh_D06G2062	-0.69524	-1.4911	-2.89	sp|Q9FI78|HST_ARATH Shikimate O-hydroxycinnamoyltransferase OS=Arabidopsis thaliana GN=HST PE=2 SV=1//1.72517e-162
Gh_D13G1086	-0.69578	-2.5805	-3.387	sp|Q8LB81|GDL79_ARATH GDSL esterase/lipase At5g33370 OS=Arabidopsis thaliana GN=At5g33370 PE=2 SV=1//0
Gh_D03G1211	-0.69601	-2.1565	-1.5412	sp|O81221|ACT_GOSHI Actin OS=Gossypium hirsutum PE=3 SV=1//0
Gh_D08G2646	-0.6964	2.8164	3.8995	sp|Q8H1Z0|CER3_ARATH Protein ECERIFERUM 3 OS=Arabidopsis thaliana GN=CER3 PE=1 SV=1//0
Gh_A13G1868	-0.70276	-2.7142	-3.3193	sp|Q00874|DR100_ARATH DNA-damage-repair/toleration protein DRT100 OS=Arabidopsis thaliana GN=DRT100 PE=2 SV=2//5.09632e-137
Gh_A05G2013	-0.70444	-1.8755	-2.0192	sp|Q9C6Y3|CCA11_ARATH Cyclin-A1-1 OS=Arabidopsis thaliana GN=CYCA1-1 PE=1 SV=1//0
Gh_D13G2373	-0.71631	1.615	2.694	sp|O81081|LAC2_ARATH Laccase-2 OS=Arabidopsis thaliana GN=LAC2 PE=2 SV=1//0
Gh_D01G2182	-0.73416	1.1628	2.2318	sp|Q9LZN0|ROGF7_ARATH Rop guanine nucleotide exchange factor 7 OS=Arabidopsis thaliana GN=ROPGEF7 PE=1 SV=1//3.22855e-158
Gh_A02G1055	-0.73564	-2.8244	-2.5434	sp|P27057|GAST1_SOLLC Protein GAST1 OS=Solanum lycopersicum GN=GAST1 PE=2 SV=1//1.13972e-33
Gh_D13G1963	-0.73614	-0.91015	-2.2268	sp|P14009|14KD_DAUCA 14 kDa proline-rich protein DC2.15 OS=Daucus carota PE=2 SV=1//5.56068e-29
Gh_D11G2028	-0.73993	-1.9981	-2.6017	sp|Q9SZF7|SHR_ARATH Protein SHORT-ROOT OS=Arabidopsis thaliana GN=SHR PE=1 SV=1//4.95815e-152
Gh_D02G1674	-0.74912	-1.7961	-2.0982	sp|Q58G01|LHWL3_ARATH Transcription factor bHLH155 OS=Arabidopsis thaliana GN=BHLH155 PE=2 SV=1//5.6413e-18
Gh_A06G0399	-0.75042	-1.8237	-2.3634	sp|Q147G5|CCA22_ARATH Cyclin-A2-2 OS=Arabidopsis thaliana GN=CYCA2-2 PE=2 SV=1//2.18609e-162
Gh_A11G0031	-0.75353	-2.2228	-2.5462	sp|P50699|TLPH_ARATH Thaumatin-like protein OS=Arabidopsis thaliana GN=At1g18250 PE=2 SV=2//1.61137e-134
Gh_A05G3533	-0.7547	-1.7352	-2.4749	sp|O48809|LRX2_ARATH Leucine-rich repeat extensin-like protein 2 OS=Arabidopsis thaliana GN=LRX2 PE=2 SV=1//0
Gh_Sca089896G01	-0.75472	-1.9898	-2.7908	sp|Q9SCT4|IMK2_ARATH Probably inactive leucine-rich repeat receptor-like protein kinase IMK2 OS=Arabidopsis thaliana GN=IMK2 PE=1 SV=1//4.10457e-35
Gh_D09G1693	-0.75599	-1.8769	-2.9481	sp|Q9FHM4|MA653_ARATH 65-kDa microtubule-associated protein 3 OS=Arabidopsis thaliana GN=MAP65-3 PE=1 SV=1//0
Gh_D04G1125	-0.76612	-3.9622	-3.2638	sp|Q9LHJ9|P2C38_ARATH Probable protein phosphatase 2C 38 OS=Arabidopsis thaliana GN=At3g12620 PE=2 SV=1//0
Gh_D10G1435	-0.77763	-2.0811	-1.2265	-//-
Gh_D06G0009	-0.78411	-1.2529	-3.1956	sp|P33081|AX15A_SOYBN Auxin-induced protein 15A OS=Glycine max PE=2 SV=1//7.99337e-23
Gh_D08G2362	-0.7852	-2.0681	-2.0266	-//-
Gh_A10G2222	-0.78968	-1.9675	-2.6763	sp|Q9C7N4|GDL15_ARATH GDSL esterase/lipase At1g29670 OS=Arabidopsis thaliana GN=At1g29670 PE=2 SV=1//0
Gh_A03G0713	-0.80025	-4.8852	-3.1576	sp|Q9LQZ2|DRE2D_ARATH Dehydration-responsive element-binding protein 2D OS=Arabidopsis thaliana GN=DREB2D PE=2 SV=1//8.47543e-52
Gh_D01G1742	-0.80873	-2.2128	-1.384	sp|Q9SAC4|FB2_ARATH F-box protein At1g10780 OS=Arabidopsis thaliana GN=At1g10780 PE=2 SV=1//0
Gh_D12G1160	-0.81004	-0.97487	-2.0047	sp|O23090|BH014_ARATH Transcription factor bHLH14 OS=Arabidopsis thaliana GN=BHLH14 PE=2 SV=1//6.08509e-76
Gh_D06G0428	-0.81372	-1.9187	-2.4512	sp|Q147G5|CCA22_ARATH Cyclin-A2-2 OS=Arabidopsis thaliana GN=CYCA2-2 PE=2 SV=1//5.40095e-169
Gh_D10G2150	-0.81513	-4.9534	#NAME?	sp|Q9LZ72|KCS21_ARATH 3-ketoacyl-CoA synthase 21 OS=Arabidopsis thaliana GN=KCS21 PE=2 SV=1//0
Gh_A08G1099	-0.81517	-2.0725	-2.4177	-//-
Gh_D11G1938	-0.81694	-1.2819	-2.3906	-//-
Gh_D05G0131	-0.81948	-1.2515	-2.1711	sp|Q9SU35|ERLL1_ARATH pEARLI1-like lipid transfer protein 1 OS=Arabidopsis thaliana GN=AZI1 PE=1 SV=1//9.9833e-15
Gh_D02G2285	-0.82445	-2.0624	-1.9721	sp|Q41596|CHI1_THECC Endochitinase 1 OS=Theobroma cacao GN=CHIA1 PE=2 SV=1//2.99424e-103
Gh_D08G0973	-0.82791	-1.2567	-2.2738	sp|Q00451|PRF1_SOLLC 36.4 kDa proline-rich protein OS=Solanum lycopersicum GN=TPRP-F1 PE=2 SV=1//3.0965e-19
Gh_A11G3028	-0.82969	-0.70199	-2.3578	sp|Q9LRS2|TBL22_ARATH Protein ALTERED XYLOGLUCAN 4-like OS=Arabidopsis thaliana GN=AXY4L PE=2 SV=1//2.64511e-153
Gh_A03G0635	-0.83686	1.2293	2.2634	sp|Q8LDR0|DOF54_ARATH Dof zinc finger protein DOF5.4 OS=Arabidopsis thaliana GN=DOF5.4 PE=2 SV=2//2.68478e-41
Gh_D06G2256	-0.83944	-1.7717	-2.3144	-//-
Gh_A09G0415	-0.84087	-3.3098	-1.8014	-//-
Novel07724	-0.84206	2.2588	2.0111	PREDICTED: dehydration-responsive protein RD22-like isoform X1 [Gossypium raimondii]>gi|763787858|gb|KJB54854.1| hypothetical protein B456_009G052100 [Gossypium raimondii]
Gh_A08G0618	-0.84873	-3.737	-1.0309	sp|Q9SY06|FAF1_ARATH Protein FANTASTIC FOUR 1 OS=Arabidopsis thaliana GN=FAF1 PE=2 SV=1//5.35735e-25
Gh_A09G1454	-0.85179	-1.719	-2.0397	sp|O48818|EXPA4_ARATH Expansin-A4 OS=Arabidopsis thaliana GN=EXPA4 PE=1 SV=1//1.09327e-136
Gh_D05G2257	-0.86235	-1.7853	-2.025	sp|Q9C6Y3|CCA11_ARATH Cyclin-A1-1 OS=Arabidopsis thaliana GN=CYCA1-1 PE=1 SV=1//0
Gh_D01G2059	-0.86652	-1.5881	-2.0646	sp|Q8L817|ATCA7_ARATH Alpha carbonic anhydrase 7 OS=Arabidopsis thaliana GN=ACA7 PE=2 SV=1//8.24978e-82
Gh_D09G1463	-0.86869	-2.3191	-2.8186	sp|O48818|EXPA4_ARATH Expansin-A4 OS=Arabidopsis thaliana GN=EXPA4 PE=1 SV=1//2.06394e-158
Gh_A11G0071	-0.87021	-1.9001	-2.0699	sp|C0LGW6|ERL1_ARATH LRR receptor-like serine/threonine-protein kinase ERL1 OS=Arabidopsis thaliana GN=ERL1 PE=1 SV=1//0
Gh_D05G0507	-0.88503	2.3053	2.3368	sp|Q942D4|BURP3_ORYSJ BURP domain-containing protein 3 OS=Oryza sativa subsp. japonica GN=BURP3 PE=2 SV=1//7.52037e-101
Gh_D11G1400	-0.88792	-2.2021	-3.2398	sp|Q9M8Z8|PLY8_ARATH Probable pectate lyase 8 OS=Arabidopsis thaliana GN=At3g07010 PE=2 SV=1//0
Gh_D06G1758	-0.89192	-2.2898	-2.2201	sp|C0LGP9|IMK3_ARATH Probable leucine-rich repeat receptor-like protein kinase IMK3 OS=Arabidopsis thaliana GN=IMK3 PE=1 SV=1//0
Gh_A06G1972	-0.89578	-2.0836	-2.4435	sp|C0LGP9|IMK3_ARATH Probable leucine-rich repeat receptor-like protein kinase IMK3 OS=Arabidopsis thaliana GN=IMK3 PE=1 SV=1//0
Gh_A10G1374	-0.91138	-1.3618	-2.2363	sp|Q38864|EXPA5_ARATH Expansin-A5 OS=Arabidopsis thaliana GN=EXPA5 PE=2 SV=1//9.09953e-73
Gh_D04G1574	-0.91198	-2.3722	-3.0687	sp|Q948Z4|SNAK1_SOLTU Snakin-1 OS=Solanum tuberosum GN=SN1 PE=1 SV=1//4.98363e-29
Gh_D05G2029	-0.91699	0.33644	-2.0924	-//-
Gh_A01G0064	-0.92041	-2.0426	-1.2683	sp|Q0JP99|Y1341_ORYSJ B3 domain-containing protein Os01g0234100 OS=Oryza sativa subsp. japonica GN=Os01g0234100 PE=2 SV=1//4.31021e-82
Gh_A12G1070	-0.92485	-2.085	-2.0715	sp|O74507|YJD4_SCHPO Uncharacterized protein C594.04c OS=Schizosaccharomyces pombe (strain 972 / ATCC 24843) GN=SPCC594.04c PE=3 SV=2//2.66219e-11
Gh_A11G2995	-0.95168	-2.232	-2.6277	sp|Q7XLY8|ATL41_ORYSJ E3 ubiquitin-protein ligase Os04g0590900 OS=Oryza sativa subsp. japonica GN=Os04g0590900 PE=2 SV=2//2.94496e-64
Gh_D08G0495	-0.95186	-3.4441	-1.7681	sp|Q9LE82|RAGP1_ARATH RAN GTPase-activating protein 1 OS=Arabidopsis thaliana GN=RANGAP1 PE=1 SV=1//0
Gh_D10G1091	-0.96083	-0.94224	-2.015	sp|Q38864|EXPA5_ARATH Expansin-A5 OS=Arabidopsis thaliana GN=EXPA5 PE=2 SV=1//1.55506e-73
Gh_A06G1558	-0.96187	-1.5341	-2.0546	sp|Q9LZ72|KCS21_ARATH 3-ketoacyl-CoA synthase 21 OS=Arabidopsis thaliana GN=KCS21 PE=2 SV=1//0
Gh_A02G0964	-0.96369	-2.1315	-2.3722	sp|Q9SK27|ENL1_ARATH Early nodulin-like protein 1 OS=Arabidopsis thaliana GN=At2g25060 PE=1 SV=2//3.97445e-19
Gh_D07G1240	-0.98736	-1.3113	-2.1365	sp|O81301|PME40_ARATH Probable pectinesterase/pectinesterase inhibitor 40 OS=Arabidopsis thaliana GN=PME40 PE=2 SV=1//0
Gh_D08G1438	-1.0008	-2.2746	-2.3101	sp|Q8GWV5|PUB3_ARATH U-box domain-containing protein 3 OS=Arabidopsis thaliana GN=PUB3 PE=2 SV=2//2.26506e-11
Gh_D12G2293	-1.0028	-1.5395	-2.1003	sp|Q9M373|AGP20_ARATH Arabinogalactan peptide 20 OS=Arabidopsis thaliana GN=AGP20 PE=3 SV=1//5.95532e-07
Gh_A13G1101	-1.0033	0.51962	2.1196	sp|Q93Z92|RING4_ARATH E3 ubiquitin-protein ligase At4g11680 OS=Arabidopsis thaliana GN=At4g11680 PE=2 SV=1//4.51784e-22
Novel06099	-1.0068	-1.6047	-4.1418	hypothetical protein B456_008G087600 [Gossypium raimondii]
Gh_A05G1878	-1.0076	-1.3904	-2.0561	sp|Q9LS08|BH032_ARATH Transcription factor AIG1 OS=Arabidopsis thaliana GN=BHLH32 PE=1 SV=1//8.54171e-31
Gh_D06G0559	-1.0077	-2.6919	-1.6945	-//-
Gh_A08G2082	-1.0191	-2.1082	-2.4415	sp|Q7XR02|IBH1_ORYSJ Transcription factor IBH1 OS=Oryza sativa subsp. japonica GN=IBH1 PE=1 SV=2//9.60368e-06
Gh_D06G0866	-1.022	-1.3283	-2.3577	sp|O48711|PME12_ARATH Probable pectinesterase/pectinesterase inhibitor 12 OS=Arabidopsis thaliana GN=PME12 PE=2 SV=1//0
Gh_D13G2038	-1.0281	-2.7408	-2.6529	sp|Q9LTV3|SAU72_ARATH Auxin-responsive protein SAUR72 OS=Arabidopsis thaliana GN=SAUR72 PE=2 SV=1//4.81333e-07
Gh_D06G0289	-1.0292	-1.4725	-2.0683	sp|P46667|ATHB5_ARATH Homeobox-leucine zipper protein ATHB-5 OS=Arabidopsis thaliana GN=ATHB-5 PE=1 SV=1//5.64696e-41
Gh_D05G3394	-1.0313	-2.1347	-1.6247	sp|F4HPR5|DRP5A_ARATH Dynamin-related protein 5A OS=Arabidopsis thaliana GN=DRP5A PE=2 SV=1//0
Gh_A13G0480	-1.0402	-1.3565	-2.0515	sp|Q6I581|GH35_ORYSJ Probable indole-3-acetic acid-amido synthetase GH3.5 OS=Oryza sativa subsp. japonica GN=GH3.5 PE=2 SV=1//0
Gh_A12G2113	-1.0407	-2.2472	-3.0331	sp|Q9M373|AGP20_ARATH Arabinogalactan peptide 20 OS=Arabidopsis thaliana GN=AGP20 PE=3 SV=1//1.64763e-07
Novel04523	-1.0435	-1.7604	#NAME?	--
Gh_D03G1333	-1.0467	-1.4295	-2.3836	-//-
Gh_A07G0141	-1.0479	-1.3208	-2.1337	sp|P17407|21KD_DAUCA 21 kDa protein OS=Daucus carota PE=2 SV=1//3.22868e-32
Gh_A10G1396	-1.049	-1.7875	-2.0945	sp|P97826|STAR_RAT Steroidogenic acute regulatory protein, mitochondrial OS=Rattus norvegicus GN=Star PE=1 SV=1//7.60607e-06
Gh_D06G0352	-1.0541	-1.9125	-2.7153	-//-
Gh_A01G1047	-1.0542	1.8003	2.0207	sp|Q39048|CER2_ARATH Protein ECERIFERUM 1 OS=Arabidopsis thaliana GN=CER2 PE=1 SV=1//7.2743e-95
Gh_A12G2616	-1.0659	-1.969	-2.2952	sp|Q8VYZ3|PME53_ARATH Probable pectinesterase 53 OS=Arabidopsis thaliana GN=PME53 PE=2 SV=1//6.30693e-97
Gh_A02G0819	-1.0665	-1.6313	-2.2782	sp|P33629|TBA_PRUDU Tubulin alpha chain OS=Prunus dulcis GN=TUBA PE=2 SV=1//0
Gh_A02G1312	-1.0739	-0.26056	-2.059	sp|Q9FGF8|ABR1_ARATH Ethylene-responsive transcription factor ABR1 OS=Arabidopsis thaliana GN=ABR1 PE=2 SV=1//1.1597e-25
Gh_D11G3302	-1.0773	-2.4648	-2.8121	sp|O48818|EXPA4_ARATH Expansin-A4 OS=Arabidopsis thaliana GN=EXPA4 PE=1 SV=1//2.47985e-142
Gh_A11G2256	-1.09	-2.0816	-1.6783	sp|P09205|TBA2_CHLRE Tubulin alpha-2 chain OS=Chlamydomonas reinhardtii GN=TUBA2 PE=1 SV=1//1.63326e-33
Gh_A13G0216	-1.095	-2.285	-3.4236	sp|Q9FJD5|LAC17_ARATH Laccase-17 OS=Arabidopsis thaliana GN=LAC17 PE=2 SV=1//0
Gh_D05G0689	-1.0971	-1.232	-2.089	sp|Q00874|DR100_ARATH DNA-damage-repair/toleration protein DRT100 OS=Arabidopsis thaliana GN=DRT100 PE=2 SV=2//4.76934e-147
Gh_D10G0865	-1.1063	-1.4713	-2.3697	-//-
Gh_D08G2307	-1.1167	-1.6585	-2.1026	sp|C0LGV0|Y5487_ARATH Probable LRR receptor-like serine/threonine-protein kinase At5g48740 OS=Arabidopsis thaliana GN=At5g48740 PE=2 SV=1//2.31913e-53
Gh_Sca006663G01	-1.1207	0.64742	2.5149	-//-
Gh_A07G1126	-1.1235	1.2535	2.1225	sp|Q9LXV2|MYB46_ARATH Transcription factor MYB46 OS=Arabidopsis thaliana GN=MYB46 PE=2 SV=1//3.57875e-65
Gh_D07G0318	-1.1335	-1.4653	-2.0315	sp|Q9C5T4|WRK18_ARATH WRKY transcription factor 18 OS=Arabidopsis thaliana GN=WRKY18 PE=1 SV=2//3.45554e-35
Gh_A01G0524	-1.1368	-1.2809	-2.1231	-//-
Gh_D12G0005	-1.1393	-1.8338	-2.2105	sp|Q9FN08|BGA10_ARATH Beta-galactosidase 10 OS=Arabidopsis thaliana GN=BGAL10 PE=2 SV=1//0
Gh_A11G3262	-1.1413	-1.7188	-2.7172	sp|O80482|BH149_ARATH Transcription factor bHLH149 OS=Arabidopsis thaliana GN=BHLH149 PE=1 SV=1//1.03189e-27
Gh_D03G0797	-1.1429	-1.9505	-2.1992	sp|Q9SK27|ENL1_ARATH Early nodulin-like protein 1 OS=Arabidopsis thaliana GN=At2g25060 PE=1 SV=2//1.62669e-19
Gh_A05G3409	-1.1475	-2.6876	-1.2983	sp|Q9XF67|PDPK1_ARATH 3-phosphoinositide-dependent protein kinase 1 OS=Arabidopsis thaliana GN=PDPK1 PE=1 SV=1//3.0106e-169
Gh_D02G1245	-1.1512	-4.7003	-4.8727	sp|Q8GW32|PRE6_ARATH Transcription factor PRE6 OS=Arabidopsis thaliana GN=PRE6 PE=1 SV=1//4.78193e-37
Gh_A05G1847	-1.1731	1.7613	3.9033	-//-
Gh_D07G1374	-1.1748	-2.0688	-2.6071	sp|Q93ZR6|WSD1_ARATH O-acyltransferase WSD1 OS=Arabidopsis thaliana GN=WSD1 PE=2 SV=1//1.14858e-127
Gh_D13G0966	-1.1983	-2.7773	-2.3807	sp|Q9FK62|SAU24_ARATH Auxin-responsive protein SAUR24 OS=Arabidopsis thaliana GN=SAUR24 PE=2 SV=1//4.25405e-32
Gh_A06G2014	-1.1996	-1.8839	-2.0149	sp|Q9M6E8|NCED1_PHAVU 9-cis-epoxycarotenoid dioxygenase NCED1, chloroplastic OS=Phaseolus vulgaris GN=NCED1 PE=2 SV=1//0
Gh_A13G0896	-1.2061	-3.0382	-3.6204	sp|Q9MA60|FH11_ARATH Formin-like protein 11 OS=Arabidopsis thaliana GN=FH11 PE=2 SV=1//0
Gh_A12G0645	-1.2092	-3.0967	-2.7273	sp|Q9CAD5|YODA_ARATH Mitogen-activated protein kinase kinase kinase YODA OS=Arabidopsis thaliana GN=YDA PE=1 SV=1//3.58211e-102
Gh_A05G3069	-1.214	-2.0201	-3.4169	sp|Q9LZ72|KCS21_ARATH 3-ketoacyl-CoA synthase 21 OS=Arabidopsis thaliana GN=KCS21 PE=2 SV=1//0
Gh_A10G0539	-1.2285	2.8523	3.4459	sp|Q9FZ62|PPSP2_ARATH Inorganic pyrophosphatase 2 OS=Arabidopsis thaliana GN=At1g17710 PE=2 SV=1//9.62423e-131
Gh_A12G1255	-1.2473	-1.2049	-3.1152	sp|P47925|CWPX_ARATH Putative cell wall protein OS=Arabidopsis thaliana GN=At2g20870 PE=2 SV=2//6.51899e-08
Gh_D06G0260	-1.2499	-1.9146	-3.9793	sp|Q9SND9|Y3028_ARATH Uncharacterized acetyltransferase At3g50280 OS=Arabidopsis thaliana GN=At3g50280 PE=3 SV=1//7.86917e-113
Gh_A01G0914	-1.268	-2.6083	-3.3957	sp|P0CS93|GAOA_GIBZA Galactose oxidase OS=Gibberella zeae GN=GAOA PE=1 SV=1//7.52259e-10
Gh_A03G1766	-1.2938	-1.9561	-2.7693	sp|P33081|AX15A_SOYBN Auxin-induced protein 15A OS=Glycine max PE=2 SV=1//4.46617e-22
Gh_A09G0313	-1.2956	-2.2839	-1.9227	sp|Q0WPX7|BAG2_ARATH BAG family molecular chaperone regulator 2 OS=Arabidopsis thaliana GN=BAG2 PE=1 SV=1//4.11112e-21
Gh_A05G0266	-1.2967	-1.4668	-2.2484	sp|P17407|21KD_DAUCA 21 kDa protein OS=Daucus carota PE=2 SV=1//4.17091e-39
Gh_A03G0864	-1.314	-2.7064	-2.9396	sp|Q8GW32|PRE6_ARATH Transcription factor PRE6 OS=Arabidopsis thaliana GN=PRE6 PE=1 SV=1//9.15837e-37
Gh_A08G1225	-1.3191	-3.3004	-3.3064	-//-
Gh_D05G1217	-1.3423	-2.8637	-3.0884	sp|P13088|AUX22_SOYBN Auxin-induced protein AUX22 OS=Glycine max GN=AUX22 PE=2 SV=1//4.22724e-72
Gh_A01G1910	-1.3476	-1.5116	-3.045	sp|O48818|EXPA4_ARATH Expansin-A4 OS=Arabidopsis thaliana GN=EXPA4 PE=1 SV=1//7.66049e-158
Gh_D06G0355	-1.348	2.5307	2.9285	sp|Q9SYJ2|GPAT3_ARATH Probable glycerol-3-phosphate acyltransferase 3 OS=Arabidopsis thaliana GN=GPAT3 PE=2 SV=1//3.12379e-165
Gh_D05G0805	-1.351	-1.8425	-2.5913	-//-
Gh_D09G1808	-1.3545	-2.0912	-1.8861	sp|Q9C7W2|ERF61_ARATH Ethylene-responsive transcription factor ERF061 OS=Arabidopsis thaliana GN=ERF061 PE=2 SV=1//1.30916e-48
Gh_D02G0201	-1.3645	-2.2415	-1.7263	sp|Q9S9M5|WAKLA_ARATH Wall-associated receptor kinase-like 1 OS=Arabidopsis thaliana GN=WAKL1 PE=2 SV=1//5.76328e-11
Gh_D07G1332	-1.3726	-0.90867	-2.6405	sp|Q9MAM1|CIPK9_ARATH CBL-interacting serine/threonine-protein kinase 9 OS=Arabidopsis thaliana GN=CIPK9 PE=1 SV=2//0
Gh_A11G2917	-1.3928	-2.2948	-2.5677	sp|O48818|EXPA4_ARATH Expansin-A4 OS=Arabidopsis thaliana GN=EXPA4 PE=1 SV=1//4.07129e-150
Gh_D11G1523	-1.4086	1.5742	3.4461	-//-
Gh_A05G1068	-1.425	-2.5744	-2.5554	sp|P13088|AUX22_SOYBN Auxin-induced protein AUX22 OS=Glycine max GN=AUX22 PE=2 SV=1//2.06309e-71
Novel04702	-1.4413	-2.9048	-3.1454	--
Gh_D03G1735	-1.4647	-3.8151	-4.6417	-//-
Gh_Sca034072G01	-1.4702	-2.9211	-2.9977	sp|Q948Z4|SNAK1_SOLTU Snakin-1 OS=Solanum tuberosum GN=SN1 PE=1 SV=1//2.34184e-29
Gh_D05G0356	-1.4733	-1.3352	-2.2915	sp|P17407|21KD_DAUCA 21 kDa protein OS=Daucus carota PE=2 SV=1//2.90113e-39
Gh_A01G1899	-1.482	5.2021	6.5562	sp|O04015|P5CS_ACTDE Delta-1-pyrroline-5-carboxylate synthase OS=Actinidia deliciosa PE=2 SV=1//0
Gh_D02G1441	-1.5021	-1.26	-2.336	sp|Q9CAC1|GUN8_ARATH Endoglucanase 8 OS=Arabidopsis thaliana GN=CEL1 PE=2 SV=1//0
Gh_D09G0510	-1.5153	-1.5213	-3.6286	sp|P32765|ASP_THECC 21 kDa seed protein OS=Theobroma cacao GN=ASP PE=2 SV=1//4.93919e-94
Gh_D10G1831	-1.5194	-2.2677	-3.5287	sp|Q9XI23|BOR4_ARATH Boron transporter 4 OS=Arabidopsis thaliana GN=BOR4 PE=2 SV=1//0
Gh_D13G2413	-1.52	3.4017	4.7977	-//-
Gh_D13G2256	-1.5226	-2.8303	-3.0472	sp|Q00874|DR100_ARATH DNA-damage-repair/toleration protein DRT100 OS=Arabidopsis thaliana GN=DRT100 PE=2 SV=2//8.54949e-150
Gh_A07G1853	-1.5256	-2.0804	-3.38	sp|Q9SVU0|YUC8_ARATH Probable indole-3-pyruvate monooxygenase YUCCA8 OS=Arabidopsis thaliana GN=YUC8 PE=2 SV=1//0
Gh_A10G0885	-1.5409	-1.2881	-2.1929	-//-
Gh_D05G2973	-1.5409	-1.9939	-5.1169	sp|Q9FYK2|CML25_ARATH Probable calcium-binding protein CML25 OS=Arabidopsis thaliana GN=CML25 PE=2 SV=1//1.06792e-06
Gh_D01G0537	-1.5425	-1.3556	-2.5195	-//-
Gh_A07G1264	-1.5496	-2.6107	-3.5021	sp|Q93ZR6|WSD1_ARATH O-acyltransferase WSD1 OS=Arabidopsis thaliana GN=WSD1 PE=2 SV=1//3.08167e-125
Gh_D04G1175	-1.5509	-2.5329	-3.0528	sp|O48818|EXPA4_ARATH Expansin-A4 OS=Arabidopsis thaliana GN=EXPA4 PE=1 SV=1//2.75144e-157
Gh_D12G2184	-1.5511	-4.9152	-8.02	-//-
Gh_A08G0992	-1.5601	3.3725	5.0282	sp|Q6DR10|TBL43_ARATH Protein trichome birefringence-like 43 OS=Arabidopsis thaliana GN=TBL43 PE=2 SV=1//4.62714e-141
Gh_A13G2186	-1.5671	-3.0825	-1.2851	sp|P32295|ARG7_VIGRR Indole-3-acetic acid-induced protein ARG7 OS=Vigna radiata var. radiata GN=ARG7 PE=2 SV=1//7.19515e-31
Gh_D13G1200	-1.5716	-1.7142	-2.5549	sp|Q9FYE2|PKS4_ARATH Protein PHYTOCHROME KINASE SUBSTRATE 4 OS=Arabidopsis thaliana GN=PKS4 PE=1 SV=1//2.44161e-15
Gh_A12G1523	-1.5763	-2.1411	-2.1935	sp|Q8GW32|PRE6_ARATH Transcription factor PRE6 OS=Arabidopsis thaliana GN=PRE6 PE=1 SV=1//1.11067e-35
Gh_A11G0108	-1.5775	-2.0208	-1.1846	sp|Q9FLV9|SLAH3_ARATH S-type anion channel SLAH3 OS=Arabidopsis thaliana GN=SLAH3 PE=1 SV=1//0
Gh_D01G0949	-1.5917	-3.0826	-3.769	sp|Q9SGU2|SAU71_ARATH Auxin-responsive protein SAUR71 OS=Arabidopsis thaliana GN=SAUR71 PE=2 SV=1//4.904e-17
Gh_A08G1154	-1.5994	-2.1174	-2.694	-//-
Gh_A05G2187	-1.6017	-2.8729	-4.4448	sp|P33083|AX6B_SOYBN Auxin-induced protein 6B OS=Glycine max PE=2 SV=1//4.41673e-16
Gh_A02G0855	-1.6081	-2.1366	-1.8047	-//-
Gh_D01G0376	-1.6147	-3.1792	#NAME?	-//-
Gh_D08G1435	-1.6149	-2.065	-2.5781	-//-
Gh_A02G0612	-1.6212	-1.911	-2.5946	sp|Q93X17|SNAK2_SOLTU Snakin-2 OS=Solanum tuberosum GN=SN2 PE=1 SV=1//3.68134e-10
Gh_A03G1783	-1.6212	-2.7025	-2.9009	sp|P32295|ARG7_VIGRR Indole-3-acetic acid-induced protein ARG7 OS=Vigna radiata var. radiata GN=ARG7 PE=2 SV=1//1.09108e-29
Gh_D11G2114	-1.6262	-2.0802	-2.8896	sp|Q9LXV0|U92A1_ARATH UDP-glycosyltransferase 92A1 OS=Arabidopsis thaliana GN=UGT92A1 PE=2 SV=1//4.70343e-12
Gh_A13G1475	-1.6359	-1.6651	-2.2282	sp|Q8L8A5|GIF1_ARATH GRF1-interacting factor 1 OS=Arabidopsis thaliana GN=GIF1 PE=1 SV=1//4.81161e-50
Gh_D01G0181	-1.6382	-2.9329	-3.7949	sp|Q9ZWA1|C3H2_ARATH Zinc finger CCCH domain-containing protein 2 OS=Arabidopsis thaliana GN=At1g03790 PE=2 SV=1//1.23263e-45
Gh_A05G0462	-1.6569	-1.47	-2.5243	-//-
Gh_D02G1870	-1.6719	-1.9047	-3.0759	-//-
Gh_D07G0564	-1.6766	-2.5614	-2.0696	-//-
Gh_D12G1645	-1.6908	-2.0533	-2.5903	sp|Q8GW32|PRE6_ARATH Transcription factor PRE6 OS=Arabidopsis thaliana GN=PRE6 PE=1 SV=1//4.3435e-35
Gh_D10G1154	-1.6918	-1.7653	-2.5989	-//-
Gh_D01G0422	-1.7121	-0.43057	-2.5944	sp|Q99385|VCX1_YEAST Vacuolar calcium ion transporter OS=Saccharomyces cerevisiae (strain ATCC 204508 / S288c) GN=VCX1 PE=1 SV=1//2.84971e-08
Gh_D11G3513	-1.7461	-4.9432	-2.6534	sp|Q93WC9|IPT3_ARATH Adenylate isopentenyltransferase 3, chloroplastic OS=Arabidopsis thaliana GN=IPT3 PE=1 SV=1//1.02428e-32
Gh_A05G1710	-1.7578	-2.7893	-0.66498	sp|Q9SZ46|C82C4_ARATH Cytochrome P450 82C4 OS=Arabidopsis thaliana GN=CYP82C4 PE=2 SV=1//0
Gh_D08G1262	-1.775	-1.4705	-3.0222	sp|P31531|1A1C_SOYBN 1-aminocyclopropane-1-carboxylate synthase OS=Glycine max GN=ACS1 PE=2 SV=1//0
Gh_A11G1605	-1.7751	-2.3422	-3.0512	sp|O23693|MLO4_ARATH MLO-like protein 4 OS=Arabidopsis thaliana GN=MLO4 PE=2 SV=2//4.68067e-154
Gh_D02G1869	-1.793	-2.0322	-3.7446	-//-
Gh_A03G1466	-1.7985	-2.1718	-2.7478	sp|Q9FMW4|GEML8_ARATH Putative GEM-like protein 8 OS=Arabidopsis thaliana GN=At5g23370 PE=3 SV=1//3.39892e-69
Gh_D13G1856	-1.8049	-2.7383	-3.7578	sp|Q9SK91|BH094_ARATH Transcription factor bHLH94 OS=Arabidopsis thaliana GN=BHLH94 PE=2 SV=2//4.66874e-64
Gh_A13G1308	-1.8095	-1.4796	-2.5863	sp|Q9SQ80|G2OX1_PEA Gibberellin 2-beta-dioxygenase 1 OS=Pisum sativum GN=GA2OX1 PE=1 SV=1//1.34936e-170
Gh_A11G2301	-1.8161	-1.7192	-2.7583	sp|P50134|DCOR_DATST Ornithine decarboxylase OS=Datura stramonium PE=2 SV=1//1.6435e-154
Gh_D06G0197	-1.848	-1.7511	-2.8211	-//-
Gh_D09G1987	-1.8496	-2.9963	-3.2897	-//-
Gh_D08G2557	-1.8729	-2.4656	-2.7221	sp|O04719|P2C77_ARATH Protein phosphatase 2C 77 OS=Arabidopsis thaliana GN=ABI2 PE=1 SV=1//2.29075e-142
Novel06056	-1.874	-1.8099	-2.6349	PREDICTED: uncharacterized protein LOC105797385 [Gossypium raimondii]
Gh_A09G1379	-1.9057	-2.6036	-3.215	sp|Q9ZUZ3|SAU32_ARATH Auxin-responsive protein SAUR32 OS=Arabidopsis thaliana GN=SAUR32 PE=2 SV=1//1.25156e-10
Gh_A02G0757	-1.9581	-1.8079	-2.2365	-//-
Gh_A09G1881	-1.9868	-2.5997	-2.9869	-//-
Gh_D02G1153	-1.9944	-1.6819	-2.1854	sp|Q9ZWM9|RAV1_ARATH AP2/ERF and B3 domain-containing transcription factor RAV1 OS=Arabidopsis thaliana GN=RAV1 PE=1 SV=1//5.34642e-134
Gh_D06G2129	-1.9973	-1.5826	-2.4903	sp|Q9C7N4|GDL15_ARATH GDSL esterase/lipase At1g29670 OS=Arabidopsis thaliana GN=At1g29670 PE=2 SV=1//0
Gh_A05G3028	-2.0054	0.6346	0.58239	sp|Q9FN03|UVR8_ARATH Ultraviolet-B receptor UVR8 OS=Arabidopsis thaliana GN=UVR8 PE=1 SV=1//1.11078e-19
Gh_D12G0138	-2.0055	0.30795	0.19629	-//-
Gh_D05G3492	-2.0089	0.43902	0.41969	sp|Q9LJB7|BBX32_ARATH B-box zinc finger protein 32 OS=Arabidopsis thaliana GN=BBX32 PE=1 SV=1//1.11517e-09
Gh_A05G0053	-2.014	-2.1807	-2.5137	-//-
Gh_D05G0774	-2.0142	-0.7473	-2.2071	sp|A7LXU3|BGH3B_BACO1 Beta-glucosidase BoGH3B OS=Bacteroides ovatus (strain ATCC 8483 / DSM 1896 / JCM 5824 / NCTC 11153) GN=BACOVA_02659 PE=1 SV=1//4.00952e-85
Gh_A08G1440	-2.015	-0.24694	-0.79968	sp|Q6LA43|APRR2_ARATH Two-component response regulator-like APRR2 OS=Arabidopsis thaliana GN=APRR2 PE=2 SV=2//1.44498e-138
Gh_A09G0057	-2.0165	0.057195	-0.041612	-//-
Gh_D04G0616	-2.0195	0.48784	0.4604	sp|Q9FN03|UVR8_ARATH Ultraviolet-B receptor UVR8 OS=Arabidopsis thaliana GN=UVR8 PE=1 SV=1//4.40815e-20
Gh_A04G0765	-2.0229	-0.98921	-1.5273	sp|O80437|GPAT6_ARATH Glycerol-3-phosphate 2-O-acyltransferase 6 OS=Arabidopsis thaliana GN=GPAT6 PE=1 SV=1//0
Gh_A01G0647	-2.031	-0.98003	-3.138	sp|O48766|GUN11_ARATH Endoglucanase 11 OS=Arabidopsis thaliana GN=At2g32990 PE=2 SV=1//0
Gh_D02G2274	-2.0323	-0.2347	0.040769	sp|Q9C7Q1|SAU66_ARATH Auxin-responsive protein SAUR66 OS=Arabidopsis thaliana GN=SAUR66 PE=2 SV=1//1.71172e-35
Gh_D02G1898	-2.0329	-0.61523	-0.088224	sp|Q9LJB7|BBX32_ARATH B-box zinc finger protein 32 OS=Arabidopsis thaliana GN=BBX32 PE=1 SV=1//2.23565e-13
Gh_A11G0628	-2.0385	0.32509	0.10084	sp|Q93ZL5|CDF2_ARATH Cyclic dof factor 2 OS=Arabidopsis thaliana GN=CDF2 PE=1 SV=2//8.69493e-102
Gh_D11G2302	-2.0422	-0.24635	-0.085643	sp|P40694|SMBP2_MOUSE DNA-binding protein SMUBP-2 OS=Mus musculus GN=Ighmbp2 PE=1 SV=1//1.21672e-101
Gh_D12G0577	-2.0433	-0.046964	-0.024419	sp|C0SVM5|BBX19_ARATH B-box zinc finger protein 19 OS=Arabidopsis thaliana GN=BBX19 PE=2 SV=1//9.49236e-72
Gh_A03G0883	-2.0436	-2.8883	-4.1648	sp|Q9FDW1|MYB44_ARATH Transcription factor MYB44 OS=Arabidopsis thaliana GN=MYB44 PE=2 SV=1//4.80056e-32
Gh_A12G1940	-2.0475	-0.66941	-1.0135	-//-
Gh_A07G2182	-2.05	-0.50579	-0.55371	sp|P27518|CB21_GOSHI Chlorophyll a-b binding protein 151, chloroplastic OS=Gossypium hirsutum GN=CAB-151 PE=2 SV=2//0
Gh_D13G0536	-2.0506	0.10975	0.05901	-//-
Gh_A13G1852	-2.052	-0.28629	-0.10883	sp|Q3E9B5|PTR51_ARATH Protein NRT1/ PTR FAMILY 7.1 OS=Arabidopsis thaliana GN=NPF7.1 PE=2 SV=1//0
Gh_A06G1787	-2.0543	-0.79788	-0.5432	-//-
Gh_D13G1892	-2.057	-0.95824	-1.5446	sp|O80482|BH149_ARATH Transcription factor bHLH149 OS=Arabidopsis thaliana GN=BHLH149 PE=1 SV=1//7.6388e-32
Novel07882	-2.0626	-1.3576	-0.78367	hypothetical protein B456_013G222900 [Gossypium raimondii]
Gh_A06G0542	-2.0643	0.12299	-0.06511	sp|Q8S9D1|PP395_ARATH Pentatricopeptide repeat-containing protein At5g21222 OS=Arabidopsis thaliana GN=ATC401 PE=2 SV=1//7.64827e-08
Gh_A05G2229	-2.0646	-0.76201	-0.43601	-//-
Gh_D10G1188	-2.0711	-0.12742	-0.46757	sp|Q9FN48|CAS_ARATH Calcium sensing receptor, chloroplastic OS=Arabidopsis thaliana GN=CAS PE=1 SV=1//9.59495e-14
Gh_D10G2205	-2.0772	-0.68642	-1.559	sp|O82598|TIP13_ARATH Aquaporin TIP1-3 OS=Arabidopsis thaliana GN=TIP1-3 PE=1 SV=1//8.85933e-143
Gh_A06G1554	-2.0805	-0.18891	-0.33018	sp|Q8VZR7|PTR30_ARATH Protein NRT1/ PTR FAMILY 5.1 OS=Arabidopsis thaliana GN=NPF5.1 PE=2 SV=2//0
Gh_D02G0422	-2.0815	-1.0582	-1.2696	sp|O23300|ECI3_ARATH Enoyl-CoA delta isomerase 3 OS=Arabidopsis thaliana GN=ECI3 PE=1 SV=1//3.16568e-61
Gh_A03G1426	-2.0906	-0.09623	0.26552	sp|Q9LJB7|BBX32_ARATH B-box zinc finger protein 32 OS=Arabidopsis thaliana GN=BBX32 PE=1 SV=1//3.21741e-08
Novel00430	-2.0932	-0.27976	-0.51603	hypothetical protein B456_007G310900 [Gossypium raimondii]
Gh_A01G0859	-2.0965	-0.9213	-0.98295	-//-
Gh_A01G2049	-2.1018	-2.6005	-4.9494	sp|Q9SQ80|G2OX1_PEA Gibberellin 2-beta-dioxygenase 1 OS=Pisum sativum GN=GA2OX1 PE=1 SV=1//1.22044e-163
Gh_A09G1040	-2.1059	0.31809	0.34831	sp|O80934|Y2766_ARATH Uncharacterized protein At2g37660, chloroplastic OS=Arabidopsis thaliana GN=At2g37660 PE=2 SV=2//1.29262e-13
Gh_D03G0876	-2.1067	-0.72354	-0.9574	sp|Q9CA67|CHLP_ARATH Geranylgeranyl diphosphate reductase, chloroplastic OS=Arabidopsis thaliana GN=CHLP PE=1 SV=1//0
Gh_A08G0775	-2.1122	-0.13838	-0.30408	sp|Q9FHH8|COL5_ARATH Zinc finger protein CONSTANS-LIKE 5 OS=Arabidopsis thaliana GN=COL5 PE=2 SV=2//2.09698e-118
Gh_A06G1983	-2.1243	-0.21389	-0.94726	sp|Q9C8G5|CSCLD_ARATH CSC1-like protein ERD4 OS=Arabidopsis thaliana GN=ERD4 PE=2 SV=1//0
Gh_D02G1678	-2.1285	0.60529	0.90897	sp|Q93VR4|ML423_ARATH MLP-like protein 423 OS=Arabidopsis thaliana GN=MLP423 PE=2 SV=1//6.6062e-62
Gh_A04G0830	-2.1339	-0.37525	-0.6066	sp|Q9XIF8|GSTUG_ARATH Glutathione S-transferase U16 OS=Arabidopsis thaliana GN=GSTU16 PE=2 SV=1//5.30887e-82
Gh_D09G0842	-2.1346	-0.70641	-0.35596	sp|Q7TMR0|PCP_MOUSE Lysosomal Pro-X carboxypeptidase OS=Mus musculus GN=Prcp PE=2 SV=2//4.1162e-103
Gh_D08G0923	-2.1366	-0.50302	-0.62395	sp|Q9FHH8|COL5_ARATH Zinc finger protein CONSTANS-LIKE 5 OS=Arabidopsis thaliana GN=COL5 PE=2 SV=2//4.44919e-117
Gh_D06G0971	-2.1444	-1.202	-1.9043	sp|Q9LYD3|DREB3_ARATH Dehydration-responsive element-binding protein 3 OS=Arabidopsis thaliana GN=DREB3 PE=2 SV=1//2.56966e-61
Gh_D11G1672	-2.1484	3.1105	3.6807	sp|P31333|RBS_GOSHI Ribulose bisphosphate carboxylase small chain, chloroplastic OS=Gossypium hirsutum GN=RBCS PE=3 SV=2//8.30519e-117
Gh_D02G1936	-2.1545	-1.232	-1.5551	-//-
Gh_A12G2112	-2.1548	-1.3763	-1.2566	sp|Q9SUQ2|CRF2_ARATH Ethylene-responsive transcription factor CRF2 OS=Arabidopsis thaliana GN=CRF2 PE=1 SV=1//2.19707e-51
Gh_D12G0023	-2.1553	-1.6015	-1.8684	sp|Q2QMH1|NEK2_ORYSJ Serine/threonine-protein kinase Nek2 OS=Oryza sativa subsp. japonica GN=NEK2 PE=2 SV=1//0
Gh_A03G0016	-2.1563	-0.066641	-0.039955	sp|Q93XM7|MCAT_ARATH Mitochondrial carnitine/acylcarnitine carrier-like protein OS=Arabidopsis thaliana GN=BOU PE=2 SV=1//3.55179e-168
Gh_D12G2691	-2.1574	0.37706	0.34622	sp|Q9ZNX9|SIGE_ARATH RNA polymerase sigma factor sigE, chloroplastic/mitochondrial OS=Arabidopsis thaliana GN=SIGE PE=1 SV=1//0
Gh_A07G2184	-2.1618	-0.37485	-0.51638	sp|P27518|CB21_GOSHI Chlorophyll a-b binding protein 151, chloroplastic OS=Gossypium hirsutum GN=CAB-151 PE=2 SV=2//0
Gh_A05G1603	-2.162	-1.7427	-2.3205	sp|P33080|AX10A_SOYBN Auxin-induced protein X10A OS=Glycine max PE=2 SV=1//1.17057e-21
Gh_A01G1844	-2.1639	-0.83061	-1.289	sp|P43287|PIP22_ARATH Aquaporin PIP2-2 OS=Arabidopsis thaliana GN=PIP2-2 PE=1 SV=2//1.75293e-174
Gh_D05G2490	-2.166	-0.8037	-0.33879	-//-
Gh_A10G1020	-2.1661	-2.1139	-2.479	sp|P33077|IAA4_ARATH Auxin-responsive protein IAA4 OS=Arabidopsis thaliana GN=IAA4 PE=1 SV=2//4.12538e-82
Novel00714	-2.1705	-0.35686	-0.19666	hypothetical protein B456_N014800 [Gossypium raimondii]
Gh_A05G0122	-2.1707	-1.475	-2.5217	sp|O48786|C734A_ARATH Cytochrome P450 734A1 OS=Arabidopsis thaliana GN=CYP734A1 PE=2 SV=1//0
Gh_D09G1078	-2.1707	0.32146	0.2026	-//-
Gh_D10G2310	-2.1728	0.53973	0.34323	sp|Q9FN03|UVR8_ARATH Ultraviolet-B receptor UVR8 OS=Arabidopsis thaliana GN=UVR8 PE=1 SV=1//9.43621e-15
Gh_A05G3881	-2.1768	-1.6513	-2.0635	sp|Q9SV43|PLP7_ARATH Patatin-like protein 7 OS=Arabidopsis thaliana GN=PLP7 PE=2 SV=1//4.41899e-109
Gh_D11G1764	-2.1802	-0.24155	-0.462	sp|P83332|TLP1_PRUPE Thaumatin-like protein 1 OS=Prunus persica PE=2 SV=1//5.46951e-84
Gh_D04G1924	-2.1803	-1.9274	-2.3	sp|O22874|EXPA8_ARATH Expansin-A8 OS=Arabidopsis thaliana GN=EXPA8 PE=2 SV=1//2.99711e-121
Gh_D08G2764	-2.1833	-0.23491	-0.28818	sp|Q8W496|PTC52_ARATH Protochlorophyllide-dependent translocon component 52, chloroplastic OS=Arabidopsis thaliana GN=PTC52 PE=2 SV=1//0
Gh_A11G0230	-2.188	0.040661	0.10285	sp|Q9FLE8|Y5986_ARATH Uncharacterized protein At5g39865 OS=Arabidopsis thaliana GN=At5g39865 PE=2 SV=1//6.12791e-26
Gh_A09G1956	-2.193	-0.32115	-0.44182	-//-
Gh_A01G0519	-2.1932	-0.29278	-0.77996	sp|P27489|CB23_SOLLC Chlorophyll a-b binding protein 13, chloroplastic OS=Solanum lycopersicum GN=CAB13 PE=1 SV=1//1.33885e-91
Gh_A10G1912	-2.1972	-1.1283	-2.1317	sp|O82598|TIP13_ARATH Aquaporin TIP1-3 OS=Arabidopsis thaliana GN=TIP1-3 PE=1 SV=1//1.41695e-142
Gh_D11G0123	-2.2039	-1.3022	-1.3794	sp|Q9FLV9|SLAH3_ARATH S-type anion channel SLAH3 OS=Arabidopsis thaliana GN=SLAH3 PE=1 SV=1//3.69362e-14
Gh_A13G1480	-2.2063	-1.2536	-1.584	sp|Q8LDC8|ERF92_ARATH Ethylene-responsive transcription factor 1B OS=Arabidopsis thaliana GN=ERF1B PE=1 SV=2//6.66287e-52
Gh_D12G0877	-2.2085	0.2724	0.2899	sp|Q3AF07|DNAJ_CARHZ Chaperone protein DnaJ OS=Carboxydothermus hydrogenoformans (strain ATCC BAA-161 / DSM 6008 / Z-2901) GN=dnaJ PE=3 SV=1//2.30869e-11
Gh_D06G0831	-2.2088	-2.0354	-2.5819	-//-
Gh_A05G3496	-2.212	-0.76844	-0.78253	-//-
Gh_D08G0875	-2.2136	0.36131	0.10117	sp|Q940M4|OCT7_ARATH Organic cation/carnitine transporter 7 OS=Arabidopsis thaliana GN=OCT7 PE=2 SV=1//1.88554e-154
Gh_D13G1199	-2.2142	-0.033268	-0.12686	sp|Q9XFH8|TRXF1_ARATH Thioredoxin F1, chloroplastic OS=Arabidopsis thaliana GN=At3g02730 PE=1 SV=2//1.45765e-68
Gh_A10G0226	-2.219	-1.4184	-1.5758	sp|O04084|SCP31_ARATH Serine carboxypeptidase-like 31 OS=Arabidopsis thaliana GN=SCPL31 PE=2 SV=2//0
Gh_D09G1391	-2.22	-0.71392	-0.26339	sp|Q9FJH8|NRT24_ARATH High affinity nitrate transporter 2.4 OS=Arabidopsis thaliana GN=NRT2.4 PE=2 SV=1//0
Gh_A01G0033	-2.2201	-0.3842	-0.78046	sp|C0SVM5|BBX19_ARATH B-box zinc finger protein 19 OS=Arabidopsis thaliana GN=BBX19 PE=2 SV=1//6.17289e-55
Gh_A03G1770	-2.2219	-0.39265	0.098648	sp|P33081|AX15A_SOYBN Auxin-induced protein 15A OS=Glycine max PE=2 SV=1//2.28464e-31
Gh_A12G0862	-2.2308	0.29074	0.34714	sp|Q8GZ38|UNE10_ARATH Transcription factor UNE10 OS=Arabidopsis thaliana GN=UNE10 PE=2 SV=1//9.25802e-33
Gh_D05G1009	-2.2309	4.9351	6.4982	sp|P93046|XTH31_ARATH Xyloglucan endotransglucosylase/hydrolase protein 31 OS=Arabidopsis thaliana GN=XTH31 PE=1 SV=2//4.50704e-134
Gh_A05G2108	-2.2333	-0.32133	-0.506	sp|Q9XF89|CB5_ARATH Chlorophyll a-b binding protein CP26, chloroplastic OS=Arabidopsis thaliana GN=LHCB5 PE=1 SV=1//2.15047e-147
Gh_D01G0526	-2.2362	-1.471	-2.3797	-//-
Gh_A05G1564	-2.2387	-0.63821	-0.87933	sp|P17340|PLAS_SOLLC Plastocyanin, chloroplastic OS=Solanum lycopersicum GN=PETE PE=2 SV=1//1.96406e-76
Gh_A09G0503	-2.2392	-1.7321	-2.4294	sp|P32765|ASP_THECC 21 kDa seed protein OS=Theobroma cacao GN=ASP PE=2 SV=1//1.51997e-88
Gh_D02G2150	-2.2422	-0.99198	-1.2248	sp|Q9FRX6|AS1_ANTMA Aureusidin synthase OS=Antirrhinum majus GN=AS1 PE=1 SV=1//3.91467e-135
Gh_D12G1757	-2.2511	-0.48795	-0.79075	sp|P27521|CA4_ARATH Chlorophyll a-b binding protein 4, chloroplastic OS=Arabidopsis thaliana GN=LHCA4 PE=1 SV=1//6.67567e-154
Gh_A09G1165	-2.2521	-1.6433	-2.243	sp|Q9SVY1|ZWIP2_ARATH Zinc finger protein WIP2 OS=Arabidopsis thaliana GN=WIP2 PE=1 SV=1//9.03587e-116
Gh_A12G0022	-2.2581	-0.23216	-0.11243	sp|Q9SV13|SUT31_ARATH Sulfate transporter 3.1 OS=Arabidopsis thaliana GN=SULTR3;1 PE=2 SV=1//0
Gh_A11G1353	-2.2664	0.43283	0.28733	-//-
Gh_A08G1075	-2.2683	-1.673	-1.7579	sp|Q8LPH6|MYB86_ARATH Transcription factor MYB86 OS=Arabidopsis thaliana GN=MYB86 PE=2 SV=1//6.28107e-80
Gh_D03G1623	-2.2705	-1.099	-1.1869	sp|Q9LQL2|PTR14_ARATH Protein NRT1/ PTR FAMILY 7.3 OS=Arabidopsis thaliana GN=NPF7.3 PE=1 SV=2//0
Gh_A06G1148	-2.2714	-0.1518	-0.042328	sp|Q9LJB7|BBX32_ARATH B-box zinc finger protein 32 OS=Arabidopsis thaliana GN=BBX32 PE=1 SV=1//1.48788e-09
Gh_A11G2024	-2.2729	-0.1456	-0.14495	sp|P40694|SMBP2_MOUSE DNA-binding protein SMUBP-2 OS=Mus musculus GN=Ighmbp2 PE=1 SV=1//7.93823e-102
Gh_A12G0021	-2.2755	-1.4576	-1.7211	sp|Q2QMH1|NEK2_ORYSJ Serine/threonine-protein kinase Nek2 OS=Oryza sativa subsp. japonica GN=NEK2 PE=2 SV=1//0
Gh_A12G1027	-2.2767	-0.35677	-0.44987	sp|P11402|ATPD_SPIOL ATP synthase delta chain, chloroplastic OS=Spinacia oleracea GN=ATPD PE=1 SV=2//1.80083e-18
Gh_A07G0571	-2.2778	-0.75014	-1.2998	sp|Q9SWI1|PKS1_ARATH Protein PHYTOCHROME KINASE SUBSTRATE 1 OS=Arabidopsis thaliana GN=PKS1 PE=1 SV=2//2.13749e-27
Gh_A01G2057	-2.2906	-1.248	-1.3997	-//-
Gh_A11G2886	-2.2923	-0.80168	-1.3696	sp|A7PQS0|METK1_VITVI S-adenosylmethionine synthase 1 OS=Vitis vinifera GN=METK1 PE=3 SV=1//0
Gh_D06G1519	-2.2962	-0.37755	-1.3329	sp|Q9C8G5|CSCLD_ARATH CSC1-like protein ERD4 OS=Arabidopsis thaliana GN=ERD4 PE=2 SV=1//0
Gh_A12G1617	-2.2987	-0.71092	-1.0226	sp|Q9SQL2|CB24_PEA Chlorophyll a-b binding protein P4, chloroplastic OS=Pisum sativum GN=lhcA-P4 PE=1 SV=1//3.80694e-156
Gh_D01G2086	-2.3002	-0.10566	-0.37199	sp|P43287|PIP22_ARATH Aquaporin PIP2-2 OS=Arabidopsis thaliana GN=PIP2-2 PE=1 SV=2//1.32842e-175
Gh_A03G1771	-2.3069	-0.69388	-0.28522	sp|P33081|AX15A_SOYBN Auxin-induced protein 15A OS=Glycine max PE=2 SV=1//1.63839e-31
Gh_D09G1856	-2.3102	2.7377	3.6102	sp|P29001|INVA_VIGRR Acid beta-fructofuranosidase OS=Vigna radiata var. radiata GN=INVA PE=1 SV=1//0
Gh_A13G0173	-2.3116	-0.34237	-0.83757	sp|Q9LTA3|U91C1_ARATH UDP-glycosyltransferase 91C1 OS=Arabidopsis thaliana GN=UGT91C1 PE=2 SV=1//1.56465e-136
Gh_D02G2200	-2.3142	-0.33289	-0.039151	sp|P33081|AX15A_SOYBN Auxin-induced protein 15A OS=Glycine max PE=2 SV=1//1.73667e-30
Novel06702	-2.3203	0.38508	0.60024	PREDICTED: transcription factor UNE10-like isoform X1 [Gossypium raimondii]>gi|763782141|gb|KJB49212.1| hypothetical protein B456_008G106900 [Gossypium raimondii]
Gh_A10G2003	-2.3222	0.51725	0.33974	sp|Q9FN03|UVR8_ARATH Ultraviolet-B receptor UVR8 OS=Arabidopsis thaliana GN=UVR8 PE=1 SV=1//1.13691e-14
Gh_A05G3718	-2.3225	-0.40242	-0.80681	sp|Q8S7E1|CAO_ORYSJ Chlorophyllide a oxygenase, chloroplastic OS=Oryza sativa subsp. japonica GN=CAO PE=2 SV=1//0
Gh_A12G1993	-2.3235	-1.1113	-1.7532	sp|P29001|INVA_VIGRR Acid beta-fructofuranosidase OS=Vigna radiata var. radiata GN=INVA PE=1 SV=1//0
Gh_Sca004725G01	-2.3248	-0.93389	-1.3054	sp|Q8GT20|BEBT_TOBAC Benzyl alcohol O-benzoyltransferase OS=Nicotiana tabacum GN=HSR201 PE=1 SV=1//0
Gh_D02G1885	-2.3254	-0.17006	0.17822	sp|Q9LJB7|BBX32_ARATH B-box zinc finger protein 32 OS=Arabidopsis thaliana GN=BBX32 PE=1 SV=1//3.09085e-08
Gh_D01G0300	-2.3278	-2.3496	-4.8476	sp|Q9SQ80|G2OX1_PEA Gibberellin 2-beta-dioxygenase 1 OS=Pisum sativum GN=GA2OX1 PE=1 SV=1//6.26985e-166
Gh_A07G0301	-2.3287	-1.1132	-1.1056	sp|Q9SZY4|PTR27_ARATH Protein NRT1/ PTR FAMILY 6.2 OS=Arabidopsis thaliana GN=NPF6.2 PE=1 SV=1//0
Gh_A13G1580	-2.3288	-0.012937	-0.040884	sp|Q940T9|COL4_ARATH Zinc finger protein CONSTANS-LIKE 4 OS=Arabidopsis thaliana GN=COL4 PE=2 SV=2//1.41865e-127
Novel06638	-2.3332	-1.5658	-1.1043	PREDICTED: low affinity sulfate transporter 3 [Gossypium raimondii]>gi|763792136|gb|KJB59132.1| hypothetical protein B456_009G240100 [Gossypium raimondii]
Gh_D07G1307	-2.3345	-0.50549	-0.10043	sp|Q09893|YAI5_SCHPO Uncharacterized protein C24B11.05 OS=Schizosaccharomyces pombe (strain 972 / ATCC 24843) GN=SPAC24B11.05 PE=3 SV=1//2.13802e-23
Gh_D08G2761	-2.3366	0.41907	0.61402	sp|Q8W496|PTC52_ARATH Protochlorophyllide-dependent translocon component 52, chloroplastic OS=Arabidopsis thaliana GN=PTC52 PE=2 SV=1//0
Gh_D11G1501	-2.3366	0.27107	0.24395	-//-
Gh_D12G0943	-2.3513	0.34277	0.43102	sp|Q8GZ38|UNE10_ARATH Transcription factor UNE10 OS=Arabidopsis thaliana GN=UNE10 PE=2 SV=1//1.69447e-51
Gh_D13G1609	-2.3566	-1.4711	-2.1858	sp|Q9SQ80|G2OX1_PEA Gibberellin 2-beta-dioxygenase 1 OS=Pisum sativum GN=GA2OX1 PE=1 SV=1//3.3726e-171
Gh_A03G1769	-2.3655	-0.33601	-0.29157	sp|P33081|AX15A_SOYBN Auxin-induced protein 15A OS=Glycine max PE=2 SV=1//1.26925e-30
Novel07606	-2.3718	-1.1187	-1.8589	PREDICTED: protein PLANT CADMIUM RESISTANCE 2-like [Gossypium raimondii]
Gh_A10G1293	-2.4008	0.24086	0.02224	sp|Q9FN48|CAS_ARATH Calcium sensing receptor, chloroplastic OS=Arabidopsis thaliana GN=CAS PE=1 SV=1//8.71951e-14
Gh_A03G1841	-2.4016	-0.60492	-0.41343	sp|Q9C7Q1|SAU66_ARATH Auxin-responsive protein SAUR66 OS=Arabidopsis thaliana GN=SAUR66 PE=2 SV=1//2.06775e-34
Gh_D02G2203	-2.4077	-0.59372	-0.32852	sp|P33081|AX15A_SOYBN Auxin-induced protein 15A OS=Glycine max PE=2 SV=1//1.54194e-30
Novel04600	-2.4085	-0.73057	-1.0909	--
Gh_A12G1028	-2.4099	-1.0442	-1.5858	-//-
Gh_D04G1161	-2.4131	-1.2383	-0.91218	sp|Q9M353|CHX20_ARATH Cation/H(+) antiporter 20 OS=Arabidopsis thaliana GN=CHX20 PE=2 SV=1//0
Gh_A09G1073	-2.4212	-0.95076	-0.9933	sp|Q9LXV3|DIT1_ARATH Dicarboxylate transporter 1, chloroplastic OS=Arabidopsis thaliana GN=DIT1 PE=1 SV=1//0
Gh_A09G1405	-2.4246	0.27988	0.14582	sp|P43287|PIP22_ARATH Aquaporin PIP2-2 OS=Arabidopsis thaliana GN=PIP2-2 PE=1 SV=2//1.29969e-175
Gh_A01G0119	-2.425	-1.2554	-1.2457	sp|Q9SKT1|ERF53_ARATH Ethylene-responsive transcription factor ERF053 OS=Arabidopsis thaliana GN=ERF053 PE=2 SV=1//2.28555e-44
Gh_D08G1844	-2.4322	-1.7454	-3.4189	sp|P14009|14KD_DAUCA 14 kDa proline-rich protein DC2.15 OS=Daucus carota PE=2 SV=1//5.3001e-35
Gh_D03G0782	-2.4328	-0.019468	0.41288	sp|O48927|C78A3_SOYBN Cytochrome P450 78A3 OS=Glycine max GN=CYP78A3 PE=2 SV=1//0
Gh_D09G1132	-2.4382	-0.68551	-0.21895	sp|O22213|CKX1_ARATH Cytokinin dehydrogenase 1 OS=Arabidopsis thaliana GN=CKX1 PE=1 SV=1//0
Gh_A04G1441	-2.4518	-1.5764	-1.2378	sp|Q9LPU9|VITH1_ARATH Vacuolar iron transporter homolog 1 OS=Arabidopsis thaliana GN=At1g21140 PE=2 SV=1//3.40215e-53
Gh_A12G1509	-2.4521	-0.078861	0.099145	sp|Q8W1E3|CDF1_ARATH Cyclic dof factor 1 OS=Arabidopsis thaliana GN=CDF1 PE=1 SV=2//1.66373e-52
Gh_A09G1143	-2.4522	-0.020148	-0.26682	sp|Q9FNB0|CHLH_ARATH Magnesium-chelatase subunit ChlH, chloroplastic OS=Arabidopsis thaliana GN=CHLH PE=1 SV=1//0
Gh_A10G0829	-2.4536	-0.42002	-0.40268	sp|P06237|NOH4_RHIML Nodulation protein H OS=Rhizobium meliloti GN=nodH PE=4 SV=1//1.20004e-09
Gh_D11G1301	-2.4698	-0.23439	0.016644	sp|Q9SV13|SUT31_ARATH Sulfate transporter 3.1 OS=Arabidopsis thaliana GN=SULTR3;1 PE=2 SV=1//0
Gh_D13G2047	-2.4757	-0.3658	-0.74995	-//-
Gh_A01G1843	-2.4769	-0.28047	-0.46305	sp|P43287|PIP22_ARATH Aquaporin PIP2-2 OS=Arabidopsis thaliana GN=PIP2-2 PE=1 SV=2//1.36707e-176
Gh_A06G1159	-2.4807	-0.96467	-1.5129	sp|Q9LWM4|CIPK5_ORYSJ CBL-interacting protein kinase 5 OS=Oryza sativa subsp. japonica GN=CIPK5 PE=2 SV=1//0
Gh_A13G1697	-2.4816	-0.25774	-0.60988	-//-
Gh_D04G0114	-2.4817	-0.17105	-0.44589	-//-
Gh_D05G2200	-2.4825	-0.5594	-0.73307	sp|P53393|SUT3_STYHA Low affinity sulfate transporter 3 OS=Stylosanthes hamata GN=ST3 PE=2 SV=1//0
Gh_D08G1356	-2.4845	-1.5338	-1.4003	sp|Q8LPH6|MYB86_ARATH Transcription factor MYB86 OS=Arabidopsis thaliana GN=MYB86 PE=2 SV=1//7.53347e-80
Gh_D08G2201	-2.4908	-1.5503	-1.9506	sp|Q9M9W9|P2C34_ARATH Probable protein phosphatase 2C 34 OS=Arabidopsis thaliana GN=At3g05640 PE=2 SV=1//0
Gh_A08G0736	-2.4912	0.43638	0.39538	sp|Q940M4|OCT7_ARATH Organic cation/carnitine transporter 7 OS=Arabidopsis thaliana GN=OCT7 PE=2 SV=1//3.61538e-155
Gh_A02G1735	-2.4922	-1.4317	-1.4634	sp|Q33DQ2|THCAI_CANSA Inactive tetrahydrocannabinolic acid synthase OS=Cannabis sativa PE=3 SV=1//1.35454e-166
Gh_D11G0156	-2.5007	-0.58455	-0.27503	sp|Q6LA42|APRR5_ARATH Two-component response regulator-like APRR5 OS=Arabidopsis thaliana GN=APRR5 PE=1 SV=2//1.70041e-21
Gh_D06G0421	-2.5012	-2.719	-1.4055	sp|Q8H4H5|NRAM5_ORYSJ Metal transporter Nramp5 OS=Oryza sativa subsp. japonica GN=NRAMP5 PE=2 SV=1//0
Gh_A06G0838	-2.502	-1.7013	-2.6158	sp|Q9LYD3|DREB3_ARATH Dehydration-responsive element-binding protein 3 OS=Arabidopsis thaliana GN=DREB3 PE=2 SV=1//3.32359e-63
Gh_D09G1081	-2.5155	-1.023	-0.98078	sp|Q9LXV3|DIT1_ARATH Dicarboxylate transporter 1, chloroplastic OS=Arabidopsis thaliana GN=DIT1 PE=1 SV=1//0
Gh_A05G3329	-2.5191	-0.2965	-0.60787	sp|P49107|PSAN_ARATH Photosystem I reaction center subunit N, chloroplastic OS=Arabidopsis thaliana GN=PSAN PE=1 SV=2//1.18161e-62
Gh_D04G1090	-2.5213	0.24381	-0.0016014	sp|P43287|PIP22_ARATH Aquaporin PIP2-2 OS=Arabidopsis thaliana GN=PIP2-2 PE=1 SV=2//3.5388e-176
Gh_D10G1920	-2.5258	-2.6465	-2.3526	sp|Q9M1I2|PTR46_ARATH Protein NRT1/ PTR FAMILY 5.4 OS=Arabidopsis thaliana GN=NPF5.4 PE=2 SV=1//0
Gh_D02G0764	-2.5286	-0.61484	-0.84708	sp|Q94AQ9|SGRL_ARATH Protein STAY-GREEN LIKE, chloroplastic OS=Arabidopsis thaliana GN=SGRL PE=2 SV=1//1.05477e-88
Gh_A04G0252	-2.5394	0.44045	-1.379	sp|Q9Y7K5|YGI3_SCHPO Uncharacterized WD repeat-containing protein C2A9.03 OS=Schizosaccharomyces pombe (strain 972 / ATCC 24843) GN=SPBC2A9.03 PE=3 SV=2//6.7283e-32
Gh_D09G1061	-2.5483	-0.29456	-0.59503	sp|O80934|Y2766_ARATH Uncharacterized protein At2g37660, chloroplastic OS=Arabidopsis thaliana GN=At2g37660 PE=2 SV=2//1.10616e-13
Novel00730	-2.5502	-0.15924	-0.3755	hypothetical protein F383_11796 [Gossypium arboreum]
Novel06079	-2.5503	-0.28437	-0.47572	PREDICTED: uncharacterized protein LOC105786945 [Gossypium raimondii]
Novel00901	-2.5686	-2.8727	-2.2271	PREDICTED: ethylene-responsive transcription factor ERF054 [Gossypium raimondii]>gi|763810399|gb|KJB77301.1| hypothetical protein B456_012G130600 [Gossypium raimondii]
Gh_D01G0666	-2.5827	-2.1601	-3.6514	sp|O48766|GUN11_ARATH Endoglucanase 11 OS=Arabidopsis thaliana GN=At2g32990 PE=2 SV=1//0
Gh_D07G2313	-2.6118	-2.8366	-1.9932	-//-
Gh_D06G1799	-2.6166	-0.21972	-0.66584	sp|Q7X9A0|RCA1_LARTR Ribulose bisphosphate carboxylase/oxygenase activase 1, chloroplastic OS=Larrea tridentata GN=RCA1 PE=1 SV=1//0
Gh_A04G1146	-2.6167	-1.2318	-1.6974	sp|Q93YR2|BASS1_ARATH Probable sodium/metabolite cotransporter BASS1, chloroplastic OS=Arabidopsis thaliana GN=BASS1 PE=2 SV=1//1.70602e-73
Gh_D09G0422	-2.6236	-0.16594	-0.56301	sp|Q6RVV4|TIC32_PEA Short-chain dehydrogenase TIC 32, chloroplastic OS=Pisum sativum GN=TIC32 PE=1 SV=1//8.97303e-177
Gh_D08G2395	-2.627	0.59401	-0.20812	-//-
Gh_D08G0269	-2.6279	0.41168	0.34857	sp|Q9FHH8|COL5_ARATH Zinc finger protein CONSTANS-LIKE 5 OS=Arabidopsis thaliana GN=COL5 PE=2 SV=2//7.42216e-98
Gh_D02G1934	-2.6306	-4.2705	#NAME?	sp|Q9FTA0|GEML4_ARATH GEM-like protein 4 OS=Arabidopsis thaliana GN=At5g08350 PE=2 SV=1//9.46576e-81
Gh_D10G1484	-2.633	-0.87522	-1.2563	sp|Q9LY74|BQMT_ARATH 2-methyl-6-phytyl-1,4-hydroquinone methyltransferase, chloroplastic OS=Arabidopsis thaliana GN=VTE3 PE=1 SV=1//6.47137e-180
Gh_A08G0830	-2.6404	0.67528	0.19922	-//-
Gh_A13G0590	-2.6425	0.096261	-0.070391	-//-
Gh_D12G1290	-2.6458	-1.2942	-1.4376	-//-
Gh_D04G1509	-2.6502	0.18516	-0.0064062	-//-
Gh_A02G1135	-2.6545	-0.61607	-1.2466	sp|Q9XF38|PROF_PYRCO Profilin OS=Pyrus communis PE=1 SV=1//5.87905e-67
Gh_A04G0209	-2.6633	-0.0077953	-0.0045465	sp|Q9LJB7|BBX32_ARATH B-box zinc finger protein 32 OS=Arabidopsis thaliana GN=BBX32 PE=1 SV=1//1.07247e-09
Gh_D11G1762	-2.6635	-2.7413	-3.7571	sp|O23693|MLO4_ARATH MLO-like protein 4 OS=Arabidopsis thaliana GN=MLO4 PE=2 SV=2//7.96463e-147
Gh_A03G0941	-2.6673	-1.1379	-1.059	sp|Q9FMC2|BZP43_ARATH Basic leucine zipper 43 OS=Arabidopsis thaliana GN=BZIP43 PE=1 SV=1//6.61357e-33
Gh_A01G1403	-2.6688	0.24565	0.21196	sp|P13443|DHGY_CUCSA Glycerate dehydrogenase OS=Cucumis sativus GN=HPR-A PE=2 SV=1//0
Gh_D11G3525	-2.6728	0.10948	0.35727	sp|Q689G6|PRR95_ORYSJ Two-component response regulator-like PRR95 OS=Oryza sativa subsp. japonica GN=PRR95 PE=2 SV=1//5.61639e-81
Gh_D05G1939	-2.6851	-0.55789	-0.1214	sp|Q9LJK2|ABAH4_ARATH Abscisic acid 8&apos;-hydroxylase 4 OS=Arabidopsis thaliana GN=CYP707A4 PE=2 SV=2//0
Gh_D04G0791	-2.6869	-0.75324	-0.63506	sp|A2XFB7|PRR73_ORYSI Two-component response regulator-like PRR73 OS=Oryza sativa subsp. indica GN=PRR73 PE=2 SV=2//1.16025e-149
Gh_D10G2299	-2.6906	-0.29724	-0.52198	sp|Q7X999|RCA2_LARTR Ribulose bisphosphate carboxylase/oxygenase activase 2, chloroplastic OS=Larrea tridentata GN=RCA2 PE=2 SV=1//0
Gh_A03G2142	-2.6927	-0.94416	-0.81912	sp|Q9SKT1|ERF53_ARATH Ethylene-responsive transcription factor ERF053 OS=Arabidopsis thaliana GN=ERF053 PE=2 SV=1//3.74997e-48
Gh_A08G0192	-2.6989	0.21518	0.12988	sp|Q9FHH8|COL5_ARATH Zinc finger protein CONSTANS-LIKE 5 OS=Arabidopsis thaliana GN=COL5 PE=2 SV=2//8.72658e-94
Gh_D13G2062	-2.7093	-5.2007	-1.8839	sp|Q9LTS3|CKX3_ARATH Cytokinin dehydrogenase 3 OS=Arabidopsis thaliana GN=CKX3 PE=1 SV=1//0
Gh_D05G2987	-2.7472	-0.77133	-1.0913	-//-
Gh_D09G1377	-2.7589	-3.5439	-2.8435	sp|P33083|AX6B_SOYBN Auxin-induced protein 6B OS=Glycine max PE=2 SV=1//6.16385e-08
Gh_D02G2210	-2.761	-1.0132	-0.35798	sp|P33081|AX15A_SOYBN Auxin-induced protein 15A OS=Glycine max PE=2 SV=1//1.95599e-30
Gh_A03G1838	-2.7727	-0.42671	-1.1234	sp|Q9C7Q1|SAU66_ARATH Auxin-responsive protein SAUR66 OS=Arabidopsis thaliana GN=SAUR66 PE=2 SV=1//1.77285e-37
Gh_D06G2010	-2.7782	-2.7141	-2.665	sp|P13088|AUX22_SOYBN Auxin-induced protein AUX22 OS=Glycine max GN=AUX22 PE=2 SV=1//3.69323e-81
Gh_D07G0661	-2.7826	-0.11453	-0.23534	sp|P27521|CA4_ARATH Chlorophyll a-b binding protein 4, chloroplastic OS=Arabidopsis thaliana GN=LHCA4 PE=1 SV=1//1.39724e-160
Gh_A12G0562	-2.7895	-0.16073	-0.30607	sp|Q944G9|ALFC2_ARATH Probable fructose-bisphosphate aldolase 2, chloroplastic OS=Arabidopsis thaliana GN=FBA2 PE=1 SV=2//0
Gh_D07G1540	-2.8041	-4.7688	-1.8978	sp|Q9SVU0|YUC8_ARATH Probable indole-3-pyruvate monooxygenase YUCCA8 OS=Arabidopsis thaliana GN=YUC8 PE=2 SV=1//0
Gh_A07G1725	-2.8057	-0.32693	-0.63685	sp|P27518|CB21_GOSHI Chlorophyll a-b binding protein 151, chloroplastic OS=Gossypium hirsutum GN=CAB-151 PE=2 SV=2//0
Gh_Sca123119G01	-2.8123	-0.43231	-0.48098	sp|P13851|CB21_SINAL Chlorophyll a-b binding protein 1, chloroplastic OS=Sinapis alba GN=CAB1 PE=3 SV=1//1.00404e-43
Gh_A07G0221	-2.8278	-0.93338	-1.1037	sp|Q3E958|SHN3_ARATH Ethylene-responsive transcription factor SHINE 3 OS=Arabidopsis thaliana GN=SHN3 PE=2 SV=1//4.05521e-68
Gh_A05G0128	-2.8306	-0.37888	-0.598	sp|Q9SR77|HBPL1_ARATH Heme-binding-like protein At3g10130, chloroplastic OS=Arabidopsis thaliana GN=At3g10130 PE=2 SV=1//8.86585e-18
Novel04084	-2.8342	-2.9983	-2.3449	--
Gh_D11G2222	-2.8366	0.4447	0.57388	-//-
Gh_A12G1233	-2.8367	-0.60845	-0.2829	sp|Q9LJB7|BBX32_ARATH B-box zinc finger protein 32 OS=Arabidopsis thaliana GN=BBX32 PE=1 SV=1//1.58557e-11
Gh_D08G2762	-2.859	-0.21884	-0.021107	sp|Q8W496|PTC52_ARATH Protochlorophyllide-dependent translocon component 52, chloroplastic OS=Arabidopsis thaliana GN=PTC52 PE=2 SV=1//2.13629e-163
Gh_A08G0291	-2.881	-0.01525	0.2647	-//-
Gh_A02G0721	-2.8821	-0.74374	-0.93792	sp|Q94AQ9|SGRL_ARATH Protein STAY-GREEN LIKE, chloroplastic OS=Arabidopsis thaliana GN=SGRL PE=2 SV=1//3.19282e-92
Gh_D05G1429	-2.904	-0.43623	-0.55181	sp|P27493|CB22_TOBAC Chlorophyll a-b binding protein 21, chloroplastic OS=Nicotiana tabacum GN=CAB21 PE=2 SV=1//0
Gh_A01G0782	-2.9149	-0.42038	-0.65091	sp|Q5KS50|NPH3_ORYSJ Coleoptile phototropism protein 1 OS=Oryza sativa subsp. japonica GN=CPT1 PE=2 SV=1//1.28687e-121
Gh_A05G1144	-2.9165	-0.86617	-0.98829	sp|Q9SYG1|HS174_ARATH 17.4 kDa class III heat shock protein OS=Arabidopsis thaliana GN=HSP17.4B PE=2 SV=1//7.5591e-39
Gh_A05G0572	-2.9257	1.2342	0.78566	-//-
Gh_D07G0806	-2.9404	0.088142	0.039737	-//-
Gh_A01G0417	-2.9449	-0.92309	-3.2378	sp|Q99385|VCX1_YEAST Vacuolar calcium ion transporter OS=Saccharomyces cerevisiae (strain ATCC 204508 / S288c) GN=VCX1 PE=1 SV=1//4.87184e-09
Gh_A06G0183	-2.9628	-0.20582	-0.94783	sp|Q8GXG1|ASPGB_ARATH Probable isoaspartyl peptidase/L-asparaginase 2 OS=Arabidopsis thaliana GN=At3g16150 PE=2 SV=2//0
Gh_A11G3109	-2.9917	-0.050936	0.23781	-//-
Gh_D09G2008	-3.0216	-0.11896	-0.35091	sp|Q96288|BBX24_ARATH B-box zinc finger protein 24 OS=Arabidopsis thaliana GN=BBX24 PE=1 SV=1//8.60375e-96
Gh_D09G2009	-3.0218	0.028658	-0.51171	sp|Q9M1B4|SSL13_ARATH Protein STRICTOSIDINE SYNTHASE-LIKE 13 OS=Arabidopsis thaliana GN=SSL13 PE=1 SV=1//0
Gh_D06G2351	-3.0306	-0.9058	-1.1661	sp|P27493|CB22_TOBAC Chlorophyll a-b binding protein 21, chloroplastic OS=Nicotiana tabacum GN=CAB21 PE=2 SV=1//0
Gh_D02G2209	-3.0452	0.022153	0.0093309	sp|P32295|ARG7_VIGRR Indole-3-acetic acid-induced protein ARG7 OS=Vigna radiata var. radiata GN=ARG7 PE=2 SV=1//9.01376e-31
Gh_A02G1277	-3.0522	-1.2381	-0.74088	-//-
Gh_D01G1644	-3.0614	0.16369	0.11199	sp|P13443|DHGY_CUCSA Glycerate dehydrogenase OS=Cucumis sativus GN=HPR-A PE=2 SV=1//0
Gh_D04G1416	-3.0719	-1.9696	-1.3874	sp|Q9M0J3|ERF54_ARATH Ethylene-responsive transcription factor ERF054 OS=Arabidopsis thaliana GN=ERF054 PE=2 SV=1//1.09101e-51
Gh_D02G2269	-3.0804	-0.89789	-1.9152	sp|Q9C7Q1|SAU66_ARATH Auxin-responsive protein SAUR66 OS=Arabidopsis thaliana GN=SAUR66 PE=2 SV=1//1.55786e-42
Gh_A04G0966	-3.0891	0.16838	0.073743	-//-
Gh_D08G1184	-3.1089	-1.8162	-1.0836	sp|O23086|ALMTA_ARATH Aluminum-activated malate transporter 10 OS=Arabidopsis thaliana GN=ALMT10 PE=3 SV=2//1.18012e-169
Gh_A12G0584	-3.1136	-0.62859	-1.3339	sp|Q9SPV4|SAMT_CLABR Salicylate carboxymethyltransferase OS=Clarkia breweri GN=SAMT PE=1 SV=1//1.09497e-161
Gh_A12G2280	-3.1254	0.44081	0.6353	sp|Q9ZNX9|SIGE_ARATH RNA polymerase sigma factor sigE, chloroplastic/mitochondrial OS=Arabidopsis thaliana GN=SIGE PE=1 SV=1//0
Gh_A10G0361	-3.1285	-0.1839	-0.44482	sp|P27493|CB22_TOBAC Chlorophyll a-b binding protein 21, chloroplastic OS=Nicotiana tabacum GN=CAB21 PE=2 SV=1//2.68925e-180
Gh_D05G3484	-3.1356	-0.10975	-0.31667	sp|P27489|CB23_SOLLC Chlorophyll a-b binding protein 13, chloroplastic OS=Solanum lycopersicum GN=CAB13 PE=1 SV=1//5.54565e-177
Gh_A06G1466	-3.1357	-0.26436	-0.67303	sp|Q7X9A0|RCA1_LARTR Ribulose bisphosphate carboxylase/oxygenase activase 1, chloroplastic OS=Larrea tridentata GN=RCA1 PE=1 SV=1//0
Gh_A05G3493	-3.149	-2.776	-2.3313	sp|O22874|EXPA8_ARATH Expansin-A8 OS=Arabidopsis thaliana GN=EXPA8 PE=2 SV=1//3.22737e-120
Gh_A03G1440	-3.1558	0.21245	0.18698	sp|Q9LJ44|COL12_ARATH Zinc finger protein CONSTANS-LIKE 12 OS=Arabidopsis thaliana GN=COL12 PE=2 SV=2//2.61775e-94
Gh_D02G2272	-3.156	-0.19744	-0.21694	sp|Q9C7Q1|SAU66_ARATH Auxin-responsive protein SAUR66 OS=Arabidopsis thaliana GN=SAUR66 PE=2 SV=1//3.46133e-34
Gh_A10G1311	-3.1627	-0.70086	-0.95962	sp|Q9FI78|HST_ARATH Shikimate O-hydroxycinnamoyltransferase OS=Arabidopsis thaliana GN=HST PE=2 SV=1//6.17513e-176
Gh_D11G0176	-3.1707	-0.82516	-1.355	sp|Q40863|EMB8_PICGL Embryogenesis-associated protein EMB8 OS=Picea glauca GN=EMB8 PE=2 SV=1//3.29957e-150
Gh_A10G1991	-3.1786	-0.43929	-0.73475	sp|Q7X999|RCA2_LARTR Ribulose bisphosphate carboxylase/oxygenase activase 2, chloroplastic OS=Larrea tridentata GN=RCA2 PE=2 SV=1//0
Gh_D05G0820	-3.1816	-0.44083	-0.54413	-//-
Gh_A11G0142	-3.1972	0.095386	0.29462	sp|Q6LA42|APRR5_ARATH Two-component response regulator-like APRR5 OS=Arabidopsis thaliana GN=APRR5 PE=1 SV=2//3.70888e-21
Gh_A11G0166	-3.2004	-0.47441	-0.81596	sp|Q40863|EMB8_PICGL Embryogenesis-associated protein EMB8 OS=Picea glauca GN=EMB8 PE=2 SV=1//1.04291e-149
Gh_A04G0218	-3.2039	-0.064885	-0.28534	sp|P27489|CB23_SOLLC Chlorophyll a-b binding protein 13, chloroplastic OS=Solanum lycopersicum GN=CAB13 PE=1 SV=1//3.52136e-176
Gh_A07G0594	-3.2063	-0.15171	-0.29572	sp|P27521|CA4_ARATH Chlorophyll a-b binding protein 4, chloroplastic OS=Arabidopsis thaliana GN=LHCA4 PE=1 SV=1//3.99087e-160
Gh_D09G1698	-3.2151	0.084723	0.65951	sp|Q39111|GAOX2_ARATH Gibberellin 20 oxidase 2 OS=Arabidopsis thaliana GN=GA20OX2 PE=2 SV=1//0
Gh_D11G1068	-3.2484	0.32441	-0.10865	sp|Q6R0H1|LHY_ARATH Protein LHY OS=Arabidopsis thaliana GN=LHY PE=1 SV=2//9.03099e-104
Gh_D02G2268	-3.2492	-0.46983	-0.76455	sp|Q9C7Q1|SAU66_ARATH Auxin-responsive protein SAUR66 OS=Arabidopsis thaliana GN=SAUR66 PE=2 SV=1//1.01303e-37
Gh_A07G0744	-3.2546	-0.21654	-0.06763	-//-
Gh_D02G1846	-3.2573	-1.3409	-2.1295	sp|Q9M0J3|ERF54_ARATH Ethylene-responsive transcription factor ERF054 OS=Arabidopsis thaliana GN=ERF054 PE=2 SV=1//2.30455e-43
Gh_A05G3059	-3.2599	0.23236	1.6533	sp|O80638|WTR14_ARATH WAT1-related protein At2g39510 OS=Arabidopsis thaliana GN=At2g39510 PE=2 SV=1//6.10881e-151
Gh_A08G0304	-3.2638	-1.03	-1.2657	sp|Q9LI65|WTR24_ARATH WAT1-related protein At3g30340 OS=Arabidopsis thaliana GN=At3g30340 PE=2 SV=1//4.64337e-95
Gh_D13G1915	-3.2639	-1.3228	-1.602	sp|Q9FJK3|AGL80_ARATH Agamous-like MADS-box protein AGL80 OS=Arabidopsis thaliana GN=AGL80 PE=1 SV=1//7.76438e-41
Gh_D12G1415	-3.2648	-0.64266	-0.72682	sp|Q9Y5Z4|HEBP2_HUMAN Heme-binding protein 2 OS=Homo sapiens GN=HEBP2 PE=1 SV=1//4.48428e-20
Gh_D13G0784	-3.279	-5.8285	-4.2582	sp|Q9FDW1|MYB44_ARATH Transcription factor MYB44 OS=Arabidopsis thaliana GN=MYB44 PE=2 SV=1//1.05992e-34
Gh_D10G0369	-3.3065	-0.24529	-0.43828	sp|P27493|CB22_TOBAC Chlorophyll a-b binding protein 21, chloroplastic OS=Nicotiana tabacum GN=CAB21 PE=2 SV=1//3.34691e-180
Gh_D11G1504	-3.318	-0.37506	-0.60788	sp|P27522|CB13_SOLLC Chlorophyll a-b binding protein 8, chloroplastic OS=Solanum lycopersicum GN=CAB8 PE=3 SV=1//1.83725e-139
Gh_D07G0358	-3.3233	-0.94336	-0.8881	sp|Q9SZY4|PTR27_ARATH Protein NRT1/ PTR FAMILY 6.2 OS=Arabidopsis thaliana GN=NPF6.2 PE=1 SV=1//0
Gh_A06G0408	-3.325	-0.056395	1.0237	sp|Q9SL95|MOT1_ARATH Molybdate transporter 1 OS=Arabidopsis thaliana GN=MOT1 PE=1 SV=1//0
Gh_A05G2432	-3.355	0.18695	0.043299	-//-
Gh_A10G1039	-3.3688	-0.63575	-1.0849	sp|Q9LY74|BQMT_ARATH 2-methyl-6-phytyl-1,4-hydroquinone methyltransferase, chloroplastic OS=Arabidopsis thaliana GN=VTE3 PE=1 SV=1//0
Gh_A05G1099	-3.3837	-0.52773	-2.256	sp|Q8L799|MIOX1_ARATH Inositol oxygenase 1 OS=Arabidopsis thaliana GN=MIOX1 PE=2 SV=1//8.44191e-136
Gh_D09G2122	-3.4096	-0.96785	-1.6575	sp|P93735|ELIP1_ARATH Early light-induced protein 1, chloroplastic OS=Arabidopsis thaliana GN=ELIP1 PE=1 SV=1//2.04271e-59
Gh_D13G0962	-3.4175	-0.85599	-0.86758	sp|P33080|AX10A_SOYBN Auxin-induced protein X10A OS=Glycine max PE=2 SV=1//1.82182e-27
Gh_A11G1357	-3.4316	-0.33533	-0.47712	sp|P27522|CB13_SOLLC Chlorophyll a-b binding protein 8, chloroplastic OS=Solanum lycopersicum GN=CAB8 PE=3 SV=1//1.10009e-139
Gh_A09G2314	-3.4527	-0.23494	-0.45449	sp|Q96288|BBX24_ARATH B-box zinc finger protein 24 OS=Arabidopsis thaliana GN=BBX24 PE=1 SV=1//8.60375e-96
Gh_A11G0920	-3.4654	-0.076097	0.0091648	sp|Q8L500|APRR9_ARATH Two-component response regulator-like APRR9 OS=Arabidopsis thaliana GN=APRR9 PE=1 SV=2//3.9282e-18
Gh_D06G1441	-3.4919	-1.214	-2.9178	sp|Q9SN43|CIPKC_ARATH CBL-interacting serine/threonine-protein kinase 12 OS=Arabidopsis thaliana GN=CIPK12 PE=1 SV=1//0
Gh_A05G0415	-3.5101	0.45235	0.047899	sp|P93338|GAPN_NICPL NADP-dependent glyceraldehyde-3-phosphate dehydrogenase OS=Nicotiana plumbaginifolia GN=GAPN PE=2 SV=1//0
Gh_A13G1282	-3.5472	-0.12517	-0.53666	sp|P27522|CB13_SOLLC Chlorophyll a-b binding protein 8, chloroplastic OS=Solanum lycopersicum GN=CAB8 PE=3 SV=1//1.66358e-80
Gh_A13G0947	-3.5657	-0.022855	-0.22016	sp|Q9XFH8|TRXF1_ARATH Thioredoxin F1, chloroplastic OS=Arabidopsis thaliana GN=At3g02730 PE=1 SV=2//1.66042e-68
Gh_D10G1156	-3.5761	-0.54766	-0.95227	sp|Q9SVG4|RETOL_ARATH Reticuline oxidase-like protein OS=Arabidopsis thaliana GN=At4g20830 PE=1 SV=2//1.1522e-174
Gh_A08G2526	-3.6147	-0.25945	-0.55695	sp|Q8W496|PTC52_ARATH Protochlorophyllide-dependent translocon component 52, chloroplastic OS=Arabidopsis thaliana GN=PTC52 PE=2 SV=1//0
Novel06343	-3.6459	-3.1853	-3.457	PREDICTED: auxin-induced protein 15A-like [Gossypium raimondii]>gi|823128224|ref|XP_012442012.1| PREDICTED: auxin-induced protein 15A-like [Gossypium raimondii]>gi|823128226|ref|XP_012442014.1| PREDICTED: auxin-induced protein 15A-like [Gossypium raimondii]>gi|823128228|ref|XP_012442016.1| PREDICTED: auxin-induced protein 15A-like [Gossypium raimondii]>gi|823128230|ref|XP_012442021.1| PREDICTED: …
Gh_D05G0190	-3.6592	-0.36072	-0.79719	sp|Q9SR77|HBPL1_ARATH Heme-binding-like protein At3g10130, chloroplastic OS=Arabidopsis thaliana GN=At3g10130 PE=2 SV=1//1.28518e-17
Gh_A05G1261	-3.6723	-0.32191	-0.53605	sp|P27493|CB22_TOBAC Chlorophyll a-b binding protein 21, chloroplastic OS=Nicotiana tabacum GN=CAB21 PE=2 SV=1//0
Gh_A05G2408	-3.6835	-0.21817	-0.34261	-//-
Gh_A11G2259	-3.7158	-0.39224	-0.80668	sp|P27522|CB13_SOLLC Chlorophyll a-b binding protein 8, chloroplastic OS=Solanum lycopersicum GN=CAB8 PE=3 SV=1//2.56756e-80
Gh_D08G1658	-3.7206	0.16882	0.22073	-//-
Gh_D09G1782	-3.7237	0.22635	-0.13001	sp|O82627|SSG1_ANTMA Granule-bound starch synthase 1, chloroplastic/amyloplastic OS=Antirrhinum majus GN=WAXY PE=2 SV=1//0
Gh_D11G3201	-3.7247	-0.14192	0.11594	sp|Q9SJ52|YLS9_ARATH Protein YLS9 OS=Arabidopsis thaliana GN=YLS9 PE=2 SV=1//1.55122e-12
Gh_D11G1798	-3.7519	-0.63467	-0.40117	sp|C0SVM5|BBX19_ARATH B-box zinc finger protein 19 OS=Arabidopsis thaliana GN=BBX19 PE=2 SV=1//1.06183e-68
Gh_D08G0384	-3.7681	-0.055458	0.035173	-//-
Gh_A12G1062	-3.7708	0.18522	-0.096677	sp|Q6R0H1|LHY_ARATH Protein LHY OS=Arabidopsis thaliana GN=LHY PE=1 SV=2//2.11935e-128
Gh_D12G1841	-3.7864	0.18317	-0.19241	sp|Q9STK7|C71AQ_ARATH Cytochrome P450 71A26 OS=Arabidopsis thaliana GN=CYP71A26 PE=3 SV=1//2.72381e-160
Gh_A04G0697	-3.7868	-0.8973	-0.85095	sp|Q9M353|CHX20_ARATH Cation/H(+) antiporter 20 OS=Arabidopsis thaliana GN=CHX20 PE=2 SV=1//0
Gh_D08G0948	-3.7956	0.32929	-0.1322	-//-
Gh_D06G2350	-3.8252	-0.43008	-0.79835	sp|P07369|CB2G_SOLLC Chlorophyll a-b binding protein 3C, chloroplastic OS=Solanum lycopersicum GN=CAB3C PE=3 SV=1//3.19981e-110
Gh_D03G0449	-3.8338	-1.7774	-3.306	-//-
Gh_A02G1311	-3.8383	-0.98973	-2.0528	-//-
Gh_D12G1185	-3.8415	0.29196	0.035513	sp|Q6R0H1|LHY_ARATH Protein LHY OS=Arabidopsis thaliana GN=LHY PE=1 SV=2//3.63801e-141
Gh_D06G1440	-3.9062	-0.78013	-1.6373	sp|Q9LWM4|CIPK5_ORYSJ CBL-interacting protein kinase 5 OS=Oryza sativa subsp. japonica GN=CIPK5 PE=2 SV=1//0
Gh_A11G3122	-3.9159	-0.15536	0.20135	-//-
Gh_A03G1835	-3.9186	-2.9155	-3.4134	sp|Q6NMM0|SAU61_ARATH Auxin-responsive protein SAUR61 OS=Arabidopsis thaliana GN=SAUR61 PE=2 SV=1//8.63632e-36
Gh_A03G1776	-3.9282	-0.78413	-0.83003	sp|P32295|ARG7_VIGRR Indole-3-acetic acid-induced protein ARG7 OS=Vigna radiata var. radiata GN=ARG7 PE=2 SV=1//1.31173e-29
Gh_A03G1836	-3.9855	-0.41519	-1.0008	sp|Q9C7Q1|SAU66_ARATH Auxin-responsive protein SAUR66 OS=Arabidopsis thaliana GN=SAUR66 PE=2 SV=1//1.13883e-42
Gh_D09G1409	-4.0139	-0.34062	-0.78797	sp|P43287|PIP22_ARATH Aquaporin PIP2-2 OS=Arabidopsis thaliana GN=PIP2-2 PE=1 SV=2//4.35577e-176
Gh_D08G1842	-4.0524	-0.65999	-1.8493	sp|Q05085|PTR7_ARATH Protein NRT1/ PTR FAMILY 6.3 OS=Arabidopsis thaliana GN=NPF6.3 PE=1 SV=1//0
Gh_D02G2445	-4.0545	0.010532	-1.1111	sp|Q9C7Q1|SAU66_ARATH Auxin-responsive protein SAUR66 OS=Arabidopsis thaliana GN=SAUR66 PE=2 SV=1//3.27468e-41
Gh_A11G0926	-4.0584	0.13356	-0.20977	sp|Q6R0H1|LHY_ARATH Protein LHY OS=Arabidopsis thaliana GN=LHY PE=1 SV=2//2.57812e-108
Gh_A05G3112	-4.0792	-1.3171	-1.9974	sp|Q8H0T6|PPT2_ARATH Phosphoenolpyruvate/phosphate translocator 2, chloroplastic OS=Arabidopsis thaliana GN=PPT2 PE=2 SV=1//1.95072e-161
Novel07929	-4.1523	-0.20933	-0.8659	PREDICTED: aquaporin PIP2-1 [Gossypium raimondii]>gi|728831219|gb|KHG10662.1| Aquaporin PIP2-1 -like protein [Gossypium arboreum]>gi|763769390|gb|KJB36605.1| hypothetical protein B456_006G166800 [Gossypium raimondii]>gi|763769392|gb|KJB36607.1| hypothetical protein B456_006G166800 [Gossypium raimondii]
Gh_A02G1244	-4.1677	-0.2844	-0.91533	sp|Q9C9D0|SOT16_ARATH Cytosolic sulfotransferase 16 OS=Arabidopsis thaliana GN=SOT16 PE=1 SV=1//7.21339e-94
Gh_D12G1184	-4.3073	0.18202	-0.13583	sp|Q6R0H1|LHY_ARATH Protein LHY OS=Arabidopsis thaliana GN=LHY PE=1 SV=2//4.95692e-124
Gh_A12G1061	-4.3185	0.21685	-0.12377	sp|Q6R0H1|LHY_ARATH Protein LHY OS=Arabidopsis thaliana GN=LHY PE=1 SV=2//2.61634e-119
Gh_A05G2150	-4.3629	-2.4543	-5.3881	sp|Q9C9I2|ERF21_ARATH Ethylene-responsive transcription factor ERF021 OS=Arabidopsis thaliana GN=ERF021 PE=2 SV=1//3.86373e-63
Gh_A07G0489	-4.377	-0.51773	0.37511	sp|O81970|C71A9_SOYBN Cytochrome P450 71A9 OS=Glycine max GN=CYP71A9 PE=2 SV=1//9.18147e-147
Gh_D09G2205	-4.3869	0.035258	-0.46131	sp|Q9SL05|PGR5_ARATH Protein PROTON GRADIENT REGULATION 5, chloroplastic OS=Arabidopsis thaliana GN=PGR5 PE=1 SV=1//8.16636e-51
Gh_D02G2205	-4.4517	0.15103	0.70302	sp|P33081|AX15A_SOYBN Auxin-induced protein 15A OS=Glycine max PE=2 SV=1//1.01142e-30
Gh_A02G0971	-4.5166	-0.24976	-0.64863	sp|Q7XA78|D27_ARATH Beta-carotene isomerase D27, chloroplastic OS=Arabidopsis thaliana GN=D27 PE=1 SV=1//1.34493e-43
Gh_A07G0343	-4.598	-1.8766	#NAME?	-//-
Gh_A05G3730	-4.6102	-0.56065	-1.0555	sp|Q02060|PSBS_SPIOL Photosystem II 22 kDa protein, chloroplastic OS=Spinacia oleracea GN=PSBS PE=1 SV=1//5.06441e-104
Gh_D11G3271	-4.6331	-1.6114	-3.2085	sp|Q9SJL9|XTH32_ARATH Probable xyloglucan endotransglucosylase/hydrolase protein 32 OS=Arabidopsis thaliana GN=XTH32 PE=2 SV=1//1.70115e-161
Gh_D05G2696	-4.6523	0.090175	-0.20603	-//-
Gh_Sca004987G01	-4.695	-0.77668	-1.4217	sp|Q02060|PSBS_SPIOL Photosystem II 22 kDa protein, chloroplastic OS=Spinacia oleracea GN=PSBS PE=1 SV=1//1.53563e-104
Gh_D13G0961	-4.7018	-0.98914	-1.9183	sp|Q9FJG0|SAU20_ARATH Auxin-responsive protein SAUR20 OS=Arabidopsis thaliana GN=SAUR20 PE=2 SV=1//8.37323e-23
Gh_D08G0397	-4.7024	0.19713	0.17424	sp|Q9LI65|WTR24_ARATH WAT1-related protein At3g30340 OS=Arabidopsis thaliana GN=At3g30340 PE=2 SV=1//3.4325e-98
Gh_A09G2368	-4.8837	-0.17936	-0.52983	sp|O82627|SSG1_ANTMA Granule-bound starch synthase 1, chloroplastic/amyloplastic OS=Antirrhinum majus GN=WAXY PE=2 SV=1//0
Gh_D03G0780	-5.0076	-0.47667	-0.83179	sp|Q7XA78|D27_ARATH Beta-carotene isomerase D27, chloroplastic OS=Arabidopsis thaliana GN=D27 PE=1 SV=1//9.29081e-44
Gh_A09G2004	-5.1956	-0.10893	-0.69257	sp|Q9SL05|PGR5_ARATH Protein PROTON GRADIENT REGULATION 5, chloroplastic OS=Arabidopsis thaliana GN=PGR5 PE=1 SV=1//8.16636e-51
Gh_A09G1376	-5.3666	#NAME?	#NAME?	sp|P33083|AX6B_SOYBN Auxin-induced protein 6B OS=Glycine max PE=2 SV=1//1.06334e-08
Novel05985	-5.4184	-1.8529	-1.741	--
Gh_D04G0529	-5.4237	-0.69008	-1.5862	sp|Q8H0T6|PPT2_ARATH Phosphoenolpyruvate/phosphate translocator 2, chloroplastic OS=Arabidopsis thaliana GN=PPT2 PE=2 SV=1//3.34383e-162
Gh_A03G1779	-5.8759	-0.81708	-1.0227	sp|P32295|ARG7_VIGRR Indole-3-acetic acid-induced protein ARG7 OS=Vigna radiata var. radiata GN=ARG7 PE=2 SV=1//9.28504e-30
Gh_D02G2444	-6.3568	-0.48257	-3.2847	sp|Q9C7Q1|SAU66_ARATH Auxin-responsive protein SAUR66 OS=Arabidopsis thaliana GN=SAUR66 PE=2 SV=1//1.62254e-33
Gh_A09G0263	#NAME?	-0.55259	-1.7679	sp|P81391|MYB05_ANTMA Myb-related protein 305 OS=Antirrhinum majus GN=MYB305 PE=2 SV=1//5.86829e-91
Gh_D07G1695	#NAME?	-0.014895	0.973	sp|Q67ZU1|LIP2_ARATH Triacylglycerol lipase 2 OS=Arabidopsis thaliana GN=LIP2 PE=2 SV=1//4.13325e-129
Novel02470	Inf	Inf	Inf	PREDICTED: trans-resveratrol di-O-methyltransferase-like [Gossypium raimondii]>gi|763806466|gb|KJB73404.1| hypothetical protein B456_011G231800 [Gossypium raimondii]
Novel05962	Inf	Inf	Inf	PREDICTED: putative disease resistance protein RGA4 isoform X2 [Gossypium raimondii]
Novel06041	Inf	Inf	Inf	--
Novel06145	Inf	Inf	Inf	PREDICTED: ATP-dependent Clp protease proteolytic subunit 5, chloroplastic-like [Gossypium raimondii]
Gh_A01G1800	Inf	Inf	Inf	-//-
Gh_A02G0487	Inf	Inf	Inf	sp|Q9SIA4|MATE5_ARATH MATE efflux family protein 5 OS=Arabidopsis thaliana GN=DTXL1 PE=3 SV=1//2.42396e-47
Gh_A03G0678	Inf	Inf	Inf	sp|Q9C635|HSFB4_ARATH Heat stress transcription factor B-4 OS=Arabidopsis thaliana GN=HSFB4 PE=2 SV=1//1.5197e-105
Gh_A07G1620	Inf	Inf	Inf	sp|Q8H8T0|RGP1_ORYSJ UDP-arabinopyranose mutase 1 OS=Oryza sativa subsp. japonica GN=UAM1 PE=1 SV=1//0
Gh_A08G2348	Inf	Inf	Inf	-//-
[truncated: 12 more rows]

## Sheet: Table S3
Table S3 Differentially expressed genes in Junmian 1 at 12, 24 and 48 h after Verticillium dahliae infection.
Gene_id	log2(HS_12hvsHS_0h)	log2(HS_24hvsHS_0h)	log2(HS_48hvsHS_0h)	Blast swiss prot
Gh_A11G2488	-2.9601	-2.7533	-2.6357	-//-
Gh_D03G0450	-2.6574	-4.7515	-5.1125	sp|Q9FGF8|ABR1_ARATH Ethylene-responsive transcription factor ABR1 OS=Arabidopsis thaliana GN=ABR1 PE=2 SV=1//2.57264e-24
Gh_A05G3649	-2.8178	-4.9652	-3.7993	sp|Q8S9G6|T5AT_TAXWC Taxadien-5-alpha-ol O-acetyltransferase OS=Taxus wallichiana var. chinensis PE=2 SV=1//2.37121e-47
Gh_D07G1862	-4.5026	-4.0535	-3.728	sp|Q9LHJ2|U82A1_ARATH UDP-glycosyltransferase 82A1 OS=Arabidopsis thaliana GN=UGT82A1 PE=2 SV=1//4.11493e-131
Gh_A01G2049	-2.3946	-5.5578	-5.2948	sp|Q9SQ80|G2OX1_PEA Gibberellin 2-beta-dioxygenase 1 OS=Pisum sativum GN=GA2OX1 PE=1 SV=1//1.22044e-163
Novel03966	-2.2035	-3.2193	-3.2074	--
Novel02219	-2.6838	-3.3348	-3.9012	hypothetical protein B456_006G021100 [Gossypium raimondii]
Novel00278	-3.1568	-2.5076	-3.2405	--
Gh_D08G1944	-2.2358	-3.8195	-5.3258	sp|Q9SH27|LOR4_ARATH Protein LURP-one-related 4 OS=Arabidopsis thaliana GN=At1g63410 PE=3 SV=1//2.83155e-52
Gh_A11G0425	-3.7857	-3.2739	-3.3255	sp|O23181|PLP3_ARATH Patatin-like protein 3 OS=Arabidopsis thaliana GN=PLP3 PE=2 SV=2//4.06158e-161
Gh_D02G1153	-3.0105	-2.6893	-2.5282	sp|Q9ZWM9|RAV1_ARATH AP2/ERF and B3 domain-containing transcription factor RAV1 OS=Arabidopsis thaliana GN=RAV1 PE=1 SV=1//5.34642e-134
Gh_A02G1711	-2.2784	-2.9286	-3.1574	sp|Q9SVG0|ANTL2_ARATH Amino acid transporter ANTL2 OS=Arabidopsis thaliana GN=At4g38250 PE=1 SV=1//0
Gh_D06G0093	-2.069	-2.7986	-2.5726	-//-
Gh_A01G0028	-2.2784	-2.5997	-2.4632	sp|P27484|GRP2_NICSY Glycine-rich protein 2 OS=Nicotiana sylvestris GN=GRP-2 PE=2 SV=1//9.51884e-29
Gh_D01G0937	-2.8995	-3.3998	-2.8275	sp|Q9FYB5|DNJ11_ARATH Chaperone protein dnaJ 11, chloroplastic OS=Arabidopsis thaliana GN=ATJ11 PE=1 SV=2//1.48225e-31
Gh_D10G0235	-2.0186	-2.4214	-2.3242	-//-
Gh_D13G1037	-3.2201	-5.1799	-5.2258	sp|Q9FLS0|FB253_ARATH F-box protein At5g07610 OS=Arabidopsis thaliana GN=At5g07610 PE=2 SV=1//3.46462e-27
Gh_D09G0042	-3.8497	-3.3201	-3.1805	sp|O04706|GAO1B_WHEAT Gibberellin 20 oxidase 1-B OS=Triticum aestivum GN=GA20ox1B PE=2 SV=1//6.98221e-137
Gh_D01G0112	-2.7332	-3.5676	-3.1793	sp|Q9XIV8|PERN1_TOBAC Peroxidase N1 OS=Nicotiana tabacum GN=poxN1 PE=1 SV=1//2.34118e-155
Gh_D08G2171	-2.1547	-3.5696	-3.6517	sp|Q9FXB2|GOLS2_ARATH Galactinol synthase 2 OS=Arabidopsis thaliana GN=GOLS2 PE=1 SV=1//8.29457e-176
Gh_A09G1543	-2.3193	-4.007	-6.388	sp|D4N501|DIOX2_PAPSO Probable 2-oxoglutarate/Fe(II)-dependent dioxygenase OS=Papaver somniferum GN=DIOX2 PE=2 SV=1//4.15635e-80
Gh_D07G2345	-2.2755	-3.2066	-2.0898	sp|Q7G8Y5|GRXC1_ORYSJ Glutaredoxin-C1 OS=Oryza sativa subsp. japonica GN=GRXC1 PE=3 SV=1//9.15542e-50
Gh_A10G0156	-3.5054	-2.8239	-2.7745	sp|Q8GYA4|CRK10_ARATH Cysteine-rich receptor-like protein kinase 10 OS=Arabidopsis thaliana GN=CRK10 PE=1 SV=3//2.12423e-173
Gh_D10G0005	-2.568	-3.1856	-3.2186	-//-
Gh_A07G0377	-2.3638	-2.0866	-2.0228	sp|Q9LY05|EF106_ARATH Ethylene-responsive transcription factor ERF106 OS=Arabidopsis thaliana GN=ERF106 PE=2 SV=1//3.30696e-40
Gh_A09G1690	-2.0046	-2.812	-3.2019	sp|Q0WVN5|CSLG3_ARATH Cellulose synthase-like protein G3 OS=Arabidopsis thaliana GN=CSLG3 PE=2 SV=2//0
Gh_A09G1376	#NAME?	#NAME?	#NAME?	sp|P33083|AX6B_SOYBN Auxin-induced protein 6B OS=Glycine max PE=2 SV=1//1.06334e-08
Gh_A13G0796	-3.6844	-5.4008	-4.8383	sp|Q9FLS0|FB253_ARATH F-box protein At5g07610 OS=Arabidopsis thaliana GN=At5g07610 PE=2 SV=1//5.41007e-27
Novel06343	-3.1905	-2.1469	-2.9586	PREDICTED: auxin-induced protein 15A-like [Gossypium raimondii]>gi|823128224|ref|XP_012442012.1| PREDICTED: auxin-induced protein 15A-like [Gossypium raimondii]>gi|823128226|ref|XP_012442014.1| PREDICTED: auxin-induced protein 15A-like [Gossypium raimondii]>gi|823128228|ref|XP_012442016.1| PREDICTED: auxin-induced protein 15A-like [Gossypium raimondii]>gi|823128230|ref|XP_012442021.1| PREDICTED: …
Gh_D06G1898	-2.6791	-3.8453	-4.0444	-//-
Gh_A03G1466	-2.3486	-3.25	-3.3143	sp|Q9FMW4|GEML8_ARATH Putative GEM-like protein 8 OS=Arabidopsis thaliana GN=At5g23370 PE=3 SV=1//3.39892e-69
Gh_D03G0008	-2.4062	-2.3729	-2.9197	sp|Q9SVG0|ANTL2_ARATH Amino acid transporter ANTL2 OS=Arabidopsis thaliana GN=At4g38250 PE=1 SV=1//0
Gh_D08G0936	-2.3562	-3.5781	-3.5548	sp|Q9ZV48|TPS11_ARATH Probable alpha,alpha-trehalose-phosphate synthase [UDP-forming] 11 OS=Arabidopsis thaliana GN=TPS11 PE=2 SV=1//0
Gh_D11G0978	-2.1254	-3.9869	-4.1385	sp|P46518|LEA14_GOSHI Late embryogenesis abundant protein Lea14-A OS=Gossypium hirsutum GN=LEA14-A PE=2 SV=1//4.45449e-103
Gh_A05G2747	-3.1365	-3.9182	-6.7187	sp|Q9SND9|Y3028_ARATH Uncharacterized acetyltransferase At3g50280 OS=Arabidopsis thaliana GN=At3g50280 PE=3 SV=1//1.37597e-56
Gh_A06G1529	-2.3068	-3.1912	-3.6103	-//-
Gh_D11G3005	-2.6918	-3.1524	-2.6378	sp|Q9ZUC1|QORL_ARATH Quinone oxidoreductase-like protein At1g23740, chloroplastic OS=Arabidopsis thaliana GN=At1g23740 PE=2 SV=2//1.63775e-116
Gh_A11G0453	-2.4634	-3.0821	-4.3992	sp|Q00257|1A12_CUCMA 1-aminocyclopropane-1-carboxylate synthase CMA101 OS=Cucurbita maxima GN=ACS2 PE=2 SV=1//0
Gh_D06G0197	-2.6497	-3.4015	-3.195	-//-
Gh_D05G0568	-3.4417	-4.2658	-4.8953	sp|Q93WC4|IAA29_ARATH Auxin-responsive protein IAA29 OS=Arabidopsis thaliana GN=IAA29 PE=2 SV=2//4.99094e-38
Gh_D11G2809	-3.3614	-2.3018	-3.0926	-//-
Gh_A01G2012	-2.7446	-4.761	-2.4047	sp|Q9XIV8|PERN1_TOBAC Peroxidase N1 OS=Nicotiana tabacum GN=poxN1 PE=1 SV=1//3.07869e-156
Gh_A10G0347	-2.439	-3.9	-4.6667	sp|Q39688|EP1G_DAUCA Epidermis-specific secreted glycoprotein EP1 OS=Daucus carota GN=EP1 PE=1 SV=1//3.44897e-126
Gh_D08G0317	-2.0384	-2.3995	-2.8599	sp|Q66GR3|BH130_ARATH Transcription factor bHLH130 OS=Arabidopsis thaliana GN=BHLH130 PE=1 SV=1//1.1428e-34
Gh_A05G2878	-3.6242	-5.0486	-4.8488	sp|P51091|LDOX_MALDO Leucoanthocyanidin dioxygenase OS=Malus domestica GN=ANS PE=2 SV=1//4.2321e-81
Gh_D07G0027	-2.3487	-4.2871	-4.1882	sp|O48786|C734A_ARATH Cytochrome P450 734A1 OS=Arabidopsis thaliana GN=CYP734A1 PE=2 SV=1//0
Gh_D06G1093	-2.078	-2.098	-2.1458	sp|P93115|MGDG_CUCSA Monogalactosyldiacylglycerol synthase, chloroplastic OS=Cucumis sativus PE=1 SV=1//0
Gh_Sca034072G01	-2.0993	-3.0104	-3.0321	sp|Q948Z4|SNAK1_SOLTU Snakin-1 OS=Solanum tuberosum GN=SN1 PE=1 SV=1//2.34184e-29
Gh_D01G2224	-3.0511	-4.1168	-3.1888	sp|Q39224|SRG1_ARATH Protein SRG1 OS=Arabidopsis thaliana GN=SRG1 PE=2 SV=1//4.83504e-82
Gh_A09G0689	-2.7232	-3.8708	-3.313	sp|P24805|TSJT1_TOBAC Stem-specific protein TSJT1 OS=Nicotiana tabacum GN=TSJT1 PE=2 SV=1//1.24204e-26
Gh_D05G1353	-2.1819	-2.4368	-3.5705	sp|Q9LUM1|LOR11_ARATH Protein LURP-one-related 11 OS=Arabidopsis thaliana GN=At3g14260 PE=2 SV=1//3.61063e-54
Gh_A01G0514	-2.6212	-2.0781	-2.1432	-//-
Gh_D12G2184	-3.3974	-3.3981	-4.3947	-//-
Gh_D05G2316	-2.2607	-2.9893	-3.5984	sp|Q70II3|EF110_ARATH Ethylene-responsive transcription factor ERF110 OS=Arabidopsis thaliana GN=ERF110 PE=2 SV=2//1.23677e-17
Gh_A03G1783	-3.9787	-2.9103	-2.4941	sp|P32295|ARG7_VIGRR Indole-3-acetic acid-induced protein ARG7 OS=Vigna radiata var. radiata GN=ARG7 PE=2 SV=1//1.09108e-29
Gh_D09G1697	-2.1727	-2.6833	-2.9757	sp|Q9STJ6|BH126_ARATH Transcription factor bHLH126 OS=Arabidopsis thaliana GN=BHLH126 PE=2 SV=1//5.56543e-46
Gh_A01G1910	-3.0079	-2.7798	-3.2815	sp|O48818|EXPA4_ARATH Expansin-A4 OS=Arabidopsis thaliana GN=EXPA4 PE=1 SV=1//7.66049e-158
Novel05048	-2.3299	-5.458	-6.6611	hypothetical protein B456_001G203500 [Gossypium raimondii]
Gh_D08G0006	-2.1651	-2.0067	-2.2426	-//-
Gh_D06G1335	-2.2535	-2.1471	-2.2155	sp|Q9M0Y3|ENT3_ARATH Equilibrative nucleotide transporter 3 OS=Arabidopsis thaliana GN=ENT3 PE=1 SV=1//0
Gh_D07G0940	-4.6145	-4.1856	-4.2089	-//-
Gh_D07G2064	-2.085	-2.1904	-2.2719	-//-
Gh_A13G0260	-2.6164	-2.1569	-3.2199	-//-
Gh_A06G1285	-2.0284	-6.7921	-6.0572	sp|O50046|TRPB_CAMAC Tryptophan synthase beta chain 2, chloroplastic OS=Camptotheca acuminata GN=TSB PE=2 SV=1//0
Gh_A05G0429	-2.1696	-3.3234	-3.4198	sp|Q93WC4|IAA29_ARATH Auxin-responsive protein IAA29 OS=Arabidopsis thaliana GN=IAA29 PE=2 SV=2//2.52176e-38
Gh_D09G0700	-2.7595	-3.5124	-3.516	sp|P24805|TSJT1_TOBAC Stem-specific protein TSJT1 OS=Nicotiana tabacum GN=TSJT1 PE=2 SV=1//1.69065e-26
Gh_D11G1764	-2.5684	-2.4714	-2.5822	sp|P83332|TLP1_PRUPE Thaumatin-like protein 1 OS=Prunus persica PE=2 SV=1//5.46951e-84
Gh_A01G1964	-3.2884	-5.2964	-3.3615	sp|Q39224|SRG1_ARATH Protein SRG1 OS=Arabidopsis thaliana GN=SRG1 PE=2 SV=1//1.59636e-84
Gh_D07G0440	-2.3431	-2.6844	-2.5592	sp|Q9LY05|EF106_ARATH Ethylene-responsive transcription factor ERF106 OS=Arabidopsis thaliana GN=ERF106 PE=2 SV=1//4.28878e-42
Gh_A06G0941	-2.061	-2.5519	-2.2564	sp|Q9FZL4|MGDG_SOYBN Probable monogalactosyldiacylglycerol synthase, chloroplastic OS=Glycine max GN=MGD A PE=2 SV=1//0
Gh_A03G1760	-2.2669	-2.3396	-2.198	sp|O23141|SPE2_ARATH Arginine decarboxylase 2 OS=Arabidopsis thaliana GN=SPE2 PE=2 SV=1//4.32835e-101
Gh_D11G1879	-2.5963	-5.0906	-4.0026	sp|O23208|ATB40_ARATH Homeobox-leucine zipper protein ATHB-40 OS=Arabidopsis thaliana GN=ATHB-40 PE=2 SV=3//6.80361e-53
Gh_D11G2183	-4.2383	-4.7731	-6.1283	sp|Q42578|PER53_ARATH Peroxidase 53 OS=Arabidopsis thaliana GN=PER53 PE=1 SV=1//6.28099e-121
Gh_D06G2129	-2.4678	-3.3333	-4.0071	sp|Q9C7N4|GDL15_ARATH GDSL esterase/lipase At1g29670 OS=Arabidopsis thaliana GN=At1g29670 PE=2 SV=1//0
Gh_Sca008656G01	-2.1944	-2.8131	-3.7572	sp|Q9ZTA3|AOP1C_ARATH Probable 2-oxoglutarate-dependent dioxygenase AOP1 OS=Arabidopsis thaliana GN=AOP1 PE=2 SV=1//3.7032e-63
Gh_D09G2073	-2.0478	-2.7352	-2.5781	sp|Q94AZ2|STP13_ARATH Sugar transport protein 13 OS=Arabidopsis thaliana GN=STP13 PE=1 SV=2//0
Gh_A08G0317	-2.6206	-3.256	-5.7988	sp|Q93ZC5|AOC4_ARATH Allene oxide cyclase 4, chloroplastic OS=Arabidopsis thaliana GN=AOC4 PE=2 SV=1//1.22407e-79
Gh_A03G0883	-3.4038	-3.3774	-2.8476	sp|Q9FDW1|MYB44_ARATH Transcription factor MYB44 OS=Arabidopsis thaliana GN=MYB44 PE=2 SV=1//4.80056e-32
Gh_A01G0417	-2.65	-5.6136	-5.5796	sp|Q99385|VCX1_YEAST Vacuolar calcium ion transporter OS=Saccharomyces cerevisiae (strain ATCC 204508 / S288c) GN=VCX1 PE=1 SV=1//4.87184e-09
Gh_D02G1266	-2.6182	-2.4695	-2.7831	sp|Q9FDW1|MYB44_ARATH Transcription factor MYB44 OS=Arabidopsis thaliana GN=MYB44 PE=2 SV=1//6.71565e-32
Gh_A02G0179	-2.5477	-2.707	-2.7148	sp|Q93WN0|SEBP2_ARATH Selenium-binding protein 2 OS=Arabidopsis thaliana GN=SBP2 PE=1 SV=1//0
Gh_D03G1342	-2.7164	-3.3247	-3.454	sp|O64815|HLS1L_ARATH Probable N-acetyltransferase HLS1-like OS=Arabidopsis thaliana GN=At2g23060 PE=2 SV=1//1.47398e-111
Gh_A10G0238	-2.4306	-4.2405	-3.0316	sp|P24805|TSJT1_TOBAC Stem-specific protein TSJT1 OS=Nicotiana tabacum GN=TSJT1 PE=2 SV=1//3.0292e-30
Gh_A08G2230	-2.1647	-2.5755	-2.3642	sp|O82199|C3H20_ARATH Zinc finger CCCH domain-containing protein 20 OS=Arabidopsis thaliana GN=At2g19810 PE=2 SV=1//4.03504e-114
Gh_A06G0608	-2.2851	-3.3061	-2.6275	sp|O82200|MIOX2_ARATH Inositol oxygenase 2 OS=Arabidopsis thaliana GN=MIOX2 PE=2 SV=2//2.66989e-170
Gh_D12G1623	-3.0971	-4.8147	-3.7163	-//-
Gh_A04G1146	-2.3955	-2.0519	-2.0369	sp|Q93YR2|BASS1_ARATH Probable sodium/metabolite cotransporter BASS1, chloroplastic OS=Arabidopsis thaliana GN=BASS1 PE=2 SV=1//1.70602e-73
Gh_D13G1348	-2.2671	-2.8476	-3.0161	sp|Q9FF99|AAP7_ARATH Probable amino acid permease 7 OS=Arabidopsis thaliana GN=AAP7 PE=2 SV=1//4.87751e-176
Gh_D09G0776	-2.0697	-2.9819	-2.358	-//-
Gh_A13G0172	-2.7793	-2.7805	-2.613	sp|Q9LTA3|U91C1_ARATH UDP-glycosyltransferase 91C1 OS=Arabidopsis thaliana GN=UGT91C1 PE=2 SV=1//6.22606e-131
Gh_D13G0268	-2.4996	-2.8214	-2.7938	sp|Q8L612|MACP1_ARATH MACPF domain-containing protein At1g14780 OS=Arabidopsis thaliana GN=At1g14780 PE=2 SV=1//0
Gh_D01G0906	-2.0212	-2.5526	-2.3323	sp|Q9XJ56|ECP44_DAUCA Phosphoprotein ECPP44 OS=Daucus carota GN=ECPP44 PE=1 SV=1//3.23338e-07
Gh_A07G2349	-2.4854	-2.8445	-1.9241	-//-
Gh_D10G1082	-2.3144	-2.3709	-1.7227	sp|A6P6V9|CBDAS_CANSA Cannabidiolic acid synthase OS=Cannabis sativa GN=CBDAS PE=1 SV=1//3.78256e-157
Gh_D11G0473	-2.0824	-2.7724	-2.0599	sp|O23208|ATB40_ARATH Homeobox-leucine zipper protein ATHB-40 OS=Arabidopsis thaliana GN=ATHB-40 PE=2 SV=3//7.70258e-56
Gh_A11G0232	-2.4389	-2.3089	-1.3628	sp|P14009|14KD_DAUCA 14 kDa proline-rich protein DC2.15 OS=Daucus carota PE=2 SV=1//1.3551e-17
Gh_A11G0410	-2.9835	-2.2335	-1.9362	sp|O23208|ATB40_ARATH Homeobox-leucine zipper protein ATHB-40 OS=Arabidopsis thaliana GN=ATHB-40 PE=2 SV=3//1.24814e-50
Gh_D07G0161	-2.3032	-2.4693	-1.6969	-//-
Gh_A06G0593	-3.1398	-3.9343	-2.5123	-//-
Gh_D09G2075	-2.4835	-2.5003	-1.3138	sp|Q3E936|MAKR1_ARATH Probable membrane-associated kinase regulator 1 OS=Arabidopsis thaliana GN=MAKR1 PE=1 SV=1//2.61335e-08
Novel07738	-2.0758	-2.3175	-0.60169	pre-mrna-splicing factor cef1 [Gossypium arboreum]
Gh_A13G1439	-2.0534	-2.1066	-1.7953	sp|D2SMN4|NAMB1_HORVS NAC transcription factor NAM-B1 OS=Hordeum vulgare subsp. spontaneum GN=NAM-B1 PE=3 SV=1//3.83262e-71
Gh_D05G0570	-2.1226	-2.0853	-1.6628	sp|Q9LFP0|APT5_ARATH Adenine phosphoribosyltransferase 5 OS=Arabidopsis thaliana GN=APT5 PE=1 SV=1//1.8015e-108
Gh_A09G0776	-3.6609	-3.2724	-2.5834	-//-
Gh_D07G2361	-2.8198	-2.9149	-1.9386	-//-
Gh_D10G1587	-2.4203	-2.3844	-2.1632	sp|Q9SL05|PGR5_ARATH Protein PROTON GRADIENT REGULATION 5, chloroplastic OS=Arabidopsis thaliana GN=PGR5 PE=1 SV=1//3.46962e-43
Gh_D04G0643	-4.048	-3.1847	-2.7293	sp|Q9SND9|Y3028_ARATH Uncharacterized acetyltransferase At3g50280 OS=Arabidopsis thaliana GN=At3g50280 PE=3 SV=1//1.42346e-57
Gh_D02G0410	-2.6949	-2.016	-1.8987	sp|Q570S7|CSLG1_ARATH Cellulose synthase-like protein G1 OS=Arabidopsis thaliana GN=CSLG1 PE=2 SV=1//2.86686e-131
Gh_D01G1427	-2.146	-2.2175	-1.8666	sp|Q9LQU4|PCR2_ARATH Protein PLANT CADMIUM RESISTANCE 2 OS=Arabidopsis thaliana GN=PCR2 PE=1 SV=1//7.12668e-63
Gh_D06G0674	-4.2137	-4.5973	-3.2493	-//-
Gh_A12G2220	-3.3816	-3.4908	-2.0435	sp|Q9SZN7|HIP26_ARATH Heavy metal-associated isoprenylated plant protein 26 OS=Arabidopsis thaliana GN=HIPP26 PE=1 SV=1//8.25052e-06
Gh_D02G2235	-4.1685	-6.0607	-3.8152	sp|Q9FYB5|DNJ11_ARATH Chaperone protein dnaJ 11, chloroplastic OS=Arabidopsis thaliana GN=ATJ11 PE=1 SV=2//1.40055e-30
Gh_A11G0057	-2.7336	-2.8208	-1.5566	sp|A1YKT1|TCP18_ARATH Transcription factor TCP18 OS=Arabidopsis thaliana GN=TCP18 PE=2 SV=1//6.78096e-27
Gh_D02G1629	-2.1254	-1.8223	-2.1469	sp|Q9S7N2|TAA1_ARATH L-tryptophan--pyruvate aminotransferase 1 OS=Arabidopsis thaliana GN=TAA1 PE=1 SV=1//6.37729e-159
Gh_A02G1055	-4.2281	-1.8044	-2.1277	sp|P27057|GAST1_SOLLC Protein GAST1 OS=Solanum lycopersicum GN=GAST1 PE=2 SV=1//1.13972e-33
Gh_D01G1822	-3.0364	-1.674	-3.1109	sp|Q9SGZ5|BXL7_ARATH Probable beta-D-xylosidase 7 OS=Arabidopsis thaliana GN=BXL7 PE=2 SV=2//0
Gh_D05G2873	-3.1574	-2.1593	-2.7552	sp|Q9ZU96|Y2168_ARATH Ankyrin repeat-containing protein At2g01680 OS=Arabidopsis thaliana GN=At2g01680 PE=2 SV=1//4.62096e-10
Gh_D13G2256	-2.5428	-1.7252	-2.1562	sp|Q00874|DR100_ARATH DNA-damage-repair/toleration protein DRT100 OS=Arabidopsis thaliana GN=DRT100 PE=2 SV=2//8.54949e-150
Gh_D13G1856	-3.2381	-1.5335	-2.8505	sp|Q9SK91|BH094_ARATH Transcription factor bHLH94 OS=Arabidopsis thaliana GN=BHLH94 PE=2 SV=2//4.66874e-64
Gh_D11G0008	-2.0268	-1.7888	-2.2206	sp|Q8W250|DXR_ORYSJ 1-deoxy-D-xylulose 5-phosphate reductoisomerase, chloroplastic OS=Oryza sativa subsp. japonica GN=DXR PE=2 SV=2//0
Gh_D09G1377	-4.1188	-2.6227	-4.2258	sp|P33083|AX6B_SOYBN Auxin-induced protein 6B OS=Glycine max PE=2 SV=1//6.16385e-08
Gh_D02G1245	-2.7428	-1.6832	-3.7379	sp|Q8GW32|PRE6_ARATH Transcription factor PRE6 OS=Arabidopsis thaliana GN=PRE6 PE=1 SV=1//4.78193e-37
Novel02006	-2.2856	-1.8655	-2.549	PREDICTED: uncharacterized protein LOC105786975 [Gossypium raimondii]
Gh_A09G1425	-3.34	-2.3956	-4.4495	-//-
Gh_D11G0923	-1.3945	-2.3538	-2.4148	sp|P93788|REMO_SOLTU Remorin OS=Solanum tuberosum PE=1 SV=1//6.08001e-39
Gh_A09G0914	-1.6417	-2.2806	-2.4489	sp|Q8S9H7|DIV_ANTMA Transcription factor DIVARICATA OS=Antirrhinum majus GN=DIVARICATA PE=2 SV=1//1.89901e-51
Gh_D11G1074	-1.1336	-2.3436	-2.0133	sp|A4VCM0|NAC45_ARATH NAC domain-containing protein 45 OS=Arabidopsis thaliana GN=NAC045 PE=2 SV=1//1.40955e-32
Gh_D13G1549	-1.0707	-3.1465	-3.4704	sp|Q9T076|ENL2_ARATH Early nodulin-like protein 2 OS=Arabidopsis thaliana GN=At4g27520 PE=1 SV=1//2.7667e-23
Gh_A12G1977	-0.96925	-2.3644	-2.7361	sp|Q9FGL0|WTR44_ARATH WAT1-related protein At5g47470 OS=Arabidopsis thaliana GN=At5g47470 PE=3 SV=1//1.50389e-134
Gh_A13G0720	-1.4937	-2.2301	-2.5979	sp|Q9FZE0|BGL40_ARATH Beta-glucosidase 40 OS=Arabidopsis thaliana GN=BGLU40 PE=2 SV=1//0
Gh_D08G1588	-0.39539	-2.6846	-2.5011	-//-
Gh_D13G1729	-1.4867	-2.3394	-2.3395	-//-
Gh_A06G0111	-1.7406	-2.689	-3.1248	sp|Q96242|CP74A_ARATH Allene oxide synthase, chloroplastic OS=Arabidopsis thaliana GN=CYP74A PE=1 SV=3//0
Gh_D08G0270	-1.3147	-2.5372	-3.1218	sp|Q6YU51|DXS2_ORYSJ Probable 1-deoxy-D-xylulose-5-phosphate synthase 2, chloroplastic OS=Oryza sativa subsp. japonica GN=Os07g0190000 PE=2 SV=1//0
Gh_D01G0526	-2.8846	-3.1689	-3.591	-//-
Gh_A02G1280	-1.0667	-2.5963	-2.4938	-//-
Gh_D07G0095	-2.0982	-4.4602	-3.1386	-//-
Gh_D06G1197	-2.6079	-3.7708	-4.7652	sp|Q70II3|EF110_ARATH Ethylene-responsive transcription factor ERF110 OS=Arabidopsis thaliana GN=ERF110 PE=2 SV=2//9.21498e-22
Gh_A08G0989	-1.6651	-4.6203	-4.2834	sp|P31531|1A1C_SOYBN 1-aminocyclopropane-1-carboxylate synthase OS=Glycine max GN=ACS1 PE=2 SV=1//0
Gh_A13G1206	-1.7875	-2.6632	-3.0291	sp|Q69VG1|CIGR1_ORYSJ Chitin-inducible gibberellin-responsive protein 1 OS=Oryza sativa subsp. japonica GN=CIGR1 PE=2 SV=1//0
Gh_A05G2203	-0.96783	-3.4743	-3.3757	-//-
Gh_D09G0297	-1.4174	-2.4518	-2.2868	sp|Q2MHE4|HT1_ARATH Serine/threonine-protein kinase HT1 OS=Arabidopsis thaliana GN=HT1 PE=1 SV=1//5.82401e-65
Gh_A04G0734	-1.5063	-2.0694	-2.4208	-//-
Gh_A09G1804	-0.87811	-2.6075	-2.2792	sp|Q9LRM7|NCED6_ARATH 9-cis-epoxycarotenoid dioxygenase NCED6, chloroplastic OS=Arabidopsis thaliana GN=NCED6 PE=2 SV=1//0
Gh_D02G0598	-1.8014	-4.3701	-6.7267	sp|Q20798|HRD1_CAEEL E3 ubiquitin-protein ligase hrd-1 OS=Caenorhabditis elegans GN=sel-11 PE=3 SV=1//3.98381e-10
Gh_D03G0823	-2.1898	-3.9124	-4.3287	-//-
Gh_D12G0132	-1.7106	-2.7522	-2.9743	sp|Q8GY42|NAC25_ARATH NAC transcription factor 25 OS=Arabidopsis thaliana GN=NAC025 PE=2 SV=1//4.45866e-35
Gh_A05G0913	-1.1812	-2.2562	-2.1896	sp|F4IB81|LYK3_ARATH LysM domain receptor-like kinase 3 OS=Arabidopsis thaliana GN=LYK3 PE=2 SV=1//4.66209e-34
Gh_A01G1324	-1.05	-2.2687	-2.1834	sp|Q8LPT9|GWD1_CITRE Alpha-glucan water dikinase, chloroplastic OS=Citrus reticulata GN=R1 PE=2 SV=1//0
Gh_D12G2112	-0.89952	-3.1041	-3.1816	sp|O23553|BAM3_ARATH Beta-amylase 3, chloroplastic OS=Arabidopsis thaliana GN=BAM3 PE=1 SV=3//0
Gh_D13G0678	-0.84677	-2.2131	-2.539	sp|Q9FN30|TAT2_ARATH Probable aminotransferase TAT2 OS=Arabidopsis thaliana GN=At5g53970 PE=2 SV=1//0
Gh_A13G0431	-0.54248	-2.3553	-2.3226	sp|Q0WNW4|MYOB3_ARATH Myosin-binding protein 3 OS=Arabidopsis thaliana GN=MYOB3 PE=1 SV=1//2.29903e-08
Gh_D07G1594	-1.1566	-2.3626	-2.2136	-//-
Gh_A11G0792	-1.7411	-2.6627	-2.5986	sp|P93788|REMO_SOLTU Remorin OS=Solanum tuberosum PE=1 SV=1//2.5377e-38
Gh_D02G0923	-1.6675	-3.1675	-3.4541	sp|O48723|PLP2_ARATH Patatin-like protein 2 OS=Arabidopsis thaliana GN=PLP2 PE=1 SV=1//6.15158e-157
Gh_D08G2596	-1.9516	-2.54	-2.4249	sp|O82199|C3H20_ARATH Zinc finger CCCH domain-containing protein 20 OS=Arabidopsis thaliana GN=At2g19810 PE=2 SV=1//4.31989e-111
Gh_D11G2787	-1.534	-2.4211	-2.0367	sp|Q72GN6|DNAJ_THET2 Chaperone protein DnaJ OS=Thermus thermophilus (strain HB27 / ATCC BAA-163 / DSM 7039) GN=dnaJ PE=3 SV=1//5.32928e-18
Gh_A08G2235	-1.0715	-2.6808	-2.2771	sp|Q6AWW5|Y5262_ARATH Ankyrin repeat-containing protein At5g02620 OS=Arabidopsis thaliana GN=At5g02620 PE=1 SV=1//6.08687e-08
Gh_A11G0941	-1.9817	-2.7652	-2.9129	sp|Q9ULE6|PALD_HUMAN Paladin OS=Homo sapiens GN=PALD1 PE=1 SV=3//3.41351e-08
Gh_A11G0367	-1.9867	-2.411	-2.5411	sp|Q9LY05|EF106_ARATH Ethylene-responsive transcription factor ERF106 OS=Arabidopsis thaliana GN=ERF106 PE=2 SV=1//9.22961e-40
Gh_D05G2033	-0.76565	-2.2258	-2.6285	-//-
Gh_A08G0924	-1.0618	-2.2021	-2.3245	sp|P19954|PRSP1_SPIOL Ribosome-binding factor PSRP1, chloroplastic OS=Spinacia oleracea GN=PSRP1 PE=1 SV=2//6.22632e-112
Gh_A06G1542	-2.1526	-3.4427	-4.3259	sp|P42813|RNS1_ARATH Ribonuclease 1 OS=Arabidopsis thaliana GN=RNS1 PE=1 SV=1//9.95112e-19
Gh_D07G1822	0.37739	-2.415	-2.4482	sp|Q69F95|C85A_PHAVU Cytochrome P450 85A OS=Phaseolus vulgaris GN=BA13 PE=3 SV=2//0
Gh_A05G1932	-1.3376	-2.2689	-2.355	sp|F8WKW1|UGT2_GARJA 7-deoxyloganetin glucosyltransferase OS=Gardenia jasminoides GN=UGT85A24 PE=1 SV=1//0
Novel05972	-1.2338	-2.3814	-3.2266	Transducin/WD40 repeat-like superfamily protein [Theobroma cacao]>gi|508705309|gb|EOX97205.1| Transducin/WD40 repeat-like superfamily protein [Theobroma cacao]
Gh_A12G1143	-0.40424	-3.2376	-3.1538	sp|Q8LGG8|USPAL_ARATH Universal stress protein A-like protein OS=Arabidopsis thaliana GN=At3g01520 PE=1 SV=2//4.72233e-10
Gh_A06G0033	-1.3064	-2.3131	-2.2373	sp|P83332|TLP1_PRUPE Thaumatin-like protein 1 OS=Prunus persica PE=2 SV=1//2.13355e-78
Gh_A05G0450	-1.7918	-2.3617	-2.4795	sp|Q9LFP0|APT5_ARATH Adenine phosphoribosyltransferase 5 OS=Arabidopsis thaliana GN=APT5 PE=1 SV=1//4.55092e-110
Novel00246	-1.2647	-5.4977	-3.8432	--
Gh_D11G0279	-1.0985	-3.3282	-2.1117	sp|O23553|BAM3_ARATH Beta-amylase 3, chloroplastic OS=Arabidopsis thaliana GN=BAM3 PE=1 SV=3//0
Gh_A01G0871	-1.9799	-3.0708	-2.8616	sp|P42759|ERD10_ARATH Dehydrin ERD10 OS=Arabidopsis thaliana GN=ERD10 PE=1 SV=1//1.05994e-09
Gh_A12G2058	-1.5734	-4.9766	-2.9568	sp|Q9CAN9|ERF26_ARATH Ethylene-responsive transcription factor ERF026 OS=Arabidopsis thaliana GN=ERF026 PE=2 SV=1//9.44979e-47
Gh_A08G2283	-1.8229	-2.8839	-3.1239	sp|Q00874|DR100_ARATH DNA-damage-repair/toleration protein DRT100 OS=Arabidopsis thaliana GN=DRT100 PE=2 SV=2//5.35329e-08
Gh_D11G0427	-1.3901	-2.5758	-2.0922	sp|Q9LY05|EF106_ARATH Ethylene-responsive transcription factor ERF106 OS=Arabidopsis thaliana GN=ERF106 PE=2 SV=1//2.27391e-38
Gh_A02G0674	-1.0975	-2.4908	-2.5851	sp|P68349|DOF12_ARATH Dof zinc finger protein DOF1.2 OS=Arabidopsis thaliana GN=DOF1.2 PE=2 SV=1//1.87604e-28
Gh_D08G1262	-1.8902	-2.3955	-2.6128	sp|P31531|1A1C_SOYBN 1-aminocyclopropane-1-carboxylate synthase OS=Glycine max GN=ACS1 PE=2 SV=1//0
Gh_D09G1178	-1.3206	-2.1034	-2.1565	sp|Q9LIC3|PP227_ARATH Putative pentatricopeptide repeat-containing protein At3g13770, mitochondrial OS=Arabidopsis thaliana GN=PCMP-H85 PE=3 SV=1//6.71421e-35
Gh_D10G0700	-0.91275	-4.6989	-2.6515	-//-
Gh_A05G1416	-1.3857	-2.6677	-2.6173	sp|Q41144|STC_RICCO Sugar carrier protein C OS=Ricinus communis GN=STC PE=2 SV=1//0
Gh_D03G1135	-0.086766	-2.9474	-3.1271	-//-
Gh_A07G1586	-1.487	-3.1051	-3.4585	sp|Q9C9H7|RLP12_ARATH Receptor-like protein 12 OS=Arabidopsis thaliana GN=RLP12 PE=2 SV=2//1.52334e-57
Gh_D10G0177	-1.3036	-3.0909	-2.9495	sp|P0CV95|NES2_FRAAN (3S,6E)-nerolidol synthase 2, chloroplastic/mitochondrial OS=Fragaria ananassa PE=1 SV=1//0
Gh_A04G0281	1.1715	-2.2429	-2.0144	sp|Q9FZ87|GH317_ARATH Indole-3-acetic acid-amido synthetase GH3.17 OS=Arabidopsis thaliana GN=GH3.17 PE=1 SV=1//0
Novel07588	-1.264	-2.817	-2.1857	PREDICTED: serine/threonine-protein kinase HT1-like [Gossypium raimondii]>gi|763766637|gb|KJB33852.1| hypothetical protein B456_006G034500 [Gossypium raimondii]>gi|763766639|gb|KJB33854.1| hypothetical protein B456_006G034500 [Gossypium raimondii]
Gh_A03G2186	-2.0261	-2.4682	-2.6293	sp|Q9LZT4|EXLA1_ARATH Expansin-like A1 OS=Arabidopsis thaliana GN=EXLA1 PE=2 SV=1//7.30571e-107
Gh_D03G1026	-1.6444	-2.4711	-2.2532	sp|P17407|21KD_DAUCA 21 kDa protein OS=Daucus carota PE=2 SV=1//1.27459e-51
Gh_D02G1555	-1.7778	-2.1897	-2.6954	sp|Q9LK64|AB3C_ARATH ABC transporter C family member 3 OS=Arabidopsis thaliana GN=ABCC3 PE=1 SV=1//0
Gh_D05G2957	-1.7671	-3.1001	-3.0742	sp|Q9LFD5|BPA1_ARATH Binding partner of ACD11 1 OS=Arabidopsis thaliana GN=BPA1 PE=1 SV=1//2.67419e-79
Gh_A10G0195	-1.2375	-3.8757	-5.1745	sp|Q5RET6|T184C_PONAB Transmembrane protein 184C OS=Pongo abelii GN=TMEM184C PE=2 SV=1//1.01951e-08
Gh_A13G0251	-1.9105	-2.4545	-2.4679	sp|Q8L612|MACP1_ARATH MACPF domain-containing protein At1g14780 OS=Arabidopsis thaliana GN=At1g14780 PE=2 SV=1//0
Novel07119	-1.6686	-2.4912	-2.9615	Sister chromatid cohesion PDS5 B [Gossypium arboreum]
Gh_A10G0305	-1.1806	-2.2046	-2.3185	sp|P18160|SPLA_DICDI Dual specificity protein kinase splA OS=Dictyostelium discoideum GN=splA PE=1 SV=3//2.72755e-43
Gh_A11G2088	-0.54429	-2.0798	-2.0953	-//-
Gh_A11G1551	-1.3244	-2.522	-2.4264	sp|Q6NKX1|PROD2_ARATH Proline dehydrogenase 2, mitochondrial OS=Arabidopsis thaliana GN=POX2 PE=2 SV=1//0
Gh_D09G1714	-0.78581	-3.1436	-3.2596	sp|Q9FF18|C7351_ARATH Cytokinin hydroxylase OS=Arabidopsis thaliana GN=CYP735A1 PE=1 SV=1//3.11265e-97
Gh_D13G1609	-3.0692	-4.547	-4.5452	sp|Q9SQ80|G2OX1_PEA Gibberellin 2-beta-dioxygenase 1 OS=Pisum sativum GN=GA2OX1 PE=1 SV=1//3.3726e-171
Gh_D05G2406	-1.7308	-2.6815	-2.2421	sp|Q9LQ28|ERF22_ARATH Ethylene-responsive transcription factor ERF022 OS=Arabidopsis thaliana GN=ERF022 PE=2 SV=1//1.50776e-44
Gh_D12G1671	-0.48224	-2.3337	-2.0431	sp|Q9LS46|ALMT9_ARATH Aluminum-activated malate transporter 9 OS=Arabidopsis thaliana GN=ALMT9 PE=2 SV=1//0
Gh_D02G1469	-1.8507	-2.2549	-2.6909	sp|Q9QYI7|DNJB8_MOUSE DnaJ homolog subfamily B member 8 OS=Mus musculus GN=Dnajb8 PE=2 SV=1//4.67393e-18
Gh_D09G0775	-0.48258	-2.3885	-2.8069	sp|O82804|ELF3_ARATH Protein EARLY FLOWERING 3 OS=Arabidopsis thaliana GN=ELF3 PE=1 SV=1//6.89729e-21
Gh_A02G1312	-2.8713	-6.3808	-6.5598	sp|Q9FGF8|ABR1_ARATH Ethylene-responsive transcription factor ABR1 OS=Arabidopsis thaliana GN=ABR1 PE=2 SV=1//1.1597e-25
Gh_D05G2936	-1.5649	-2.6195	-2.9288	sp|Q6R8G7|PHO13_ARATH Phosphate transporter PHO1 homolog 3 OS=Arabidopsis thaliana GN=PHO1;H3 PE=2 SV=2//0
Gh_A01G0895	-1.7665	-5.7056	-7.1149	sp|P83332|TLP1_PRUPE Thaumatin-like protein 1 OS=Prunus persica PE=2 SV=1//1.46449e-77
Gh_D06G0865	-1.0388	-3.2744	-2.1745	sp|Q43062|PME_PRUPE Pectinesterase/pectinesterase inhibitor PPE8B OS=Prunus persica PE=2 SV=1//0
Gh_A03G0500	-1.895	-3.1043	-2.5747	sp|P17407|21KD_DAUCA 21 kDa protein OS=Daucus carota PE=2 SV=1//7.8041e-70
Gh_A09G0036	-1.9847	-4.3077	-4.1176	sp|Q4UKR8|HSPC2_RICFE Small heat shock protein C2 OS=Rickettsia felis (strain ATCC VR-1525 / URRWXCal2) GN=hspC2 PE=3 SV=1//4.94827e-10
Gh_A03G1059	-1.2944	-2.5407	-2.0355	sp|Q9QYI7|DNJB8_MOUSE DnaJ homolog subfamily B member 8 OS=Mus musculus GN=Dnajb8 PE=2 SV=1//4.84722e-18
Gh_D05G2515	-2.0073	-3.2155	-3.3524	sp|Q9M439|BCAT2_ARATH Branched-chain-amino-acid aminotransferase 2, chloroplastic OS=Arabidopsis thaliana GN=BCAT2 PE=1 SV=1//4.44649e-168
Gh_A11G0589	-0.50604	-4.616	-4.3491	sp|Q03200|LIRP1_ORYSJ Light-regulated protein OS=Oryza sativa subsp. japonica GN=LIR1 PE=2 SV=1//7.37865e-21
Gh_D04G1574	-1.4963	-2.0334	-2.1937	sp|Q948Z4|SNAK1_SOLTU Snakin-1 OS=Solanum tuberosum GN=SN1 PE=1 SV=1//4.98363e-29
Gh_A05G0462	-1.1317	-5.372	-4.9092	-//-
Gh_D05G2463	-1.3887	-2.8379	-2.6963	-//-
Gh_A04G0863	-0.9305	-2.1002	-2.3219	sp|Q03200|LIRP1_ORYSJ Light-regulated protein OS=Oryza sativa subsp. japonica GN=LIR1 PE=2 SV=1//1.62324e-23
Gh_D12G0236	-1.3101	-2.8066	-2.4526	-//-
Gh_D01G0422	-1.9991	-4.4961	-4.955	sp|Q99385|VCX1_YEAST Vacuolar calcium ion transporter OS=Saccharomyces cerevisiae (strain ATCC 204508 / S288c) GN=VCX1 PE=1 SV=1//2.84971e-08
Gh_D13G2436	-0.92136	-2.1988	-2.9547	sp|Q54R82|MKKA_DICDI Mitogen-activated protein kinase kinase kinase A OS=Dictyostelium discoideum GN=mkkA PE=1 SV=2//1.92391e-46
Gh_A10G2109	-1.2355	-2.078	-2.1316	sp|Q42569|C90A1_ARATH Cytochrome P450 90A1 OS=Arabidopsis thaliana GN=CYP90A1 PE=2 SV=1//0
Gh_D13G2088	-1.0509	-2.3762	-2.7589	sp|Q5M974|RN181_XENTR E3 ubiquitin-protein ligase RNF181 OS=Xenopus tropicalis GN=rnf181 PE=2 SV=1//7.06697e-08
Gh_D01G1811	1.6044	-2.1981	-2.9845	sp|Q8RWD0|COL16_ARATH Zinc finger protein CONSTANS-LIKE 16 OS=Arabidopsis thaliana GN=COL16 PE=2 SV=2//1.84354e-86
Gh_D08G1852	-1.1206	-3.6988	-4.7901	-//-
Gh_D01G0300	-2.253	-5.5659	-5.6662	sp|Q9SQ80|G2OX1_PEA Gibberellin 2-beta-dioxygenase 1 OS=Pisum sativum GN=GA2OX1 PE=1 SV=1//6.26985e-166
Gh_A05G1554	-1.5499	-2.1511	-2.0691	-//-
Gh_D12G2477	-1.2659	-2.8273	-2.9746	-//-
Gh_A07G0773	-1.1604	-2.0087	-2.4961	sp|Q08506|ACCO1_PETHY 1-aminocyclopropane-1-carboxylate oxidase 1 OS=Petunia hybrida GN=ACO1 PE=1 SV=1//2.23573e-174
Gh_A06G1738	-1.5268	-2.0875	-2.0844	sp|O82089|CCH_ARATH Copper transport protein CCH OS=Arabidopsis thaliana GN=CCH PE=1 SV=1//5.04413e-09
Gh_A07G0021	-1.5838	-2.4674	-2.3527	sp|O48786|C734A_ARATH Cytochrome P450 734A1 OS=Arabidopsis thaliana GN=CYP734A1 PE=2 SV=1//0
Gh_A06G1269	-0.67046	-2.168	-2.162	sp|F6H7K5|THI42_VITVI Thiamine thiazole synthase 2, chloroplastic OS=Vitis vinifera GN=THI1-2 PE=3 SV=1//0
Novel04254	-0.049318	-2.4872	-2.7379	hypothetical protein B456_007G164800, partial [Gossypium raimondii]
Gh_A10G2067	-0.6958	-2.0224	-2.0591	sp|C4B7M7|RPS4W_ARATH Disease resistance protein RPS4 OS=Arabidopsis thaliana GN=RPS4 PE=2 SV=1//1.57487e-45
Gh_A12G0499	-1.7205	-2.263	-2.7378	sp|P49865|NTPR_ENTHA Protein NtpR OS=Enterococcus hirae (strain ATCC 9790 / DSM 20160 / JCM 8729 / LMG 6399 / NBRC 3181 / NCIMB 6459 / NCDO 1258) GN=ntpR PE=3 SV=2//9.02132e-20
Gh_A09G2376	-0.88071	-2.1566	-2.1446	sp|F4I2H7|TPX2_ARATH Protein TPX2 OS=Arabidopsis thaliana GN=TPX2 PE=1 SV=1//6.6994e-07
Gh_D13G1983	-1.2758	-2.6851	-2.3499	sp|O65554|CIPK6_ARATH CBL-interacting serine/threonine-protein kinase 6 OS=Arabidopsis thaliana GN=CIPK6 PE=1 SV=1//1.76129e-08
Gh_A05G0122	-1.6643	-2.6266	-2.6346	sp|O48786|C734A_ARATH Cytochrome P450 734A1 OS=Arabidopsis thaliana GN=CYP734A1 PE=2 SV=1//0
Novel05075	-1.0882	#NAME?	-3.0244	PREDICTED: putative protein NRT1/ PTR FAMILY 2.2 isoform X3 [Gossypium raimondii]
Gh_D04G1537	-1.247	-2.8078	-2.1368	sp|Q9LXA5|LRK91_ARATH L-type lectin-domain containing receptor kinase IX.1 OS=Arabidopsis thaliana GN=LECRK91 PE=2 SV=1//3.88612e-158
Gh_A08G2338	-0.83034	-3.2642	-3.0193	sp|Q8LGJ5|PCO2_ARATH Plant cysteine oxidase 2 OS=Arabidopsis thaliana GN=PCO2 PE=1 SV=1//4.13185e-67
Gh_D07G1332	-1.8982	-5.3961	-4.523	sp|Q9MAM1|CIPK9_ARATH CBL-interacting serine/threonine-protein kinase 9 OS=Arabidopsis thaliana GN=CIPK9 PE=1 SV=2//0
Gh_D11G0392	0.2919	-4.9481	-5.8639	sp|Q9SMP5|C94B3_ARATH Cytochrome P450 94B3 OS=Arabidopsis thaliana GN=CYP94B3 PE=2 SV=1//0
Gh_D11G2376	-0.09377	-2.0456	-2.0974	sp|Q8LGJ5|PCO2_ARATH Plant cysteine oxidase 2 OS=Arabidopsis thaliana GN=PCO2 PE=1 SV=1//7.75285e-68
Gh_A12G2583	-1.1756	-3.6378	-2.9241	-//-
Gh_D05G1156	-0.92144	-2.5539	-2.9236	sp|P0C897|Y3264_ARATH Putative UPF0481 protein At3g02645 OS=Arabidopsis thaliana GN=At3g02645 PE=3 SV=1//2.5315e-163
Gh_D09G1582	-1.1876	-2.7426	-2.458	sp|Q948P6|FRI3_SOYBN Ferritin-3, chloroplastic OS=Glycine max PE=2 SV=1//1.00083e-106
Gh_D01G0370	-0.69601	-2.1254	-2.1024	sp|C0LGG8|Y5343_ARATH Probable LRR receptor-like serine/threonine-protein kinase At1g53430 OS=Arabidopsis thaliana GN=At1g53430 PE=1 SV=1//0
Gh_A13G1035	-1.2356	-2.3958	-2.0419	sp|Q6XBF8|CDR1_ARATH Aspartic proteinase CDR1 OS=Arabidopsis thaliana GN=CDR1 PE=1 SV=1//9.89752e-112
Gh_D05G0110	-1.4728	-3.8645	-2.7633	-//-
Gh_D12G0905	-0.8817	-2.5062	-2.2222	-//-
Gh_A10G0455	-1.6431	-2.4164	-2.2996	-//-
Gh_A11G2244	-1.3917	-2.1695	-2.7876	sp|Q99090|CPRF2_PETCR Light-inducible protein CPRF2 OS=Petroselinum crispum GN=CPRF2 PE=2 SV=2//1.88319e-97
Gh_D04G0655	-1.7336	-2.3792	-2.0369	sp|P51091|LDOX_MALDO Leucoanthocyanidin dioxygenase OS=Malus domestica GN=ANS PE=2 SV=1//9.2601e-81
Gh_D06G2281	-1.7738	-3.1922	-3.3475	sp|P83332|TLP1_PRUPE Thaumatin-like protein 1 OS=Prunus persica PE=2 SV=1//1.46458e-79
Gh_D12G0508	-2.0591	-2.9579	-3.3231	sp|P49865|NTPR_ENTHA Protein NtpR OS=Enterococcus hirae (strain ATCC 9790 / DSM 20160 / JCM 8729 / LMG 6399 / NBRC 3181 / NCIMB 6459 / NCDO 1258) GN=ntpR PE=3 SV=2//1.34515e-20
Gh_D13G2038	-1.5882	-2.4606	-2.9847	sp|Q9LTV3|SAU72_ARATH Auxin-responsive protein SAUR72 OS=Arabidopsis thaliana GN=SAUR72 PE=2 SV=1//4.81333e-07
Gh_A05G2151	-1.9871	-2.772	-2.2564	sp|Q9LQ28|ERF22_ARATH Ethylene-responsive transcription factor ERF022 OS=Arabidopsis thaliana GN=ERF022 PE=2 SV=1//1.79059e-44
Gh_D05G2455	-1.0739	#NAME?	#NAME?	sp|Q9LQZ2|DRE2D_ARATH Dehydration-responsive element-binding protein 2D OS=Arabidopsis thaliana GN=DREB2D PE=2 SV=1//1.158e-51
Gh_A07G1228	-2.3617	#NAME?	#NAME?	sp|Q9MAM1|CIPK9_ARATH CBL-interacting serine/threonine-protein kinase 9 OS=Arabidopsis thaliana GN=CIPK9 PE=1 SV=2//0
Gh_A11G1914	-0.60372	-2.3291	-2.3719	sp|P37821|1A1C_MALDO 1-aminocyclopropane-1-carboxylate synthase OS=Malus domestica GN=ACS-1 PE=1 SV=2//0
Gh_A06G1961	-0.7635	-2.3982	-2.8615	sp|Q6TPK4|CYT1_ACTDE Cysteine proteinase inhibitor 1 OS=Actinidia deliciosa PE=1 SV=1//2.59987e-25
Gh_A12G2228	-1.8827	-2.4154	-2.5532	sp|Q7XZQ7|FL3H_PETCR Flavanone 3-dioxygenase OS=Petroselinum crispum GN=FHT PE=1 SV=1//3.28678e-65
Gh_A09G2418	-2.0081	-4.4349	-4.2174	sp|Q39101|FRI1_ARATH Ferritin-1, chloroplastic OS=Arabidopsis thaliana GN=FER1 PE=2 SV=1//2.19261e-80
Gh_A03G1802	-2.713	-5.4478	-4.3783	sp|Q9FYB5|DNJ11_ARATH Chaperone protein dnaJ 11, chloroplastic OS=Arabidopsis thaliana GN=ATJ11 PE=1 SV=2//4.09328e-32
Gh_A05G1480	-1.2803	-2.6212	-2.8347	sp|Q5XEZ5|CSC1_ARATH Calcium permeable stress-gated cation channel 1 OS=Arabidopsis thaliana GN=CSC1 PE=2 SV=1//0
Gh_D05G1581	-1.2122	-2.6079	-2.4731	sp|Q41144|STC_RICCO Sugar carrier protein C OS=Ricinus communis GN=STC PE=2 SV=1//0
Gh_D12G0658	0.18497	-3.0849	-2.4568	sp|Q9FH54|EF114_ARATH Ethylene-responsive transcription factor ERF114 OS=Arabidopsis thaliana GN=ERF114 PE=1 SV=1//1.01187e-19
Gh_D01G0642	-1.8144	-2.1614	-3.5225	sp|Q39108|GGR_ARATH Heterodimeric geranylgeranyl pyrophosphate synthase small subunit, chloroplastic OS=Arabidopsis thaliana GN=GGR PE=1 SV=2//2.6008e-16
Gh_A08G1292	-1.7074	-2.6161	-2.9361	sp|Q9FNA2|PAO1_ARATH Polyamine oxidase 1 OS=Arabidopsis thaliana GN=PAO1 PE=1 SV=1//0
Gh_A08G2407	-1.2031	-2.7842	-2.5518	sp|Q7XZQ7|FL3H_PETCR Flavanone 3-dioxygenase OS=Petroselinum crispum GN=FHT PE=1 SV=1//1.6271e-69
Gh_A07G0086	-1.95	-4.6739	-4.5663	-//-
Gh_A07G0112	-1.3565	-2.0936	-2.5809	sp|Q9LTS4|BH041_ARATH Putative transcription factor bHLH041 OS=Arabidopsis thaliana GN=BHLH41 PE=3 SV=1//5.77008e-58
Gh_A11G1861	-1.5213	-3.2348	-2.8659	sp|Q6YXH5|ZHD1_ORYSJ Zinc-finger homeodomain protein 1 OS=Oryza sativa subsp. japonica GN=ZHD1 PE=2 SV=1//6.89705e-69
Gh_A12G1909	-1.4081	-2.3112	-2.0213	sp|Q9LS25|PP420_ARATH Pentatricopeptide repeat-containing protein At5g46580, chloroplastic OS=Arabidopsis thaliana GN=At5g46580 PE=2 SV=1//0
Gh_A13G0604	-0.75096	-2.6419	-2.4983	sp|Q9FE06|EXOL2_ARATH Protein EXORDIUM-like 2 OS=Arabidopsis thaliana GN=EXL2 PE=2 SV=1//1.35736e-142
Gh_D06G1570	0.38895	-3.1337	-2.3008	-//-
Gh_A08G0782	-1.4738	-2.6233	-3.184	sp|Q9ZV48|TPS11_ARATH Probable alpha,alpha-trehalose-phosphate synthase [UDP-forming] 11 OS=Arabidopsis thaliana GN=TPS11 PE=2 SV=1//0
Gh_A08G2236	-1.9172	-3.8001	-4.7905	sp|Q6AWW5|Y5262_ARATH Ankyrin repeat-containing protein At5g02620 OS=Arabidopsis thaliana GN=At5g02620 PE=1 SV=1//2.7651e-06
Gh_A11G2926	0.15516	-3.0884	-4.3084	-//-
Gh_A11G0336	-0.076472	-3.0459	-3.6524	sp|Q9SMP5|C94B3_ARATH Cytochrome P450 94B3 OS=Arabidopsis thaliana GN=CYP94B3 PE=2 SV=1//0
Gh_A08G1811	-1.4297	-2.058	-2.2604	sp|Q9FXB2|GOLS2_ARATH Galactinol synthase 2 OS=Arabidopsis thaliana GN=GOLS2 PE=1 SV=1//1.85809e-176
Gh_D12G2767	-0.90663	-2.1138	-2.2205	sp|O49255|NAC29_ARATH NAC transcription factor 29 OS=Arabidopsis thaliana GN=NAC029 PE=2 SV=1//1.55461e-110
Gh_A13G1674	-0.4612	-2.6533	-2.1155	sp|Q9LTV3|SAU72_ARATH Auxin-responsive protein SAUR72 OS=Arabidopsis thaliana GN=SAUR72 PE=2 SV=1//4.81333e-07
Gh_D11G0235	-1.8347	-3.1857	-4.0459	sp|O64481|SBT25_ARATH Subtilisin-like protease SBT2.5 OS=Arabidopsis thaliana GN=SBT2.5 PE=2 SV=1//1.0041e-06
Gh_D12G2312	-0.9655	-2.165	-3.7281	sp|Q9SKK8|ATL22_ARATH RING-H2 finger protein ATL22 OS=Arabidopsis thaliana GN=ATL22 PE=2 SV=2//8.2333e-21
Gh_A11G0221	-1.6787	-4.1905	-2.5704	-//-
Gh_D06G1593	-0.63769	-2.8801	-2.7781	sp|F6H7K5|THI42_VITVI Thiamine thiazole synthase 2, chloroplastic OS=Vitis vinifera GN=THI1-2 PE=3 SV=1//0
Gh_D03G1485	-1.3729	-3.1926	-2.1892	sp|Q9CAN9|ERF26_ARATH Ethylene-responsive transcription factor ERF026 OS=Arabidopsis thaliana GN=ERF026 PE=2 SV=1//4.32418e-36
Gh_A04G0976	-0.039599	-2.8296	-2.7768	sp|Q9FE06|EXOL2_ARATH Protein EXORDIUM-like 2 OS=Arabidopsis thaliana GN=EXL2 PE=2 SV=1//1.11318e-158
Gh_D10G0217	-1.8854	-3.6757	-2.7883	sp|P24805|TSJT1_TOBAC Stem-specific protein TSJT1 OS=Nicotiana tabacum GN=TSJT1 PE=2 SV=1//3.89249e-30
Gh_D04G0120	-1.276	-2.6517	-2.6513	-//-
Gh_A05G0053	-1.303	-2.0146	-2.6504	-//-
Gh_D05G1621	-1.4778	-2.2563	-2.0016	-//-
Gh_D02G0505	-0.80748	-2.2303	-2.253	sp|Q10LG8|TLP6_ORYSJ Tubby-like F-box protein 6 OS=Oryza sativa subsp. japonica GN=TULP6 PE=2 SV=1//3.64541e-142
Gh_A05G0286	-1.7221	-3.013	-2.641	-//-
Gh_A09G0637	-1.3425	-2.395	-2.5268	sp|Q9FGX2|BZIP1_ARATH Basic leucine zipper 1 OS=Arabidopsis thaliana GN=BZIP1 PE=1 SV=1//1.95093e-18
Gh_D06G0459	-1.4507	-2.2334	-2.2065	sp|Q05609|CTR1_ARATH Serine/threonine-protein kinase CTR1 OS=Arabidopsis thaliana GN=CTR1 PE=1 SV=1//1.6763e-47
Gh_A03G0405	0.79167	-2.31	-2.4982	-//-
Gh_A04G0923	-1.3135	-2.2293	-2.4867	sp|B9T825|TPS12_RICCO Probable terpene synthase 12 OS=Ricinus communis GN=TPS12 PE=3 SV=1//0
Gh_D03G0421	-1.4043	-3.2302	-3.7074	-//-
Gh_D06G0087	-1.2722	-3.6925	-4.1876	sp|Q96242|CP74A_ARATH Allene oxide synthase, chloroplastic OS=Arabidopsis thaliana GN=CYP74A PE=1 SV=3//0
Gh_D11G1515	-1.4638	-2.0984	-2.565	-//-
Gh_D06G0375	-0.95783	-2.4981	-3.1493	sp|Q6Z4H0|6PGL2_ORYSJ Probable 6-phosphogluconolactonase 2 OS=Oryza sativa subsp. japonica GN=Os07g0604000 PE=2 SV=1//6.60323e-79
Gh_A11G0835	-1.5843	-3.2701	-3.4451	sp|P46518|LEA14_GOSHI Late embryogenesis abundant protein Lea14-A OS=Gossypium hirsutum GN=LEA14-A PE=2 SV=1//2.48321e-105
Gh_D02G2098	-0.19306	-2.1577	-2.0849	sp|Q94CL9|KRP7_ARATH Cyclin-dependent kinase inhibitor 7 OS=Arabidopsis thaliana GN=KRP7 PE=1 SV=2//1.87062e-19
Gh_D09G0141	-1.2387	-3.2213	-2.8796	sp|P47082|AVT1_YEAST Vacuolar amino acid transporter 1 OS=Saccharomyces cerevisiae (strain ATCC 204508 / S288c) GN=AVT1 PE=1 SV=1//1.66499e-34
Gh_D08G0414	-1.2613	-2.5693	-3.0389	sp|Q93ZC5|AOC4_ARATH Allene oxide cyclase 4, chloroplastic OS=Arabidopsis thaliana GN=AOC4 PE=2 SV=1//9.42775e-79
Gh_D02G1461	-0.67249	-2.5402	-3.1192	sp|C0LGQ4|MRH1_ARATH Probable LRR receptor-like serine/threonine-protein kinase MRH1 OS=Arabidopsis thaliana GN=MRH1 PE=2 SV=1//6.86389e-21
Gh_A05G2069	-1.6456	-2.4758	-2.3736	sp|Q70II3|EF110_ARATH Ethylene-responsive transcription factor ERF110 OS=Arabidopsis thaliana GN=ERF110 PE=2 SV=2//1.43215e-17
Gh_D09G0787	-0.91267	-3.3636	-3.2086	sp|O02414|DYL1_HELCR Dynein light chain LC6, flagellar outer arm OS=Heliocidaris crassispina PE=3 SV=1//6.0593e-22
Gh_D03G1852	-1.6091	-2.2616	-3.8998	sp|Q9FPS7|UBP20_ARATH Ubiquitin carboxyl-terminal hydrolase 20 OS=Arabidopsis thaliana GN=UBP20 PE=2 SV=1//1.50695e-100
Gh_D09G1718	-0.25795	-3.399	-2.4872	-//-
Gh_A02G0532	-0.78918	-4.0068	-4.845	sp|Q9CY62|RN181_MOUSE E3 ubiquitin-protein ligase RNF181 OS=Mus musculus GN=Rnf181 PE=2 SV=1//3.82048e-10
Gh_A12G0237	-1.3228	-2.6706	-2.2052	-//-
Gh_A12G2444	-1.1234	-2.363	-2.8405	-//-
Gh_D11G2561	-1.0384	-2.5222	-2.6839	sp|Q99090|CPRF2_PETCR Light-inducible protein CPRF2 OS=Petroselinum crispum GN=CPRF2 PE=2 SV=2//6.1614e-116
Gh_A08G1891	-1.8672	-2.5498	-2.6442	sp|Q9LEC8|DHEB_NICPL Glutamate dehydrogenase B OS=Nicotiana plumbaginifolia GN=GDHB PE=2 SV=1//0
Gh_A03G0140	-1.3038	-2.1504	-2.0575	sp|Q8W485|Y5010_ARATH Uncharacterized protein At5g50100, mitochondrial OS=Arabidopsis thaliana GN=At5g50100 PE=2 SV=1//6.46016e-15
Gh_D01G2335	-3.2224	-3.8687	-5.2788	sp|Q39688|EP1G_DAUCA Epidermis-specific secreted glycoprotein EP1 OS=Daucus carota GN=EP1 PE=1 SV=1//1.25894e-96
Gh_D02G1600	-0.47919	-2.4507	-4.2325	sp|Q9LIN2|GDL53_ARATH GDSL esterase/lipase At3g26430 OS=Arabidopsis thaliana GN=At3g26430 PE=2 SV=1//9.33894e-170
Gh_D12G2606	-1.2553	-2.5148	-2.1026	sp|P27141|CAHC_TOBAC Carbonic anhydrase, chloroplastic OS=Nicotiana tabacum PE=2 SV=1//3.21981e-80
Gh_A13G1623	-1.2374	-2.339	-2.1199	sp|O65554|CIPK6_ARATH CBL-interacting serine/threonine-protein kinase 6 OS=Arabidopsis thaliana GN=CIPK6 PE=1 SV=1//0
Gh_D02G2422	-1.7876	-3.1175	-2.8377	sp|O81893|ITPK2_ARATH Inositol-tetrakisphosphate 1-kinase 2 OS=Arabidopsis thaliana GN=ITPK2 PE=1 SV=3//6.83127e-121
Gh_A09G1621	-1.1533	-2.5718	-2.9305	sp|Q9FF18|C7351_ARATH Cytokinin hydroxylase OS=Arabidopsis thaliana GN=CYP735A1 PE=1 SV=1//3.74839e-96
Gh_A11G3069	-1.6999	-3.001	-3.8338	sp|F4JKK0|SUD1_ARATH Probable E3 ubiquitin ligase SUD1 OS=Arabidopsis thaliana GN=SUD1 PE=1 SV=1//1.74272e-09
Gh_D11G1084	-1.9694	-3.1123	-3.3042	sp|Q9ULE6|PALD_HUMAN Paladin OS=Homo sapiens GN=PALD1 PE=1 SV=3//5.13279e-08
Gh_A01G0328	-1.007	-2.2484	-2.2236	sp|C0LGN2|Y3148_ARATH Probable leucine-rich repeat receptor-like serine/threonine-protein kinase At3g14840 OS=Arabidopsis thaliana GN=LRR-RLK PE=2 SV=1//0
Gh_A12G1497	-0.9105	-6.6733	-5.8673	-//-
Gh_D02G1270	-1.6411	-2.1363	-2.1948	sp|O49255|NAC29_ARATH NAC transcription factor 29 OS=Arabidopsis thaliana GN=NAC029 PE=2 SV=1//1.65812e-110
Gh_A13G1234	-3.6643	-1.7364	-1.518	sp|Q41249|PORA_CUCSA Protochlorophyllide reductase, chloroplastic OS=Cucumis sativus GN=PORA PE=2 SV=1//0
Gh_A05G2408	-3.5385	-0.20204	-0.14078	-//-
Gh_A11G2259	-3.3952	-0.35243	-0.34716	sp|P27522|CB13_SOLLC Chlorophyll a-b binding protein 8, chloroplastic OS=Solanum lycopersicum GN=CAB8 PE=3 SV=1//2.56756e-80
Gh_A07G2182	-2.3504	-0.094233	-0.089453	sp|P27518|CB21_GOSHI Chlorophyll a-b binding protein 151, chloroplastic OS=Gossypium hirsutum GN=CAB-151 PE=2 SV=2//0
Gh_D13G1915	-2.8006	-0.63126	-1.1852	sp|Q9FJK3|AGL80_ARATH Agamous-like MADS-box protein AGL80 OS=Arabidopsis thaliana GN=AGL80 PE=1 SV=1//7.76438e-41
Gh_D07G0358	-2.4487	0.53379	0.45148	sp|Q9SZY4|PTR27_ARATH Protein NRT1/ PTR FAMILY 6.2 OS=Arabidopsis thaliana GN=NPF6.2 PE=1 SV=1//0
Gh_A08G0609	-2.4073	-0.50466	-0.68346	sp|P32869|PSAD_CUCSA Photosystem I reaction center subunit II, chloroplastic OS=Cucumis sativus GN=psaD PE=1 SV=1//1.72407e-106
Novel00901	-3.481	-0.85766	-1.0088	PREDICTED: ethylene-responsive transcription factor ERF054 [Gossypium raimondii]>gi|763810399|gb|KJB77301.1| hypothetical protein B456_012G130600 [Gossypium raimondii]
Gh_D07G0661	-3.1176	0.0028374	-0.059806	sp|P27521|CA4_ARATH Chlorophyll a-b binding protein 4, chloroplastic OS=Arabidopsis thaliana GN=LHCA4 PE=1 SV=1//1.39724e-160
Gh_D03G0418	-3.1955	-1.1654	-0.94757	-//-
Gh_A10G0361	-3.3759	-0.31537	-0.31119	sp|P27493|CB22_TOBAC Chlorophyll a-b binding protein 21, chloroplastic OS=Nicotiana tabacum GN=CAB21 PE=2 SV=1//2.68925e-180
Novel03798	-3.1316	-1.5569	-1.8886	Non-specific lipid-transfer 4 -like protein [Gossypium arboreum]
Gh_Sca009545G01	-2.7592	-0.21764	-0.47485	sp|Q8L799|MIOX1_ARATH Inositol oxygenase 1 OS=Arabidopsis thaliana GN=MIOX1 PE=2 SV=1//4.94684e-63
Gh_A08G1565	-4.0339	-3.4114	-2.425	-//-
Gh_D03G0085	-2.6403	-1.725	-1.3881	sp|Q9FYB5|DNJ11_ARATH Chaperone protein dnaJ 11, chloroplastic OS=Arabidopsis thaliana GN=ATJ11 PE=1 SV=2//7.86366e-35
Gh_D10G1547	-2.0628	-1.5872	-1.4108	sp|Q9QY93|DCTP1_MOUSE dCTP pyrophosphatase 1 OS=Mus musculus GN=Dctpp1 PE=1 SV=1//5.68977e-24
Gh_A06G0755	-2.7554	-2.0122	-1.5521	sp|O48711|PME12_ARATH Probable pectinesterase/pectinesterase inhibitor 12 OS=Arabidopsis thaliana GN=PME12 PE=2 SV=1//0
Gh_A01G0119	-2.6007	-1.0935	-1.0987	sp|Q9SKT1|ERF53_ARATH Ethylene-responsive transcription factor ERF053 OS=Arabidopsis thaliana GN=ERF053 PE=2 SV=1//2.28555e-44
Gh_D09G2008	-2.5627	-0.015105	-0.06009	sp|Q96288|BBX24_ARATH B-box zinc finger protein 24 OS=Arabidopsis thaliana GN=BBX24 PE=1 SV=1//8.60375e-96
Gh_D12G1495	-2.1848	-0.18541	-0.33892	sp|P10708|CB12_SOLLC Chlorophyll a-b binding protein 7, chloroplastic OS=Solanum lycopersicum GN=CAB7 PE=3 SV=1//4.65181e-156
Gh_A13G0590	-2.2951	0.31193	0.34155	-//-
Gh_A09G2314	-3.1219	-0.28338	-0.32028	sp|Q96288|BBX24_ARATH B-box zinc finger protein 24 OS=Arabidopsis thaliana GN=BBX24 PE=1 SV=1//8.60375e-96
Gh_A04G0209	-3.1758	-1.173	-0.90462	sp|Q9LJB7|BBX32_ARATH B-box zinc finger protein 32 OS=Arabidopsis thaliana GN=BBX32 PE=1 SV=1//1.07247e-09
Gh_D05G3484	-3.1456	-0.13	-0.21315	sp|P27489|CB23_SOLLC Chlorophyll a-b binding protein 13, chloroplastic OS=Solanum lycopersicum GN=CAB13 PE=1 SV=1//5.54565e-177
Novel07833	-2.4434	-1.5561	-1.4348	hypothetical protein B456_002G175600 [Gossypium raimondii]
Gh_D02G1677	-2.0149	0.81152	0.66405	sp|F4I5D5|WTR11_ARATH WAT1-related protein At1g70260 OS=Arabidopsis thaliana GN=At1g70260 PE=2 SV=1//1.40264e-71
Gh_D01G0531	-2.4652	-0.43653	-0.51315	sp|P27489|CB23_SOLLC Chlorophyll a-b binding protein 13, chloroplastic OS=Solanum lycopersicum GN=CAB13 PE=1 SV=1//8.90406e-175
Gh_A13G1282	-2.8889	0.3328	-0.080135	sp|P27522|CB13_SOLLC Chlorophyll a-b binding protein 8, chloroplastic OS=Solanum lycopersicum GN=CAB8 PE=3 SV=1//1.66358e-80
Gh_A05G0654	-2.2079	-0.30915	-0.51235	sp|Q949Q5|PSAO_ARATH Photosystem I subunit O OS=Arabidopsis thaliana GN=PSAO PE=1 SV=1//4.14821e-73
Gh_A11G2917	-2.2493	-0.90336	-0.93747	sp|O48818|EXPA4_ARATH Expansin-A4 OS=Arabidopsis thaliana GN=EXPA4 PE=1 SV=1//4.07129e-150
Gh_D08G2597	-2.3325	-0.86569	-1.1693	sp|P69781|GAT12_ARATH GATA transcription factor 12 OS=Arabidopsis thaliana GN=GATA12 PE=2 SV=1//1.63062e-77
Gh_A12G1617	-2.7775	-0.15868	-0.3605	sp|Q9SQL2|CB24_PEA Chlorophyll a-b binding protein P4, chloroplastic OS=Pisum sativum GN=lhcA-P4 PE=1 SV=1//3.80694e-156
Gh_A02G0612	-2.1271	-1.8391	-1.4052	sp|Q93X17|SNAK2_SOLTU Snakin-2 OS=Solanum tuberosum GN=SN2 PE=1 SV=1//3.68134e-10
Gh_D12G1757	-2.4642	-0.086566	-0.17935	sp|P27521|CA4_ARATH Chlorophyll a-b binding protein 4, chloroplastic OS=Arabidopsis thaliana GN=LHCA4 PE=1 SV=1//6.67567e-154
Gh_D12G0138	-2.334	0.30435	0.44856	-//-
Gh_D09G1782	-2.269	1.5818	1.2615	sp|O82627|SSG1_ANTMA Granule-bound starch synthase 1, chloroplastic/amyloplastic OS=Antirrhinum majus GN=WAXY PE=2 SV=1//0
Gh_D08G0702	-2.3381	-0.45813	-0.58519	sp|P32869|PSAD_CUCSA Photosystem I reaction center subunit II, chloroplastic OS=Cucumis sativus GN=psaD PE=1 SV=1//4.00289e-108
Gh_A05G3881	-2.1134	-1.9547	-1.9253	sp|Q9SV43|PLP7_ARATH Patatin-like protein 7 OS=Arabidopsis thaliana GN=PLP7 PE=2 SV=1//4.41899e-109
Gh_A11G1357	-4.0731	-0.68509	-0.7299	sp|P27522|CB13_SOLLC Chlorophyll a-b binding protein 8, chloroplastic OS=Solanum lycopersicum GN=CAB8 PE=3 SV=1//1.10009e-139
Gh_D12G1290	-2.218	1.7365	1.3561	-//-
Gh_A04G0966	-2.3365	0.66966	0.64267	-//-
Gh_A05G0856	-2.0214	-0.60796	-0.51893	sp|Q93WK5|APRR7_ARATH Two-component response regulator-like APRR7 OS=Arabidopsis thaliana GN=APRR7 PE=1 SV=1//2.04171e-108
Gh_A02G1277	-2.8895	-1.182	-0.37247	-//-
Gh_A05G2108	-2.111	-0.087898	-0.34684	sp|Q9XF89|CB5_ARATH Chlorophyll a-b binding protein CP26, chloroplastic OS=Arabidopsis thaliana GN=LHCB5 PE=1 SV=1//2.15047e-147
Gh_A08G0192	-3.1375	-0.15489	-0.27785	sp|Q9FHH8|COL5_ARATH Zinc finger protein CONSTANS-LIKE 5 OS=Arabidopsis thaliana GN=COL5 PE=2 SV=2//8.72658e-94
Gh_D09G1409	-2.246	0.049246	0.043786	sp|P43287|PIP22_ARATH Aquaporin PIP2-2 OS=Arabidopsis thaliana GN=PIP2-2 PE=1 SV=2//4.35577e-176
Gh_A13G1480	-2.6674	-1.82	-1.6382	sp|Q8LDC8|ERF92_ARATH Ethylene-responsive transcription factor 1B OS=Arabidopsis thaliana GN=ERF1B PE=1 SV=2//6.66287e-52
Gh_D09G2205	-2.9342	1.2176	0.91113	sp|Q9SL05|PGR5_ARATH Protein PROTON GRADIENT REGULATION 5, chloroplastic OS=Arabidopsis thaliana GN=PGR5 PE=1 SV=1//8.16636e-51
Gh_D05G3627	-2.4286	-0.89103	-1.0233	sp|Q9LQU4|PCR2_ARATH Protein PLANT CADMIUM RESISTANCE 2 OS=Arabidopsis thaliana GN=PCR2 PE=1 SV=1//2.03314e-13
Gh_D02G1931	-2.0478	-1.4749	-1.4117	sp|Q9FTA0|GEML4_ARATH GEM-like protein 4 OS=Arabidopsis thaliana GN=At5g08350 PE=2 SV=1//4.80191e-72
Gh_A07G2184	-2.7114	-0.073294	-0.17567	sp|P27518|CB21_GOSHI Chlorophyll a-b binding protein 151, chloroplastic OS=Gossypium hirsutum GN=CAB-151 PE=2 SV=2//0
Gh_A08G0291	-3.032	-0.08214	0.29375	-//-
Novel07606	-2.4546	-1.5042	-1.3678	PREDICTED: protein PLANT CADMIUM RESISTANCE 2-like [Gossypium raimondii]
Gh_D11G3271	-5.1116	-1.2871	-1.0505	sp|Q9SJL9|XTH32_ARATH Probable xyloglucan endotransglucosylase/hydrolase protein 32 OS=Arabidopsis thaliana GN=XTH32 PE=2 SV=1//1.70115e-161
Gh_D12G1385	-2.0618	-1.2737	-1.044	sp|Q9LR64|PB27A_ARATH Photosystem II repair protein PSB27-H1, chloroplastic OS=Arabidopsis thaliana GN=PSB27-1 PE=1 SV=1//2.9731e-60
Gh_D08G1184	-2.4512	1.1806	0.66024	sp|O23086|ALMTA_ARATH Aluminum-activated malate transporter 10 OS=Arabidopsis thaliana GN=ALMT10 PE=3 SV=2//1.18012e-169
Gh_D02G2083	-3.1908	-1.0223	-0.73812	sp|Q9LJK2|ABAH4_ARATH Abscisic acid 8&apos;-hydroxylase 4 OS=Arabidopsis thaliana GN=CYP707A4 PE=2 SV=2//0
Gh_A12G0121	-2.0227	0.17316	0.24455	-//-
Novel06638	-2.3765	-0.48732	-0.27092	PREDICTED: low affinity sulfate transporter 3 [Gossypium raimondii]>gi|763792136|gb|KJB59132.1| hypothetical protein B456_009G240100 [Gossypium raimondii]
Gh_A05G1099	-2.3888	-0.47791	-0.81923	sp|Q8L799|MIOX1_ARATH Inositol oxygenase 1 OS=Arabidopsis thaliana GN=MIOX1 PE=2 SV=1//8.44191e-136
Gh_A11G2885	-7.0979	-1.8125	-1.7147	sp|Q9SJL9|XTH32_ARATH Probable xyloglucan endotransglucosylase/hydrolase protein 32 OS=Arabidopsis thaliana GN=XTH32 PE=2 SV=1//1.25895e-163
Gh_A02G0855	-2.0048	0.29257	0.22371	-//-
Gh_D05G1429	-3.4551	-0.23248	-0.3133	sp|P27493|CB22_TOBAC Chlorophyll a-b binding protein 21, chloroplastic OS=Nicotiana tabacum GN=CAB21 PE=2 SV=1//0
Gh_D02G0422	-2.2425	-0.82292	-0.21318	sp|O23300|ECI3_ARATH Enoyl-CoA delta isomerase 3 OS=Arabidopsis thaliana GN=ECI3 PE=1 SV=1//3.16568e-61
Gh_Sca025165G01	-2.8341	-0.80682	-1.0344	sp|P12360|CB11_SOLLC Chlorophyll a-b binding protein 6A, chloroplastic OS=Solanum lycopersicum GN=CAB6A PE=2 SV=1//3.24615e-27
Gh_A01G0867	-2.0029	-1.5798	-0.73279	sp|Q8LBB7|LOG5_ARATH Cytokinin riboside 5&apos;-monophosphate phosphoribohydrolase LOG5 OS=Arabidopsis thaliana GN=LOG5 PE=1 SV=1//7.95941e-111
Gh_D04G1509	-2.1524	0.68522	0.50679	-//-
Gh_A06G1995	-2.3483	-1.6845	-1.4093	sp|Q9C7N4|GDL15_ARATH GDSL esterase/lipase At1g29670 OS=Arabidopsis thaliana GN=At1g29670 PE=2 SV=1//0
Gh_D08G1435	-2.0479	-1.0572	-1.2585	-//-
Gh_A11G3117	-2.375	-1.947	-1.3976	sp|Q5HZ05|TPPJ_ARATH Probable trehalose-phosphate phosphatase J OS=Arabidopsis thaliana GN=TPPJ PE=1 SV=1//0
Novel06556	-2.0852	-1.8584	-1.6444	Sigma factor sigB regulation rsbQ [Gossypium arboreum]
Gh_D11G1762	-2.18	-1.5471	-1.2856	sp|O23693|MLO4_ARATH MLO-like protein 4 OS=Arabidopsis thaliana GN=MLO4 PE=2 SV=2//7.96463e-147
Gh_D08G0397	-3.814	1.4026	1.4363	sp|Q9LI65|WTR24_ARATH WAT1-related protein At3g30340 OS=Arabidopsis thaliana GN=At3g30340 PE=2 SV=1//3.4325e-98
Gh_Sca123119G01	-2.9882	-0.027333	-0.47895	sp|P13851|CB21_SINAL Chlorophyll a-b binding protein 1, chloroplastic OS=Sinapis alba GN=CAB1 PE=3 SV=1//1.00404e-43
Gh_D05G2112	-3.0189	-1.6717	-1.7962	sp|Q9LS08|BH032_ARATH Transcription factor AIG1 OS=Arabidopsis thaliana GN=BHLH32 PE=1 SV=1//2.54763e-32
Gh_A03G2142	-2.1776	-0.16223	-0.10777	sp|Q9SKT1|ERF53_ARATH Ethylene-responsive transcription factor ERF053 OS=Arabidopsis thaliana GN=ERF053 PE=2 SV=1//3.74997e-48
Gh_A09G2252	-2.3947	-1.7861	-1.2842	sp|Q3E936|MAKR1_ARATH Probable membrane-associated kinase regulator 1 OS=Arabidopsis thaliana GN=MAKR1 PE=1 SV=1//1.67373e-22
Gh_A09G2368	-3.3819	1.7931	1.3522	sp|O82627|SSG1_ANTMA Granule-bound starch synthase 1, chloroplastic/amyloplastic OS=Antirrhinum majus GN=WAXY PE=2 SV=1//0
Gh_D12G1185	-3.4964	0.52664	0.47063	sp|Q6R0H1|LHY_ARATH Protein LHY OS=Arabidopsis thaliana GN=LHY PE=1 SV=2//3.63801e-141
Gh_D13G0236	-2.7236	-0.68759	-0.74578	sp|P12360|CB11_SOLLC Chlorophyll a-b binding protein 6A, chloroplastic OS=Solanum lycopersicum GN=CAB6A PE=2 SV=1//1.5655e-150
Gh_D05G3468	-2.069	-0.54314	-0.59368	sp|Q41249|PORA_CUCSA Protochlorophyllide reductase, chloroplastic OS=Cucumis sativus GN=PORA PE=2 SV=1//0
Gh_A05G0725	-2.1382	-0.76913	-0.73788	sp|P12360|CB11_SOLLC Chlorophyll a-b binding protein 6A, chloroplastic OS=Solanum lycopersicum GN=CAB6A PE=2 SV=1//1.26387e-143
Gh_D05G1321	-2.1084	-0.3047	-0.62523	sp|Q9SYG1|HS174_ARATH 17.4 kDa class III heat shock protein OS=Arabidopsis thaliana GN=HSP17.4B PE=2 SV=1//7.97651e-39
Gh_D04G0791	-2.6487	-0.1341	-0.27683	sp|A2XFB7|PRR73_ORYSI Two-component response regulator-like PRR73 OS=Oryza sativa subsp. indica GN=PRR73 PE=2 SV=2//1.16025e-149
Novel07929	-2.3242	0.0024653	0.0063597	PREDICTED: aquaporin PIP2-1 [Gossypium raimondii]>gi|728831219|gb|KHG10662.1| Aquaporin PIP2-1 -like protein [Gossypium arboreum]>gi|763769390|gb|KJB36605.1| hypothetical protein B456_006G166800 [Gossypium raimondii]>gi|763769392|gb|KJB36607.1| hypothetical protein B456_006G166800 [Gossypium raimondii]
Gh_D04G1662	-2.9427	-0.89895	-0.63578	sp|Q6WUC1|6OMT_PAPSO (RS)-norcoclaurine 6-O-methyltransferase OS=Papaver somniferum GN=PSOMT2 PE=1 SV=1//1.11574e-59
Gh_A04G0218	-3.8873	-0.13957	-0.21476	sp|P27489|CB23_SOLLC Chlorophyll a-b binding protein 13, chloroplastic OS=Solanum lycopersicum GN=CAB13 PE=1 SV=1//3.52136e-176
Gh_D13G0060	-2.3312	-0.96147	-1.0219	sp|O22874|EXPA8_ARATH Expansin-A8 OS=Arabidopsis thaliana GN=EXPA8 PE=2 SV=1//1.92782e-133
Gh_A11G0366	-2.0626	-1.9604	-1.6309	sp|Q40479|ERF2_TOBAC Ethylene-responsive transcription factor 2 OS=Nicotiana tabacum GN=ERF2 PE=2 SV=1//2.97891e-64
Gh_D13G0365	-3.5369	-0.47235	-0.82534	sp|Q9LJ64|PLRX1_ARATH Pollen-specific leucine-rich repeat extensin-like protein 1 OS=Arabidopsis thaliana GN=PEX1 PE=2 SV=1//4.44225e-158
Gh_D13G1892	-2.5459	-0.78902	-1.0611	sp|O80482|BH149_ARATH Transcription factor bHLH149 OS=Arabidopsis thaliana GN=BHLH149 PE=1 SV=1//7.6388e-32
Gh_A05G1261	-4.1009	-0.15335	-0.15644	sp|P27493|CB22_TOBAC Chlorophyll a-b binding protein 21, chloroplastic OS=Nicotiana tabacum GN=CAB21 PE=2 SV=1//0
Gh_A12G1062	-3.9569	0.2497	0.24755	sp|Q6R0H1|LHY_ARATH Protein LHY OS=Arabidopsis thaliana GN=LHY PE=1 SV=2//2.11935e-128
Gh_D12G1246	-2.0495	-1.458	-0.82735	-//-
Gh_D11G0156	-3.1027	-0.26492	-0.65624	sp|Q6LA42|APRR5_ARATH Two-component response regulator-like APRR5 OS=Arabidopsis thaliana GN=APRR5 PE=1 SV=2//1.70041e-21
Gh_A08G0040	-2.3908	-1.7289	-1.4709	sp|Q9ZVI6|LOR8_ARATH Protein LURP-one-related 8 OS=Arabidopsis thaliana GN=At2g38640 PE=2 SV=1//4.58066e-52
Gh_D05G2200	-2.0642	0.225	-0.10113	sp|P53393|SUT3_STYHA Low affinity sulfate transporter 3 OS=Stylosanthes hamata GN=ST3 PE=2 SV=1//0
Gh_A13G0222	-2.4443	-0.45465	-0.50289	sp|P12360|CB11_SOLLC Chlorophyll a-b binding protein 6A, chloroplastic OS=Solanum lycopersicum GN=CAB6A PE=2 SV=1//2.87213e-139
Gh_A03G1667	-2.0417	-0.77175	-0.92149	sp|Q9LJK2|ABAH4_ARATH Abscisic acid 8&apos;-hydroxylase 4 OS=Arabidopsis thaliana GN=CYP707A4 PE=2 SV=2//0
Gh_D04G1924	-2.2872	-0.63545	-0.44662	sp|O22874|EXPA8_ARATH Expansin-A8 OS=Arabidopsis thaliana GN=EXPA8 PE=2 SV=1//2.99711e-121
Gh_D05G3868	-2.6201	-1.0469	-0.97194	sp|Q93WK5|APRR7_ARATH Two-component response regulator-like APRR7 OS=Arabidopsis thaliana GN=APRR7 PE=1 SV=1//1.78993e-114
Gh_D11G1504	-3.0937	-0.055143	-0.24963	sp|P27522|CB13_SOLLC Chlorophyll a-b binding protein 8, chloroplastic OS=Solanum lycopersicum GN=CAB8 PE=3 SV=1//1.83725e-139
Gh_D06G1440	-2.9251	0.20944	-0.35658	sp|Q9LWM4|CIPK5_ORYSJ CBL-interacting protein kinase 5 OS=Oryza sativa subsp. japonica GN=CIPK5 PE=2 SV=1//0
Gh_A13G0947	-2.4927	0.48155	0.48158	sp|Q9XFH8|TRXF1_ARATH Thioredoxin F1, chloroplastic OS=Arabidopsis thaliana GN=At3g02730 PE=1 SV=2//1.66042e-68
Gh_D01G0666	-4.6655	-1.6984	-1.5623	sp|O48766|GUN11_ARATH Endoglucanase 11 OS=Arabidopsis thaliana GN=At2g32990 PE=2 SV=1//0
Gh_D12G1184	-3.6592	0.81139	0.71982	sp|Q6R0H1|LHY_ARATH Protein LHY OS=Arabidopsis thaliana GN=LHY PE=1 SV=2//4.95692e-124
Gh_D05G0799	-2.093	-0.35601	-0.51174	sp|Q949Q5|PSAO_ARATH Photosystem I subunit O OS=Arabidopsis thaliana GN=PSAO PE=1 SV=1//3.00452e-74
Gh_A01G0519	-2.6563	0.076178	-0.049367	sp|P27489|CB23_SOLLC Chlorophyll a-b binding protein 13, chloroplastic OS=Solanum lycopersicum GN=CAB13 PE=1 SV=1//1.33885e-91
Novel06056	-3.5285	-1.2586	-0.82045	PREDICTED: uncharacterized protein LOC105797385 [Gossypium raimondii]
Gh_D06G2351	-3.7903	-0.82153	-0.78499	sp|P27493|CB22_TOBAC Chlorophyll a-b binding protein 21, chloroplastic OS=Nicotiana tabacum GN=CAB21 PE=2 SV=1//0
Gh_A08G0304	-2.6119	0.36164	0.19111	sp|Q9LI65|WTR24_ARATH WAT1-related protein At3g30340 OS=Arabidopsis thaliana GN=At3g30340 PE=2 SV=1//4.64337e-95
Gh_A12G1061	-3.2831	1.0538	0.86304	sp|Q6R0H1|LHY_ARATH Protein LHY OS=Arabidopsis thaliana GN=LHY PE=1 SV=2//2.61634e-119
Gh_A07G0818	-2.3036	-0.12723	-0.3218	sp|Q9SUI4|PSAL_ARATH Photosystem I reaction center subunit XI, chloroplastic OS=Arabidopsis thaliana GN=PSAL PE=1 SV=2//1.36504e-98
Gh_D10G1091	-2.2183	-1.3713	-1.3553	sp|Q38864|EXPA5_ARATH Expansin-A5 OS=Arabidopsis thaliana GN=EXPA5 PE=2 SV=1//1.55506e-73
Gh_A05G3493	-2.7431	-1.1071	-0.8795	sp|O22874|EXPA8_ARATH Expansin-A8 OS=Arabidopsis thaliana GN=EXPA8 PE=2 SV=1//3.22737e-120
Gh_A04G0697	-2.2792	0.62538	1.0533	sp|Q9M353|CHX20_ARATH Cation/H(+) antiporter 20 OS=Arabidopsis thaliana GN=CHX20 PE=2 SV=1//0
Gh_A03G2015	-2.9788	-1.6221	-1.983	sp|Q9LUH3|LAL5_ARATH MATE efflux family protein LAL5 OS=Arabidopsis thaliana GN=LAL5 PE=2 SV=1//7.30843e-66
Gh_D08G0384	-3.8385	0.22088	0.67745	-//-
Gh_D04G0197	-2.2085	-1.5036	-1.5793	sp|P13087|MIRA_SYNDU Miraculin OS=Synsepalum dulcificum PE=1 SV=3//1.85661e-61
Gh_A09G1693	-3.1452	-1.799	-1.7805	sp|Q0WVN5|CSLG3_ARATH Cellulose synthase-like protein G3 OS=Arabidopsis thaliana GN=CSLG3 PE=2 SV=2//0
Gh_Sca005495G02	-3.003	0.089486	0.31111	sp|Q6WUC1|6OMT_PAPSO (RS)-norcoclaurine 6-O-methyltransferase OS=Papaver somniferum GN=PSOMT2 PE=1 SV=1//7.75816e-86
Gh_A02G1106	-2.0782	-0.56184	-0.67345	-//-
Gh_D03G0458	-2.1691	-1.8285	-1.2877	sp|Q9FGG3|WTR45_ARATH WAT1-related protein At5g64700 OS=Arabidopsis thaliana GN=At5g64700 PE=2 SV=1//3.06718e-11
Gh_A13G0667	-2.0979	-0.52796	-0.070365	sp|Q8LPN7|RNG1L_ARATH E3 ubiquitin-protein ligase RING1-like OS=Arabidopsis thaliana GN=At3g19950 PE=1 SV=1//3.46491e-24
Gh_A05G1971	-2.3206	-0.51287	-0.72888	sp|P53393|SUT3_STYHA Low affinity sulfate transporter 3 OS=Stylosanthes hamata GN=ST3 PE=2 SV=1//0
Gh_A06G0838	-2.8684	-1.1828	-1.032	sp|Q9LYD3|DREB3_ARATH Dehydration-responsive element-binding protein 3 OS=Arabidopsis thaliana GN=DREB3 PE=2 SV=1//3.32359e-63
Gh_A11G0142	-4.143	-0.29004	-0.58782	sp|Q6LA42|APRR5_ARATH Two-component response regulator-like APRR5 OS=Arabidopsis thaliana GN=APRR5 PE=1 SV=2//3.70888e-21
Gh_D06G0971	-2.3557	-1.3841	-1.1817	sp|Q9LYD3|DREB3_ARATH Dehydration-responsive element-binding protein 3 OS=Arabidopsis thaliana GN=DREB3 PE=2 SV=1//2.56966e-61
Gh_A04G0240	-2.0237	-0.78391	-0.77287	sp|Q41249|PORA_CUCSA Protochlorophyllide reductase, chloroplastic OS=Cucumis sativus GN=PORA PE=2 SV=1//0
Gh_A09G0192	-2.4969	-1.0681	-1.2855	sp|Q9LJX1|PRE5_ARATH Transcription factor PRE5 OS=Arabidopsis thaliana GN=PRE5 PE=1 SV=1//1.36836e-40
Gh_A12G0514	-2.6804	-1.2414	-0.71839	-//-
Gh_D06G0831	-3.0577	-1.4931	-1.8422	-//-
Gh_D11G0828	-2.4263	-1.3058	-1.213	sp|Q9SHD3|CCU21_ARATH Cyclin-U2-1 OS=Arabidopsis thaliana GN=CYCU2-1 PE=1 SV=1//2.11805e-107
Novel00598	-2.0954	-1.6582	-1.183	PREDICTED: auxin-induced protein X15 [Vitis vinifera]>gi|297744702|emb|CBI37964.3| unnamed protein product [Vitis vinifera]
Gh_A11G0920	-2.1981	0.98344	0.85073	sp|Q8L500|APRR9_ARATH Two-component response regulator-like APRR9 OS=Arabidopsis thaliana GN=APRR9 PE=1 SV=2//3.9282e-18
Gh_D05G0230	-4.327	-3.2149	-1.9972	sp|Q3E9B4|OFP8_ARATH Transcription repressor OFP8 OS=Arabidopsis thaliana GN=OFP8 PE=2 SV=1//4.92699e-22
Gh_D07G1307	-2.1942	-0.48824	0.33278	sp|Q09893|YAI5_SCHPO Uncharacterized protein C24B11.05 OS=Schizosaccharomyces pombe (strain 972 / ATCC 24843) GN=SPAC24B11.05 PE=3 SV=1//2.13802e-23
Gh_A05G3028	-2.6951	0.58725	0.50808	sp|Q9FN03|UVR8_ARATH Ultraviolet-B receptor UVR8 OS=Arabidopsis thaliana GN=UVR8 PE=1 SV=1//1.11078e-19
Gh_Sca007158G02	-2.4724	-1.6611	-1.289	sp|Q9LQU4|PCR2_ARATH Protein PLANT CADMIUM RESISTANCE 2 OS=Arabidopsis thaliana GN=PCR2 PE=1 SV=1//2.3181e-56
Gh_D12G2233	-2.0245	-1.567	-1.8265	sp|Q93ZQ5|SPXM3_ARATH SPX domain-containing membrane protein At4g22990 OS=Arabidopsis thaliana GN=At4g22990 PE=2 SV=2//0
Gh_D05G3859	-2.0103	0.15885	-0.24705	sp|Q8L799|MIOX1_ARATH Inositol oxygenase 1 OS=Arabidopsis thaliana GN=MIOX1 PE=2 SV=1//2.06693e-93
Gh_D03G1577	-2.1831	-1.7379	-1.8975	sp|Q40392|TMVRN_NICGU TMV resistance protein N OS=Nicotiana glutinosa GN=N PE=1 SV=1//3.31247e-105
Gh_A10G0212	-2.1627	-1.1113	-0.48361	-//-
Gh_A07G1725	-2.4627	0.46995	0.43942	sp|P27518|CB21_GOSHI Chlorophyll a-b binding protein 151, chloroplastic OS=Gossypium hirsutum GN=CAB-151 PE=2 SV=2//0
Gh_A08G1154	-2.1345	-1.0832	-1.2139	-//-
Gh_A13G1554	-2.2084	-1.7112	-1.2412	sp|O80482|BH149_ARATH Transcription factor bHLH149 OS=Arabidopsis thaliana GN=BHLH149 PE=1 SV=1//4.16019e-33
Gh_D07G1659	-2.2264	-0.28245	-0.4762	sp|P27518|CB21_GOSHI Chlorophyll a-b binding protein 151, chloroplastic OS=Gossypium hirsutum GN=CAB-151 PE=2 SV=2//0
Gh_D05G2696	-2.9117	2.4306	2.0735	-//-
Gh_A07G0235	-2.9429	-0.3848	-0.50707	sp|P14009|14KD_DAUCA 14 kDa proline-rich protein DC2.15 OS=Daucus carota PE=2 SV=1//1.19671e-29
Gh_D04G0953	-2.479	-0.59191	-0.58102	sp|O04846|ATCA1_ARATH Alpha carbonic anhydrase 1, chloroplastic OS=Arabidopsis thaliana GN=ACA1 PE=1 SV=2//3.5698e-78
Gh_D01G0651	-5.8776	-4.1934	-3.4211	-//-
Gh_D08G0269	-2.4777	0.23337	0.077309	sp|Q9FHH8|COL5_ARATH Zinc finger protein CONSTANS-LIKE 5 OS=Arabidopsis thaliana GN=COL5 PE=2 SV=2//7.42216e-98
Gh_D05G3492	-2.1499	-0.1803	0.10102	sp|Q9LJB7|BBX32_ARATH B-box zinc finger protein 32 OS=Arabidopsis thaliana GN=BBX32 PE=1 SV=1//1.11517e-09
Gh_D02G1996	-2.0406	-0.4267	-0.47052	sp|P27524|CB4A_SOLLC Chlorophyll a-b binding protein CP24 10A, chloroplastic OS=Solanum lycopersicum GN=CAP10A PE=3 SV=1//6.55197e-151
Gh_A10G2288	-2.0704	-1.8973	-1.3082	sp|Q9ZV04|PER24_ARATH Peroxidase 24 OS=Arabidopsis thaliana GN=PER24 PE=2 SV=1//5.65465e-98
Gh_A13G0173	-2.3723	-0.44881	-0.64885	sp|Q9LTA3|U91C1_ARATH UDP-glycosyltransferase 91C1 OS=Arabidopsis thaliana GN=UGT91C1 PE=2 SV=1//1.56465e-136
Gh_D13G1533	-2.3607	-0.49464	-0.59589	sp|Q41249|PORA_CUCSA Protochlorophyllide reductase, chloroplastic OS=Cucumis sativus GN=PORA PE=2 SV=1//0
Gh_D08G0948	-2.9862	-0.64809	-0.15274	-//-
Gh_A05G2385	-2.1346	-1.9542	-1.5079	sp|O22874|EXPA8_ARATH Expansin-A8 OS=Arabidopsis thaliana GN=EXPA8 PE=2 SV=1//4.48582e-135
Gh_D03G0449	-2.2776	-0.16754	-0.75398	-//-
Gh_D10G2355	-3.2208	-2.8961	-2.5854	sp|Q9SND9|Y3028_ARATH Uncharacterized acetyltransferase At3g50280 OS=Arabidopsis thaliana GN=At3g50280 PE=3 SV=1//1.01783e-58
Gh_A08G0830	-2.4165	-1.0134	-0.49128	-//-
Gh_A05G1144	-3.4836	-1.1449	-1.0135	sp|Q9SYG1|HS174_ARATH 17.4 kDa class III heat shock protein OS=Arabidopsis thaliana GN=HSP17.4B PE=2 SV=1//7.5591e-39
Gh_A07G1632	-2.2044	-1.6605	-1.7503	-//-
Gh_D02G1846	-2.6603	-0.94706	-0.91469	sp|Q9M0J3|ERF54_ARATH Ethylene-responsive transcription factor ERF054 OS=Arabidopsis thaliana GN=ERF054 PE=2 SV=1//2.30455e-43
Gh_A07G0594	-3.6928	0.086688	0.03622	sp|P27521|CA4_ARATH Chlorophyll a-b binding protein 4, chloroplastic OS=Arabidopsis thaliana GN=LHCA4 PE=1 SV=1//3.99087e-160
Gh_D06G2350	-4.8931	-0.14069	-0.13363	sp|P07369|CB2G_SOLLC Chlorophyll a-b binding protein 3C, chloroplastic OS=Solanum lycopersicum GN=CAB3C PE=3 SV=1//3.19981e-110
Gh_A13G1868	-2.4795	-1.6157	-1.7496	sp|Q00874|DR100_ARATH DNA-damage-repair/toleration protein DRT100 OS=Arabidopsis thaliana GN=DRT100 PE=2 SV=2//5.09632e-137
Gh_Sca004821G02	-2.0407	-1.9153	-1.5776	sp|Q9LXA5|LRK91_ARATH L-type lectin-domain containing receptor kinase IX.1 OS=Arabidopsis thaliana GN=LECRK91 PE=2 SV=1//1.5761e-149
Gh_D10G0369	-3.3385	-0.2418	-0.27266	sp|P27493|CB22_TOBAC Chlorophyll a-b binding protein 21, chloroplastic OS=Nicotiana tabacum GN=CAB21 PE=2 SV=1//3.34691e-180
Gh_A09G2004	-2.8854	1.3327	1.1549	sp|Q9SL05|PGR5_ARATH Protein PROTON GRADIENT REGULATION 5, chloroplastic OS=Arabidopsis thaliana GN=PGR5 PE=1 SV=1//8.16636e-51
Gh_D13G1186	-2.5765	1.2545	-1.6868	sp|C7G304|GOLS2_SOLLC Galactinol synthase 2 OS=Solanum lycopersicum GN=GOLS2 PE=2 SV=1//9.19729e-171
Gh_D04G1416	-2.2609	-0.42683	-0.34336	sp|Q9M0J3|ERF54_ARATH Ethylene-responsive transcription factor ERF054 OS=Arabidopsis thaliana GN=ERF054 PE=2 SV=1//1.09101e-51
Gh_A11G0926	-2.914	1.3626	1.0699	sp|Q6R0H1|LHY_ARATH Protein LHY OS=Arabidopsis thaliana GN=LHY PE=1 SV=2//2.57812e-108
Gh_A13G1979	-1.5085	-2.4572	-1.8068	sp|P52409|E13B_WHEAT Glucan endo-1,3-beta-glucosidase OS=Triticum aestivum GN=GLC1 PE=2 SV=1//1.5183e-161
Gh_A10G0376	-1.0533	-2.0573	-1.8155	-//-
Gh_A03G1194	-1.6836	-2.1156	-1.7324	sp|Q9S7N2|TAA1_ARATH L-tryptophan--pyruvate aminotransferase 1 OS=Arabidopsis thaliana GN=TAA1 PE=1 SV=1//1.68023e-158
Gh_A05G0585	-0.38897	-2.4064	-2.5038	sp|Q08298|RD22_ARATH Dehydration-responsive protein RD22 OS=Arabidopsis thaliana GN=RD22 PE=2 SV=1//6.43218e-29
Gh_A12G0131	-1.9213	-3.1417	-3.0651	sp|Q9LMF0|U85A5_ARATH UDP-glycosyltransferase 85A5 OS=Arabidopsis thaliana GN=UGT85A5 PE=2 SV=1//5.12268e-28
Gh_Sca005019G02	-1.2775	-2.52	-1.3121	sp|Q2V419|CKB12_ARATH Cyclin-dependent kinase B1-2 OS=Arabidopsis thaliana GN=CDKB1-2 PE=1 SV=2//2.116e-77
Novel05211	-1.0109	-2.8765	-2.7115	--
Gh_D12G2158	-1.2386	-2.5675	-2.104	sp|Q8LPF3|PME68_ARATH Probable pectinesterase 68 OS=Arabidopsis thaliana GN=PME68 PE=2 SV=1//0
Gh_A05G0774	-1.2559	-2.1104	-1.8339	-//-
Gh_A07G1731	-1.0238	-2.0097	-1.9846	-//-
Gh_D03G0992	-1.3688	-2.0377	-1.6466	sp|Q38946|DHE2_ARATH Glutamate dehydrogenase 2 OS=Arabidopsis thaliana GN=GDH2 PE=1 SV=1//0
Gh_A10G2203	-1.6199	-2.2583	-1.9189	-//-
Gh_D05G1126	-1.1964	-2.5388	-1.8543	sp|Q9SAG8|DNAJ8_ARATH Chaperone protein dnaJ 8, chloroplastic OS=Arabidopsis thaliana GN=ATJ8 PE=2 SV=1//6.6048e-52
Gh_A08G0410	-1.6635	#NAME?	-0.86401	-//-
Gh_A01G0839	0.31451	-2.5148	-1.2076	sp|P54797|TNG2_MOUSE Transport and Golgi organization 2 homolog OS=Mus musculus GN=Tango2 PE=2 SV=1//7.79346e-33
Gh_D07G1944	-1.0624	-2.1839	-1.7458	sp|O23310|NFYB3_ARATH Nuclear transcription factor Y subunit B-3 OS=Arabidopsis thaliana GN=NFYB3 PE=2 SV=1//2.7485e-66
Gh_D05G1714	-1.0932	-2.1804	-1.6576	sp|Q70PR7|VINSY_RAUSE Vinorine synthase OS=Rauvolfia serpentina GN=ACT PE=1 SV=2//3.99049e-66
Gh_D03G1031	-0.94274	-2.293	-1.9818	sp|P17407|21KD_DAUCA 21 kDa protein OS=Daucus carota PE=2 SV=1//2.42449e-58
Gh_A03G0887	-1.4142	-2.0285	-1.9203	sp|O49255|NAC29_ARATH NAC transcription factor 29 OS=Arabidopsis thaliana GN=NAC029 PE=2 SV=1//1.47588e-109
Gh_D01G1582	-0.75522	-2.4719	-1.9187	sp|Q9M2D8|Y3126_ARATH Uncharacterized protein At3g61260 OS=Arabidopsis thaliana GN=At3g61260 PE=1 SV=1//5.4686e-09
Gh_D08G0063	-1.5822	-2.3554	-1.9275	-//-
Gh_A09G1243	-1.6416	-4.0522	-3.3678	sp|Q93YS4|AB22G_ARATH ABC transporter G family member 22 OS=Arabidopsis thaliana GN=ABCG22 PE=1 SV=1//0
Gh_A05G1172	-0.97457	-2.8297	-1.3771	sp|Q9FLN0|GLIP1_ARATH GDSL esterase/lipase 1 OS=Arabidopsis thaliana GN=GLIP1 PE=1 SV=1//5.97078e-134
Gh_A05G1052	1.9352	-2.1702	-1.6908	-//-
Gh_A05G0704	-0.39248	-2.2414	-1.4521	sp|Q5RBU7|PCP_PONAB Lysosomal Pro-X carboxypeptidase OS=Pongo abelii GN=PRCP PE=2 SV=1//6.41487e-63
Gh_D10G1537	-1.7112	-2.3504	-1.9866	sp|Q8LDC8|ERF92_ARATH Ethylene-responsive transcription factor 1B OS=Arabidopsis thaliana GN=ERF1B PE=1 SV=2//1.57979e-45
Gh_A05G1068	-1.9443	-2.0674	-1.9106	sp|P13088|AUX22_SOYBN Auxin-induced protein AUX22 OS=Glycine max GN=AUX22 PE=2 SV=1//2.06309e-71
Gh_A05G2515	-1.4511	-2.1735	-1.3588	sp|F4I9E1|NFD4_ARATH Protein NUCLEAR FUSION DEFECTIVE 4 OS=Arabidopsis thaliana GN=NFD4 PE=3 SV=1//3.98592e-23
Gh_D12G0005	-1.867	-2.3067	-1.9436	sp|Q9FN08|BGA10_ARATH Beta-galactosidase 10 OS=Arabidopsis thaliana GN=BGAL10 PE=2 SV=1//0
Gh_D04G1494	-1.9064	-3.5746	-1.1615	sp|Q9M2C0|VITH4_ARATH Vacuolar iron transporter homolog 4 OS=Arabidopsis thaliana GN=At3g43660 PE=2 SV=1//3.61138e-53
Gh_A06G0568	0.1126	-2.5075	-1.7775	sp|Q9LYD3|DREB3_ARATH Dehydration-responsive element-binding protein 3 OS=Arabidopsis thaliana GN=DREB3 PE=2 SV=1//1.20653e-60
Gh_D10G0699	-2.2861	-6.2112	-4.6376	-//-
Gh_A06G1523	-1.0677	-5.4316	-3.6554	sp|P43309|PPO_MALDO Polyphenol oxidase, chloroplastic OS=Malus domestica PE=2 SV=1//3.81615e-162
Gh_D09G0707	-2.2486	-7.0213	-4.8463	-//-
Gh_A07G2134	-2.1721	-2.9571	-2.5046	sp|Q7G8Y5|GRXC1_ORYSJ Glutaredoxin-C1 OS=Oryza sativa subsp. japonica GN=GRXC1 PE=3 SV=1//8.67161e-50
Gh_D05G1843	-1.7741	-2.2377	-1.7379	sp|Q9FRL5|ZHD5_ARATH Zinc-finger homeodomain protein 5 OS=Arabidopsis thaliana GN=ZHD5 PE=1 SV=1//9.15778e-56
Novel06417	-0.80868	-2.1432	-1.9212	hypothetical protein B456_009G152500 [Gossypium raimondii]
Gh_D09G1564	-3.1421	-4.7569	-4.5039	sp|D4N501|DIOX2_PAPSO Probable 2-oxoglutarate/Fe(II)-dependent dioxygenase OS=Papaver somniferum GN=DIOX2 PE=2 SV=1//6.39028e-79
Gh_D09G2224	-0.48093	-2.101	-0.66009	sp|Q8SAG3|ADF_VITVI Actin-depolymerizing factor OS=Vitis vinifera PE=2 SV=1//8.59066e-79
Gh_A12G0865	-2.5435	-4.9801	-4.1641	-//-
Gh_D09G0638	-1.579	-2.6336	-1.9712	sp|Q9FGX2|BZIP1_ARATH Basic leucine zipper 1 OS=Arabidopsis thaliana GN=BZIP1 PE=1 SV=1//2.01741e-19
Gh_D06G0260	-0.63921	-2.3396	-1.4484	sp|Q9SND9|Y3028_ARATH Uncharacterized acetyltransferase At3g50280 OS=Arabidopsis thaliana GN=At3g50280 PE=3 SV=1//7.86917e-113
Gh_D07G0363	-0.346	-2.3011	-0.84312	-//-
Gh_D08G1356	-0.75208	-2.0742	-1.5763	sp|Q8LPH6|MYB86_ARATH Transcription factor MYB86 OS=Arabidopsis thaliana GN=MYB86 PE=2 SV=1//7.53347e-80
Gh_D01G0865	-0.38563	-2.1256	-1.6898	sp|P54797|TNG2_MOUSE Transport and Golgi organization 2 homolog OS=Mus musculus GN=Tango2 PE=2 SV=1//1.89461e-27
Gh_D05G0100	-1.7942	-2.122	-1.7447	sp|Q05609|CTR1_ARATH Serine/threonine-protein kinase CTR1 OS=Arabidopsis thaliana GN=CTR1 PE=1 SV=1//4.58245e-48
Gh_D12G1395	-0.31808	-2.1736	-1.8173	-//-
Gh_A04G1093	-0.21027	-2.2021	-1.8003	sp|O65404|ERG11_ARATH Squalene epoxidase 5 OS=Arabidopsis thaliana GN=SQE5 PE=2 SV=2//6.76853e-102
Gh_D04G0910	-1.7482	-2.2094	-1.7173	sp|Q9LMR5|FK126_ARATH F-box/kelch-repeat protein At1g15670 OS=Arabidopsis thaliana GN=At1g15670 PE=2 SV=1//3.06129e-26
Gh_A05G1031	-1.4016	-2.3185	-1.4279	sp|Q94AW5|ERF03_ARATH Ethylene-responsive transcription factor ERF003 OS=Arabidopsis thaliana GN=ERF003 PE=2 SV=1//5.33146e-45
Gh_A10G0757	-0.7456	-2.3163	-1.5308	-//-
Gh_D10G1154	-2.0912	-3.325	-1.9854	-//-
Gh_D01G1774	-0.89708	-3.0753	-1.7143	sp|Q10EJ2|CSPLU_ORYSJ CASP-like protein 5C1 OS=Oryza sativa subsp. japonica GN=Os03g0767900 PE=2 SV=1//1.07729e-39
Gh_A04G1441	-1.7108	-2.4387	-1.4338	sp|Q9LPU9|VITH1_ARATH Vacuolar iron transporter homolog 1 OS=Arabidopsis thaliana GN=At1g21140 PE=2 SV=1//3.40215e-53
Gh_A13G0053	-1.307	#NAME?	-2.1579	sp|P23901|ALDR_HORVU Aldose reductase OS=Hordeum vulgare PE=1 SV=1//1.38424e-154
Gh_D10G0149	-1.6319	-2.2658	-1.5906	sp|Q8L9A9|XTH8_ARATH Probable xyloglucan endotransglucosylase/hydrolase protein 8 OS=Arabidopsis thaliana GN=XTH8 PE=2 SV=2//1.24481e-170
Gh_A06G1558	-1.4577	-2.2906	-1.5472	sp|Q9LZ72|KCS21_ARATH 3-ketoacyl-CoA synthase 21 OS=Arabidopsis thaliana GN=KCS21 PE=2 SV=1//0
Gh_A12G2571	-1.1118	-2.1204	-0.88606	sp|Q9ZRF1|MTDH_FRAAN Probable mannitol dehydrogenase OS=Fragaria ananassa GN=CAD PE=2 SV=1//0
Novel02577	-1.1858	-2.2776	-1.3123	hypothetical protein F383_18704 [Gossypium arboreum]
Gh_D10G0420	-0.96791	-2.0269	-1.1824	-//-
Gh_D09G1890	-2.4936	-3.7034	-2.4386	sp|B5BSX1|BAMO_GLYUR Beta-amyrin 11-oxidase OS=Glycyrrhiza uralensis GN=CYP88D6 PE=1 SV=1//2.96141e-143
Gh_D06G0421	-2.4763	-3.207	-0.40231	sp|Q8H4H5|NRAM5_ORYSJ Metal transporter Nramp5 OS=Oryza sativa subsp. japonica GN=NRAMP5 PE=2 SV=1//0
Gh_D09G1808	-1.5679	-2.222	-1.6534	sp|Q9C7W2|ERF61_ARATH Ethylene-responsive transcription factor ERF061 OS=Arabidopsis thaliana GN=ERF061 PE=2 SV=1//1.30916e-48
Gh_D03G1466	-0.8742	-2.6287	-3.0195	-//-
Gh_A10G0653	-1.322	-2.7608	-1.6791	sp|Q9LVZ8|LOR12_ARATH Protein LURP-one-related 12 OS=Arabidopsis thaliana GN=At3g15810 PE=2 SV=1//5.77516e-91
Gh_D08G1872	-1.7485	-2.1139	-1.0689	-//-
Novel00530	-0.9852	#NAME?	-0.19898	--
Gh_A05G3387	-1.5874	-2.2115	-1.9349	sp|P13087|MIRA_SYNDU Miraculin OS=Synsepalum dulcificum PE=1 SV=3//1.85661e-61
Gh_D09G0765	-1.6838	-2.5071	-1.1778	sp|P94072|GL33_ARATH Germin-like protein subfamily 3 member 3 OS=Arabidopsis thaliana GN=GER3 PE=1 SV=1//2.11066e-80
Gh_A09G0785	-0.26702	-2.0199	-1.7977	sp|O02414|DYL1_HELCR Dynein light chain LC6, flagellar outer arm OS=Heliocidaris crassispina PE=3 SV=1//3.54846e-22
Gh_D03G1333	-1.807	-2.1472	-1.9654	-//-
Gh_A08G1369	-2.1826	-2.5022	-1.3463	sp|Q9SAK5|APL_ARATH Myb family transcription factor APL OS=Arabidopsis thaliana GN=APL PE=2 SV=2//6.99938e-49
Gh_D04G1495	-1.0086	-2.2068	-1.3155	sp|Q9M2C0|VITH4_ARATH Vacuolar iron transporter homolog 4 OS=Arabidopsis thaliana GN=At3g43660 PE=2 SV=1//3.64321e-63
Gh_D01G1673	-0.93795	-2.6313	-1.6856	sp|Q00624|ASOL_BRANA L-ascorbate oxidase homolog OS=Brassica napus GN=Bp10 PE=2 SV=1//0
Gh_D10G0384	-1.2471	-2.0073	-1.7583	-//-
Gh_D11G0676	-0.68196	-5.9429	-3.3255	sp|Q03200|LIRP1_ORYSJ Light-regulated protein OS=Oryza sativa subsp. japonica GN=LIR1 PE=2 SV=1//6.41074e-21
Gh_A13G0670	-1.6005	-2.8737	-2.0223	sp|Q9FDW1|MYB44_ARATH Transcription factor MYB44 OS=Arabidopsis thaliana GN=MYB44 PE=2 SV=1//8.54307e-35
Gh_A13G0719	-3.2135	-4.2285	-3.6779	sp|O22874|EXPA8_ARATH Expansin-A8 OS=Arabidopsis thaliana GN=EXPA8 PE=2 SV=1//1.2414e-103
Gh_A02G1653	0.75601	-3.1171	-1.783	sp|Q94CH6|EXL3_ARATH GDSL esterase/lipase EXL3 OS=Arabidopsis thaliana GN=EXL3 PE=2 SV=1//8.08581e-112
Gh_D01G0369	-1.0262	-2.2018	-1.9507	sp|C0LGN2|Y3148_ARATH Probable leucine-rich repeat receptor-like serine/threonine-protein kinase At3g14840 OS=Arabidopsis thaliana GN=LRR-RLK PE=2 SV=1//0
Gh_A03G1896	-1.7877	-3.4598	-2.6057	-//-
Gh_A12G1687	-1.3123	-2.7363	-2.5543	sp|Q94A08|RFS2_ARATH Probable galactinol--sucrose galactosyltransferase 2 OS=Arabidopsis thaliana GN=RFS2 PE=2 SV=2//1.35347e-119
Gh_A11G1002	-0.9264	-2.0783	-1.9963	-//-
Gh_A09G1812	-0.49233	-2.768	-1.6465	sp|Q9FLU7|P2B12_ARATH Putative F-box protein PP2-B12 OS=Arabidopsis thaliana GN=PP2B12 PE=3 SV=1//1.33852e-59
Gh_A05G0089	-1.7477	-2.1117	-1.5434	sp|Q9XI33|WIN1_ARATH Ethylene-responsive transcription factor WIN1 OS=Arabidopsis thaliana GN=WIN1 PE=2 SV=1//8.94724e-64
Gh_D01G0856	-1.1984	-2.0344	-1.8639	sp|Q8VYE5|E1312_ARATH Glucan endo-1,3-beta-glucosidase 12 OS=Arabidopsis thaliana GN=At4g29360 PE=1 SV=1//1.46626e-115
Gh_A12G0003	-0.88601	-3.0009	-2.1424	sp|Q9FN08|BGA10_ARATH Beta-galactosidase 10 OS=Arabidopsis thaliana GN=BGAL10 PE=2 SV=1//0
Gh_D11G0708	-1.1753	#NAME?	-2.5874	-//-
Gh_D10G2622	-0.48453	-2.3323	-1.9612	sp|Q17QL9|T184C_BOVIN Transmembrane protein 184C OS=Bos taurus GN=TMEM184C PE=2 SV=1//1.98723e-32
Novel02004	-0.93411	-1.5521	-2.0183	PREDICTED: uncharacterized protein LOC105766761 [Gossypium raimondii]
Novel07844	-1.2659	-1.5826	-2.0132	PREDICTED: allene oxide cyclase 4, chloroplastic [Gossypium raimondii]>gi|763783675|gb|KJB50746.1| hypothetical protein B456_008G185600 [Gossypium raimondii]>gi|763783676|gb|KJB50747.1| hypothetical protein B456_008G185600 [Gossypium raimondii]
Gh_A13G1207	-1.2177	-1.889	-2.5146	sp|Q43714|DCS3_GOSAR (+)-delta-cadinene synthase isozyme A OS=Gossypium arboreum GN=CAD1-A PE=2 SV=1//0
Gh_A05G1007	-0.42249	-3.6488	#NAME?	-//-
Gh_A05G3659	-1.398	-1.3933	-2.7316	sp|Q9LQR0|LBD1_ARATH LOB domain-containing protein 1 OS=Arabidopsis thaliana GN=LBD1 PE=2 SV=1//4.74562e-67
Gh_D13G0774	-1.0498	-0.83358	-2.0169	sp|Q9SEZ1|ZHD11_ARATH Zinc-finger homeodomain protein 11 OS=Arabidopsis thaliana GN=ZHD11 PE=1 SV=1//1.32519e-23
Novel01807	0.029735	-1.1264	-2.3432	hypothetical protein B456_001G203500 [Gossypium raimondii]
Gh_A13G2034	-0.73916	-1.7289	-2.201	sp|O22042|M3K3_ARATH Mitogen-activated protein kinase kinase kinase 3 OS=Arabidopsis thaliana GN=ANP3 PE=1 SV=1//8.00268e-47
Gh_D05G1137	-0.6062	-1.8768	-3.3749	sp|Q9SAH7|WRK40_ARATH Probable WRKY transcription factor 40 OS=Arabidopsis thaliana GN=WRKY40 PE=1 SV=1//1.32979e-80
Gh_D12G1645	-1.9889	-1.6521	-2.1123	sp|Q8GW32|PRE6_ARATH Transcription factor PRE6 OS=Arabidopsis thaliana GN=PRE6 PE=1 SV=1//4.3435e-35
Gh_A03G2153	-0.26476	-1.1507	-2.0565	sp|Q9XIV8|PERN1_TOBAC Peroxidase N1 OS=Nicotiana tabacum GN=poxN1 PE=1 SV=1//1.13209e-166
Gh_D10G0865	-1.5772	-1.9552	-2.4706	-//-
Gh_D08G0725	-0.78743	-1.988	-2.783	sp|Q8RVH5|7SBG2_SOYBN Basic 7S globulin 2 OS=Glycine max PE=1 SV=1//2.43742e-83
Gh_A06G0014	-0.67023	-1.5813	-2.5772	sp|Q8GT74|NIP2_ARATH NEP1-interacting protein 2 OS=Arabidopsis thaliana GN=NIP2 PE=1 SV=1//1.12707e-41
Gh_A09G0894	0.65183	-0.81567	-2.2815	sp|Q9ZUX1|C94C1_ARATH Cytochrome P450 94C1 OS=Arabidopsis thaliana GN=CYP94C1 PE=2 SV=1//0
Gh_D06G1340	-0.50468	-1.6903	-2.3861	sp|Q8GWA1|NDA1_ARATH Internal alternative NAD(P)H-ubiquinone oxidoreductase A1, mitochondrial OS=Arabidopsis thaliana GN=NDA1 PE=2 SV=1//0
Gh_D11G0391	0.73269	-0.8548	-2.5163	sp|Q8RYJ8|CML19_ORYSJ Putative calcium-binding protein CML19 OS=Oryza sativa subsp. japonica GN=CML19 PE=3 SV=1//1.2464e-40
Gh_D02G2286	0.21791	-1.8917	-2.4387	sp|Q39799|CHI1_GOSHI Endochitinase 1 OS=Gossypium hirsutum PE=3 SV=1//8.90071e-120
Gh_D06G1966	-0.16289	-1.2714	-2.3888	sp|Q9SAH7|WRK40_ARATH Probable WRKY transcription factor 40 OS=Arabidopsis thaliana GN=WRKY40 PE=1 SV=1//4.76773e-88
Gh_A04G1290	-0.78518	-1.4804	-2.0328	sp|Q39760|DCS2_GOSAR (+)-delta-cadinene synthase isozyme XC14 OS=Gossypium arboreum PE=2 SV=1//7.5439e-10
Gh_D10G1719	-1.4725	-1.0204	-2.7055	-//-
Gh_D07G0874	-0.10969	-1.8899	-2.2596	sp|Q9C9H7|RLP12_ARATH Receptor-like protein 12 OS=Arabidopsis thaliana GN=RLP12 PE=2 SV=2//4.92431e-37
Gh_A13G2270	-0.87809	-1.911	-2.3483	-//-
Gh_D07G1774	-0.5421	-1.8658	-2.3874	sp|Q9C9H7|RLP12_ARATH Receptor-like protein 12 OS=Arabidopsis thaliana GN=RLP12 PE=2 SV=2//3.26677e-63
Gh_A04G1291	-0.9326	-1.2321	-2.0194	sp|Q39760|DCS2_GOSAR (+)-delta-cadinene synthase isozyme XC14 OS=Gossypium arboreum PE=2 SV=1//5.73769e-179
Gh_D05G2756	-1.199	-1.8367	-2.3058	sp|D7SFH9|GPDL2_ARATH Glycerophosphodiester phosphodiesterase protein kinase domain-containing GDPDL2 OS=Arabidopsis thaliana GN=GDPDL2 PE=1 SV=1//2.52574e-107
Gh_A11G2471	-0.61569	-1.727	-2.2692	sp|Q8LGG8|USPAL_ARATH Universal stress protein A-like protein OS=Arabidopsis thaliana GN=At3g01520 PE=1 SV=2//1.01841e-13
Gh_A05G2491	0.30603	-0.7476	-3.9063	sp|B9RPM3|TPS9_RICCO Probable terpene synthase 9 OS=Ricinus communis GN=TPS9 PE=3 SV=1//0
Gh_A09G1182	-1.2393	-1.9578	-2.4581	sp|A7PW81|PGIP_VITVI Polygalacturonase inhibitor OS=Vitis vinifera GN=pgip PE=1 SV=1//5.42228e-152
Gh_A10G0226	-1.9293	-1.593	-2.2645	sp|O04084|SCP31_ARATH Serine carboxypeptidase-like 31 OS=Arabidopsis thaliana GN=SCPL31 PE=2 SV=2//0
Gh_A01G1234	-0.06363	-1.7573	-2.1426	sp|Q9LQU4|PCR2_ARATH Protein PLANT CADMIUM RESISTANCE 2 OS=Arabidopsis thaliana GN=PCR2 PE=1 SV=1//2.56515e-37
Gh_A03G1126	-1.9952	-1.6	-2.4202	sp|Q9LK64|AB3C_ARATH ABC transporter C family member 3 OS=Arabidopsis thaliana GN=ABCC3 PE=1 SV=1//0
Gh_D12G2253	0.41616	-0.46855	-2.3681	sp|Q9SH27|LOR4_ARATH Protein LURP-one-related 4 OS=Arabidopsis thaliana GN=At1g63410 PE=3 SV=1//1.37457e-51
Gh_D10G2577	-1.0578	-1.8997	-2.091	sp|O64894|ACOX2_CUCMA Acyl-coenzyme A oxidase, peroxisomal OS=Cucurbita maxima GN=Acx PE=1 SV=1//0
Gh_A11G1071	-0.9441	-1.7185	-2.0845	sp|Q9LYC6|GRC11_ARATH Glutaredoxin-C11 OS=Arabidopsis thaliana GN=GRXC11 PE=3 SV=1//1.99965e-54
Gh_A12G0260	-0.8164	-1.8229	-2.1206	-//-
Gh_D10G0491	-0.60597	-1.7558	-2.6851	-//-
Novel01373	-1.6379	-2.5288	-2.8763	hypothetical protein B456_010G149400 [Gossypium raimondii]
Gh_D07G1192	-0.83561	-1.4693	-2.4417	-//-
Gh_A13G1345	-0.16678	-1.6227	-2.7138	sp|Q9LHN8|F6H1_ARATH Feruloyl CoA ortho-hydroxylase 1 OS=Arabidopsis thaliana GN=F6&apos;H1 PE=1 SV=1//2.46146e-175
Gh_A08G0316	-0.51263	-1.4577	-2.0094	sp|Q93ZC5|AOC4_ARATH Allene oxide cyclase 4, chloroplastic OS=Arabidopsis thaliana GN=AOC4 PE=2 SV=1//1.51969e-78
Gh_A08G0979	-0.50635	-1.482	-2.3905	-//-
Gh_D01G1963	-0.82816	-1.6299	-2.1319	sp|Q43714|DCS3_GOSAR (+)-delta-cadinene synthase isozyme A OS=Gossypium arboreum GN=CAD1-A PE=2 SV=1//0
Gh_A05G1019	0.017092	-1.1016	-2.3075	sp|Q9SAH7|WRK40_ARATH Probable WRKY transcription factor 40 OS=Arabidopsis thaliana GN=WRKY40 PE=1 SV=1//1.64193e-77
Gh_D01G1652	-0.58689	-0.82145	-2.0709	sp|A6T923|HPXO_KLEP7 FAD-dependent urate hydroxylase OS=Klebsiella pneumoniae subsp. pneumoniae (strain ATCC 700721 / MGH 78578) GN=hpxO PE=1 SV=1//4.37799e-19
Gh_A11G0911	-1.4918	-1.9706	-2.3748	sp|Q9MAM1|CIPK9_ARATH CBL-interacting serine/threonine-protein kinase 9 OS=Arabidopsis thaliana GN=CIPK9 PE=1 SV=2//0
Gh_A06G1604	-1.1211	-1.7272	-2.2048	sp|Q9SVG4|RETOL_ARATH Reticuline oxidase-like protein OS=Arabidopsis thaliana GN=At4g20830 PE=1 SV=2//0
Gh_D04G0846	-1.7781	-1.6883	-2.0525	sp|Q9ZUI0|Y2241_ARATH Putative leucine-rich repeat receptor-like serine/threonine-protein kinase At2g24130 OS=Arabidopsis thaliana GN=At2g24130 PE=3 SV=1//0
Gh_A01G0212	-0.85636	-1.4583	-2.1029	sp|Q8L9T5|ATL2_ARATH RING-H2 finger protein ATL2 OS=Arabidopsis thaliana GN=ATL2 PE=2 SV=2//1.93612e-58
Gh_D09G0703	-1.3437	-1.8892	-2.1486	sp|Q9SCW4|HFB2A_ARATH Heat stress transcription factor B-2a OS=Arabidopsis thaliana GN=HSFB2A PE=2 SV=1//4.63505e-33
Gh_D07G0700	-0.0027957	-1.7492	-2.3293	sp|Q32KY6|DCTP1_BOVIN dCTP pyrophosphatase 1 OS=Bos taurus GN=DCTPP1 PE=2 SV=1//4.19807e-20
Gh_A05G2928	-0.36481	-1.6391	-2.5007	sp|Q9FY93|NAC83_ARATH NAC domain-containing protein 83 OS=Arabidopsis thaliana GN=NAC083 PE=1 SV=1//3.67789e-34
Gh_D13G2087	-0.27802	-1.3736	-3.5977	sp|Q9SUS4|RHA1A_ARATH RING-H2 zinc finger protein RHA1a OS=Arabidopsis thaliana GN=RHA1A PE=2 SV=1//5.38211e-10
Gh_D07G1685	-0.49887	-0.65019	-6.824	sp|Q9SFC7|FB135_ARATH F-box protein At3g07870 OS=Arabidopsis thaliana GN=At3g07870 PE=2 SV=1//5.13938e-39
Gh_A12G1541	-0.20992	-1.466	-2.7726	sp|Q9SX25|CXE6_ARATH Probable carboxylesterase 6 OS=Arabidopsis thaliana GN=CXE6 PE=2 SV=1//1.00059e-119
Gh_A01G1463	-0.13031	-1.5303	-2.0308	sp|Q681N2|PUB15_ARATH U-box domain-containing protein 15 OS=Arabidopsis thaliana GN=PUB15 PE=2 SV=2//0
Gh_A05G1041	-1.6733	-2.2087	-4.2747	sp|F4I171|MD15A_ARATH Mediator of RNA polymerase II transcription subunit 15a OS=Arabidopsis thaliana GN=MED15A PE=1 SV=1//5.60524e-22
Gh_D12G2570	-1.1352	-1.4899	-2.1267	-//-
Gh_D01G1753	-0.21584	-1.1204	-2.1261	sp|Q9LJM4|IKU2_ARATH Receptor-like protein kinase HAIKU2 OS=Arabidopsis thaliana GN=IKU2 PE=1 SV=1//0
Gh_A10G0824	0.58956	-0.75804	-2.1213	sp|Q9CAD5|YODA_ARATH Mitogen-activated protein kinase kinase kinase YODA OS=Arabidopsis thaliana GN=YDA PE=1 SV=1//7.15933e-44
Gh_D09G0943	0.45156	-1.3979	-2.9077	sp|Q9FMR3|NAC90_ARATH NAC domain-containing protein 90 OS=Arabidopsis thaliana GN=NAC090 PE=2 SV=1//1.00537e-81
Gh_A07G1543	-0.14903	-1.9538	-2.2756	-//-
Gh_D12G0888	-1.3178	-2.835	-5.3928	sp|Q9FGF8|ABR1_ARATH Ethylene-responsive transcription factor ABR1 OS=Arabidopsis thaliana GN=ABR1 PE=2 SV=1//4.1609e-14
Gh_A05G0394	-0.55245	-1.6331	-2.1568	-//-
Gh_A09G1600	-1.5316	-1.6815	-3.0793	sp|Q9STJ6|BH126_ARATH Transcription factor bHLH126 OS=Arabidopsis thaliana GN=BHLH126 PE=2 SV=1//6.96443e-46
Gh_D09G1432	-0.96451	-2.0032	-2.1693	-//-
Gh_D09G1705	-0.67119	-2.3397	-3.5378	sp|Q9FJ90|ERF25_ARATH Ethylene-responsive transcription factor ERF025 OS=Arabidopsis thaliana GN=ERF025 PE=2 SV=1//6.58722e-34
Gh_D01G1726	0.12708	-2.1428	-3.045	sp|Q9SZH2|PER43_ARATH Peroxidase 43 OS=Arabidopsis thaliana GN=PER43 PE=3 SV=2//2.4952e-157
Gh_A02G0084	0.49612	-0.26381	-2.3787	sp|Q66S13|NATT4_THANI Natterin-4 OS=Thalassophryne nattereri PE=2 SV=1//2.82569e-06
Gh_D07G1486	0.10502	-1.6745	-2.6113	sp|Q9LTC5|ERF98_ARATH Ethylene-responsive transcription factor ERF098 OS=Arabidopsis thaliana GN=ERF098 PE=1 SV=1//3.23607e-23
Gh_D05G2675	-0.49477	-1.4507	-2.1879	sp|Q9ZVJ6|ANXD4_ARATH Annexin D4 OS=Arabidopsis thaliana GN=ANN4 PE=2 SV=1//8.39903e-87
Novel07249	-1.2325	-1.6089	-2.3991	hypothetical protein B456_003G1731001, partial [Gossypium raimondii]>gi|763753545|gb|KJB20933.1| hypothetical protein B456_003G1731001, partial [Gossypium raimondii]
Gh_A01G1221	0.14674	-1.3194	-3.3917	sp|Q9LQU5|NUD18_ARATH Nudix hydrolase 18, mitochondrial OS=Arabidopsis thaliana GN=NUDT18 PE=2 SV=1//3.52565e-87
Gh_D02G1977	-1.8247	-1.9853	-2.905	sp|Q9S9P3|FDM1_ARATH Factor of DNA methylation 1 OS=Arabidopsis thaliana GN=FDM1 PE=1 SV=1//2.0961e-49
Gh_D12G1760	-1.6468	-1.7553	-2.0873	sp|Q9XFI1|TRL12_ARATH Thioredoxin-like 1-2, chloroplastic OS=Arabidopsis thaliana GN=At5g61440 PE=2 SV=1//2.05254e-72
Gh_D03G0343	-1.7514	-2.1085	-2.6038	sp|Q5HZ05|TPPJ_ARATH Probable trehalose-phosphate phosphatase J OS=Arabidopsis thaliana GN=TPPJ PE=1 SV=1//0
Gh_A10G2093	-0.68196	-1.7153	-2.1566	sp|O04203|HSPR2_ARATH Nematode resistance protein-like HSPRO2 OS=Arabidopsis thaliana GN=HSPRO2 PE=1 SV=1//1.81117e-167
Gh_D07G1679	0.12428	-1.3683	-2.3882	sp|Q9FKH6|B561P_ARATH Cytochrome b561 and DOMON domain-containing protein At5g35735 OS=Arabidopsis thaliana GN=At5g35735 PE=2 SV=1//7.39741e-138
Gh_A03G0139	-1.4151	-1.9963	-2.023	sp|Q6RVV4|TIC32_PEA Short-chain dehydrogenase TIC 32, chloroplastic OS=Pisum sativum GN=TIC32 PE=1 SV=1//1.13168e-139
Gh_D06G1341	-0.68926	-1.8156	-2.5426	-//-
Gh_A11G1024	1.5026	-3.5716	-4.4589	sp|Q9FE06|EXOL2_ARATH Protein EXORDIUM-like 2 OS=Arabidopsis thaliana GN=EXL2 PE=2 SV=1//6.47341e-63
Gh_A01G1425	-0.23341	-1.895	-2.1821	sp|Q2MHE4|HT1_ARATH Serine/threonine-protein kinase HT1 OS=Arabidopsis thaliana GN=HT1 PE=1 SV=1//2.79686e-78
Gh_D09G1869	-0.72966	-1.5773	-2.3223	sp|O80337|EF100_ARATH Ethylene-responsive transcription factor 1A OS=Arabidopsis thaliana GN=ERF1A PE=1 SV=2//3.00896e-71
Gh_A13G0641	-0.72063	-1.2913	-2.1112	sp|Q8GW32|PRE6_ARATH Transcription factor PRE6 OS=Arabidopsis thaliana GN=PRE6 PE=1 SV=1//3.05031e-30
Gh_A07G0083	-0.4646	-1.8214	-2.2515	-//-
Gh_A11G1223	-2.2143	-2.697	-3.1011	-//-
Gh_A03G2150	0.55322	-0.81333	-2.1787	sp|Q5PPS7|TM53A_XENLA Transmembrane protein 53-A OS=Xenopus laevis GN=tmem53-a PE=2 SV=1//2.03899e-19
Gh_A11G2095	-0.1289	-1.9701	-2.3415	sp|P33627|TBA6_MAIZE Tubulin alpha-6 chain OS=Zea mays GN=TUBA6 PE=2 SV=1//0
Gh_D12G2576	0.93424	-0.13294	-3.195	sp|Q5PNY6|PUB21_ARATH U-box domain-containing protein 21 OS=Arabidopsis thaliana GN=PUB21 PE=2 SV=1//1.59371e-101
Gh_A05G3962	-1.2787	-1.7351	-2.0098	-//-
Gh_A05G0684	-1.5108	-1.9411	-2.5299	sp|Q9ZUX1|C94C1_ARATH Cytochrome P450 94C1 OS=Arabidopsis thaliana GN=CYP94C1 PE=2 SV=1//0
Gh_A10G0885	-1.3798	-1.8094	-2.2923	-//-
Gh_D12G2392	-0.089073	-0.65648	-2.3099	-//-
Gh_A05G1039	0.045398	-1.9787	-2.3627	sp|P0C897|Y3264_ARATH Putative UPF0481 protein At3g02645 OS=Arabidopsis thaliana GN=At3g02645 PE=3 SV=1//1.48178e-168
Gh_A08G0280	-1.3045	-1.3916	-2.0067	sp|Q9SUS5|RHA1B_ARATH E3 ubiquitin-protein ligase RHA1B OS=Arabidopsis thaliana GN=RHA1B PE=2 SV=1//1.35445e-20
Gh_A01G1225	-1.434	-1.9124	-2.3262	sp|Q9LVI4|TIF6B_ARATH Protein TIFY 6B OS=Arabidopsis thaliana GN=TIFY6B PE=1 SV=1//2.91e-34
Gh_A13G0574	-1.3747	-1.6593	-2.2984	sp|Q9SA65|CAP4_ARATH Putative clathrin assembly protein At1g03050 OS=Arabidopsis thaliana GN=At1g03050 PE=2 SV=1//4.09038e-173
Gh_A03G1147	-1.5027	-1.7989	-2.1543	sp|Q93Z25|PLY22_ARATH Probable pectate lyase 22 OS=Arabidopsis thaliana GN=At5g63180 PE=2 SV=1//0
Gh_D10G1976	-1.3609	-1.8438	-2.3539	sp|P0A958|ALKH_SHIFL KHG/KDPG aldolase OS=Shigella flexneri GN=eda PE=3 SV=1//5.71517e-21
Gh_A07G0864	-1.0323	-1.8652	-2.8861	sp|Q9SIB2|KCS12_ARATH 3-ketoacyl-CoA synthase 12 OS=Arabidopsis thaliana GN=KCS12 PE=2 SV=1//0
Gh_A06G0667	-0.9945	-1.5065	-2.1864	sp|P52777|PALY_PINTA Phenylalanine ammonia-lyase OS=Pinus taeda GN=PAL PE=3 SV=1//0
Gh_A06G1783	-0.90906	-1.6596	-2.0389	sp|Q9M0X5|CRK25_ARATH Cysteine-rich receptor-like protein kinase 25 OS=Arabidopsis thaliana GN=CRK25 PE=3 SV=1//0
Gh_D10G2063	-1.1106	-2.0145	-3.0285	sp|Q9ZUJ5|5MMP_ARATH Metalloendoproteinase 5-MMP OS=Arabidopsis thaliana GN=5MMP PE=1 SV=1//3.95437e-70
Gh_D11G3312	-0.5911	-2.6835	-3.6768	-//-
Gh_D08G1450	-0.40478	-1.0246	-2.9491	sp|Q8NBL1|PGLT1_HUMAN Protein O-glucosyltransferase 1 OS=Homo sapiens GN=POGLUT1 PE=1 SV=1//2.26968e-21
Gh_D01G1991	-0.63099	-1.6485	-2.5127	sp|Q94KL8|SILD_PODPE Secoisolariciresinol dehydrogenase (Fragment) OS=Podophyllum peltatum PE=1 SV=1//3.19801e-90
Gh_A05G2200	-1.7675	-1.7684	-2.2701	sp|P22357|SF18_HELAN Anther-specific protein SF18 (Fragment) OS=Helianthus annuus PE=2 SV=1//7.79862e-08
Gh_D07G1796	-0.91509	-1.2911	-2.2954	sp|Q50EX6|ODO1_PETHY Protein ODORANT1 OS=Petunia hybrida GN=ODO1 PE=2 SV=1//1.74322e-80
Gh_Sca115107G01	-1.8681	-2.1941	-3.4941	sp|Q8LDC8|ERF92_ARATH Ethylene-responsive transcription factor 1B OS=Arabidopsis thaliana GN=ERF1B PE=1 SV=2//2.09992e-36
Gh_A12G2008	-0.75593	-1.0485	-3.4696	-//-
Gh_D06G0690	-1.8669	-1.7798	-2.1476	sp|Q8H1S0|MIOX4_ARATH Inositol oxygenase 4 OS=Arabidopsis thaliana GN=MIOX4 PE=2 SV=1//3.50344e-172
Gh_D05G0815	-0.50689	-1.9983	-2.0506	sp|Q9ZQG9|E1314_ARATH Glucan endo-1,3-beta-glucosidase 14 OS=Arabidopsis thaliana GN=At2g27500 PE=1 SV=2//0
Gh_A10G0468	0.3361	-0.85385	-2.0856	-//-
Gh_D04G0135	-0.69021	-1.0967	-2.3789	-//-
Gh_D02G1929	0.27782	-0.73678	-2.2417	sp|Q5PPS7|TM53A_XENLA Transmembrane protein 53-A OS=Xenopus laevis GN=tmem53-a PE=2 SV=1//7.97073e-20
Gh_Sca124468G01	0.11322	-1.0749	-2.0704	sp|Q8GU88|AB39G_ORYSJ ABC transporter G family member 39 OS=Oryza sativa subsp. japonica GN=ABCG39 PE=3 SV=1//1.47334e-08
Gh_D11G3009	-1.3788	-1.991	-2.0969	-//-
Gh_D11G1843	-1.1546	-1.9244	-2.2054	sp|Q9STS9|PP268_ARATH Putative pentatricopeptide repeat-containing protein At3g47840 OS=Arabidopsis thaliana GN=PCMP-E43 PE=3 SV=1//0
Gh_A01G0896	-0.10953	-1.9022	-2.2368	sp|P83332|TLP1_PRUPE Thaumatin-like protein 1 OS=Prunus persica PE=2 SV=1//3.12901e-84
Gh_A09G1923	0.080372	-1.3173	-2.1593	sp|Q9LIK7|ACA13_ARATH Putative calcium-transporting ATPase 13, plasma membrane-type OS=Arabidopsis thaliana GN=ACA13 PE=3 SV=1//0
Gh_A10G0388	-0.6554	-1.2805	-2.2102	sp|Q8LBM2|TIF5A_ARATH Protein TIFY 5A OS=Arabidopsis thaliana GN=TIFY5A PE=1 SV=1//1.84162e-23
Gh_D05G1800	-1.3207	-1.9087	-2.1261	sp|Q9LQZ7|BBX21_ARATH B-box zinc finger protein 21 OS=Arabidopsis thaliana GN=BBX21 PE=1 SV=1//5.61555e-87
Gh_A05G3485	-0.23544	-0.99596	-2.388	-//-
Gh_A11G2957	-1.2425	-1.9473	-2.1614	sp|O81635|ATK4_ARATH Kinesin-4 OS=Arabidopsis thaliana GN=ATK4 PE=1 SV=2//7.76512e-160
Gh_D09G1043	1.1466	-1.6454	-2.9278	sp|P0AAD5|TYRP_SHIFL Tyrosine-specific transport protein OS=Shigella flexneri GN=tyrP PE=3 SV=1//6.4027e-35
Gh_D12G0260	-0.98078	-1.8175	-2.0503	-//-
Gh_A09G1261	-0.7601	-1.7314	-2.801	sp|Q84TG3|PUB23_ARATH E3 ubiquitin-protein ligase PUB23 OS=Arabidopsis thaliana GN=PUB23 PE=1 SV=1//0
Gh_A11G0083	-1.4523	-2.012	-4.8228	sp|Q8RWF5|MATE9_ARATH MATE efflux family protein 9 OS=Arabidopsis thaliana GN=DTXL5 PE=2 SV=1//6.59956e-63
Gh_A08G0230	-1.5658	-1.7765	-2.607	sp|Q66GR3|BH130_ARATH Transcription factor bHLH130 OS=Arabidopsis thaliana GN=BHLH130 PE=1 SV=1//1.53637e-33
Gh_A06G1923	-0.35507	-1.6732	-2.7601	sp|Q9SAH7|WRK40_ARATH Probable WRKY transcription factor 40 OS=Arabidopsis thaliana GN=WRKY40 PE=1 SV=1//2.5151e-87
Gh_A07G1160	-1.0048	-1.6216	-2.5623	-//-
Gh_D09G2131	-0.59927	-1.8698	-2.4139	sp|Q9LIK7|ACA13_ARATH Putative calcium-transporting ATPase 13, plasma membrane-type OS=Arabidopsis thaliana GN=ACA13 PE=3 SV=1//0
Gh_D11G1058	-1.483	-1.9141	-2.2543	sp|Q9MAM1|CIPK9_ARATH CBL-interacting serine/threonine-protein kinase 9 OS=Arabidopsis thaliana GN=CIPK9 PE=1 SV=2//0
Gh_D05G2299	-1.161	-1.4415	-2.0128	sp|P68349|DOF12_ARATH Dof zinc finger protein DOF1.2 OS=Arabidopsis thaliana GN=DOF1.2 PE=2 SV=1//1.52991e-32
Gh_A05G2762	-0.80775	-1.7679	-2.4256	sp|P13917|7SB1_SOYBN Basic 7S globulin OS=Glycine max GN=BG PE=1 SV=2//1.593e-41
Gh_D01G1663	-0.30553	-1.8506	-2.2138	sp|Q2MHE4|HT1_ARATH Serine/threonine-protein kinase HT1 OS=Arabidopsis thaliana GN=HT1 PE=1 SV=1//6.93879e-81
Gh_A10G0162	-2.0274	-2.9653	-3.3618	sp|P0CV94|NES1_FRAAN (3S,6E)-nerolidol synthase 1 OS=Fragaria ananassa PE=1 SV=1//0
Gh_A05G2921	1.1443	-1.9864	-2.4726	sp|O22800|COL14_ARATH Zinc finger protein CONSTANS-LIKE 14 OS=Arabidopsis thaliana GN=COL14 PE=2 SV=2//4.88687e-67
Gh_D06G2006	-1.1606	-1.8448	-2.1008	-//-
Gh_A01G1410	-0.80317	-1.756	-2.5625	sp|B6D1N4|HPXO_KLEPN FAD-dependent urate hydroxylase OS=Klebsiella pneumoniae GN=hpxO PE=3 SV=1//3.60026e-20
Gh_A08G1864	-0.58211	-1.2842	-2.3042	sp|Q43191|LOX15_SOLTU Probable linoleate 9S-lipoxygenase 5 OS=Solanum tuberosum GN=LOX1.5 PE=2 SV=1//0
Gh_D13G1503	-1.0528	-1.9389	-2.1264	sp|Q43714|DCS3_GOSAR (+)-delta-cadinene synthase isozyme A OS=Gossypium arboreum GN=CAD1-A PE=2 SV=1//0
Gh_A13G1043	-0.30151	-1.8695	-2.1607	sp|Q7XBH4|MYB4_ORYSJ Myb-related protein Myb4 OS=Oryza sativa subsp. japonica GN=MYB4 PE=2 SV=2//2.29873e-45
Gh_A01G1712	-1.0351	-1.6718	-2.2116	sp|Q43714|DCS3_GOSAR (+)-delta-cadinene synthase isozyme A OS=Gossypium arboreum GN=CAD1-A PE=2 SV=1//0
Gh_A06G0650	-0.25909	-1.3387	-2.1171	-//-
Gh_A05G3819	-0.09674	-0.55646	-2.9482	sp|Q9FZ62|PPSP2_ARATH Inorganic pyrophosphatase 2 OS=Arabidopsis thaliana GN=At1g17710 PE=2 SV=1//2.60658e-119
Novel03964	-1.4056	-1.8001	-2.177	PREDICTED: non-specific lipid-transfer protein 1-like [Gossypium raimondii]>gi|763761011|gb|KJB28265.1| hypothetical protein B456_005G038900 [Gossypium raimondii]
Gh_A11G0335	0.52344	-1.791	-3.0082	sp|Q8RYJ8|CML19_ORYSJ Putative calcium-binding protein CML19 OS=Oryza sativa subsp. japonica GN=CML19 PE=3 SV=1//3.40742e-39
Gh_D05G1651	-0.58579	-1.7549	-2.1	sp|Q5XEZ5|CSC1_ARATH Calcium permeable stress-gated cation channel 1 OS=Arabidopsis thaliana GN=CSC1 PE=2 SV=1//0
Gh_A06G1004	-2.0984	-3.1784	-4.267	sp|Q70II3|EF110_ARATH Ethylene-responsive transcription factor ERF110 OS=Arabidopsis thaliana GN=ERF110 PE=2 SV=2//2.65686e-21
Gh_D13G0784	-2.0565	-1.8347	-3.5037	sp|Q9FDW1|MYB44_ARATH Transcription factor MYB44 OS=Arabidopsis thaliana GN=MYB44 PE=2 SV=1//1.05992e-34
Gh_D01G0365	-1.0195	-1.2583	-2.285	sp|C0LGN2|Y3148_ARATH Probable leucine-rich repeat receptor-like serine/threonine-protein kinase At3g14840 OS=Arabidopsis thaliana GN=LRR-RLK PE=2 SV=1//6.42742e-08
Gh_Sca080862G01	-0.4269	-1.4032	-2.0624	sp|C0LGK4|Y2165_ARATH Probable LRR receptor-like serine/threonine-protein kinase At2g16250 OS=Arabidopsis thaliana GN=At2g16250 PE=2 SV=1//4.51758e-15
Gh_D05G0023	-1.6715	-1.9913	-3.0195	sp|Q2HIV9|BH035_ARATH Transcription factor bHLH35 OS=Arabidopsis thaliana GN=BHLH35 PE=2 SV=1//4.43769e-63
Gh_A09G1508	-1.3407	-1.4179	-2.0289	sp|Q9SR36|GSTU8_ARATH Glutathione S-transferase U8 OS=Arabidopsis thaliana GN=GSTU8 PE=2 SV=1//7.13885e-83
Gh_A07G1804	-1.0751	-1.9107	-2.4457	sp|Q9SV68|QORH_ARATH Putative quinone-oxidoreductase homolog, chloroplastic OS=Arabidopsis thaliana GN=At4g13010 PE=2 SV=1//5.22834e-149
Gh_A02G0743	-0.71385	-1.1202	-2.2108	sp|O04086|Y1105_ARATH Probable receptor-like protein kinase At1g11050 OS=Arabidopsis thaliana GN=At1g11050 PE=2 SV=1//0
Gh_A11G0526	-0.92188	-1.2634	-2.0531	sp|Q8CTA4|CSD_STAES Probable cysteine desulfurase OS=Staphylococcus epidermidis (strain ATCC 12228) GN=csd PE=3 SV=1//1.30889e-20
Gh_D05G0755	-0.3909	-1.8458	-2.0922	sp|Q9ZTX9|ARFD_ARATH Auxin response factor 4 OS=Arabidopsis thaliana GN=ARF4 PE=1 SV=1//0
Gh_D12G1667	0.14286	-0.80236	-2.3243	sp|Q8L7U7|ACDH_ARATH ACD11 homolog protein OS=Arabidopsis thaliana GN=At4g39670 PE=2 SV=1//1.6735e-93
Gh_D02G0785	-0.61677	-1.5639	-2.3102	sp|O04086|Y1105_ARATH Probable receptor-like protein kinase At1g11050 OS=Arabidopsis thaliana GN=At1g11050 PE=2 SV=1//0
Gh_D02G1670	-1.2406	-1.9717	-2.451	sp|Q9LRA7|TPS9_ARATH Probable alpha,alpha-trehalose-phosphate synthase [UDP-forming] 9 OS=Arabidopsis thaliana GN=TPS9 PE=2 SV=1//0
Gh_D10G0205	-0.91387	-1.5954	-2.4299	sp|O04084|SCP31_ARATH Serine carboxypeptidase-like 31 OS=Arabidopsis thaliana GN=SCPL31 PE=2 SV=2//0
Gh_A13G1740	-1.7835	-2.5164	-3.4155	sp|Q5M974|RN181_XENTR E3 ubiquitin-protein ligase RNF181 OS=Xenopus tropicalis GN=rnf181 PE=2 SV=1//7.34664e-08
Gh_D09G1261	0.14895	-0.80097	-2.3663	sp|Q84TG3|PUB23_ARATH E3 ubiquitin-protein ligase PUB23 OS=Arabidopsis thaliana GN=PUB23 PE=1 SV=1//0
Gh_A07G1092	-0.38811	-1.2719	-2.0741	-//-
Gh_A12G2168	0.5786	-2.9505	-3.3478	sp|Q9SGU9|MGL_ARATH Methionine gamma-lyase OS=Arabidopsis thaliana GN=MGL PE=1 SV=1//0
Gh_D08G1799	-0.28504	-1.4521	-2.0372	sp|O80337|EF100_ARATH Ethylene-responsive transcription factor 1A OS=Arabidopsis thaliana GN=ERF1A PE=1 SV=2//2.98259e-66
Gh_D06G0475	-0.72892	-1.8247	-2.5135	sp|P42054|VDAC_PEA Outer plastidial membrane protein porin OS=Pisum sativum GN=POR1 PE=1 SV=2//1.08456e-08
Gh_D13G0590	2.1175	2.465	2.2441	sp|Q9LHE3|ASPG2_ARATH Protein ASPARTIC PROTEASE IN GUARD CELL 2 OS=Arabidopsis thaliana GN=ASPG2 PE=2 SV=1//0
Gh_D08G1558	2.8358	2.9798	2.2811	sp|A6P6W0|CASL1_CANSA Cannabidiolic acid synthase-like 1 OS=Cannabis sativa GN=CBDAS2 PE=2 SV=1//1.40771e-168
Gh_A07G1688	2.4131	2.191	2.1081	sp|Q9ZVN4|Y1500_ARATH Probable tyrosine-protein phosphatase At1g05000 OS=Arabidopsis thaliana GN=At1g05000 PE=1 SV=1//2.52844e-80
Gh_A09G1244	2.2036	2.2187	2.3871	-//-
Gh_D04G1229	2.5238	3.9214	3.6742	sp|Q9SR77|HBPL1_ARATH Heme-binding-like protein At3g10130, chloroplastic OS=Arabidopsis thaliana GN=At3g10130 PE=2 SV=1//2.14387e-18
Gh_A11G0998	2.0311	2.449	2.0979	-//-
Gh_A06G0135	2.3313	3.1057	3.1925	-//-
Gh_D06G0114	2.3939	3.2159	3.1634	sp|Q9T076|ENL2_ARATH Early nodulin-like protein 2 OS=Arabidopsis thaliana GN=At4g27520 PE=1 SV=1//5.10563e-07
Gh_A07G1272	2.1539	2.1621	2.0426	sp|Q8GV05|TRY_ARATH Transcription factor TRY OS=Arabidopsis thaliana GN=TRY PE=1 SV=1//2.36696e-37
Gh_D07G0091	2.5929	3.1552	3.0202	sp|Q8VYZ3|PME53_ARATH Probable pectinesterase 53 OS=Arabidopsis thaliana GN=PME53 PE=2 SV=1//0
Gh_D09G0684	2.1534	2.4148	2.2751	sp|Q94JL3|BH112_ARATH Transcription factor bHLH112 OS=Arabidopsis thaliana GN=BHLH112 PE=2 SV=1//1.99611e-48
Gh_A07G0151	8.0539	5.6256	4.2517	sp|Q3E989|PME54_ARATH Probable pectinesterase/pectinesterase inhibitor 54 OS=Arabidopsis thaliana GN=PME54 PE=2 SV=1//1.85281e-144
Gh_D06G0668	2.2953	3.0172	3.2166	sp|Q8VYZ3|PME53_ARATH Probable pectinesterase 53 OS=Arabidopsis thaliana GN=PME53 PE=2 SV=1//0
Gh_A11G1083	2.4451	2.144	2.3826	sp|Q9SQT8|DHQSD_ARATH Bifunctional 3-dehydroquinate dehydratase/shikimate dehydrogenase, chloroplastic OS=Arabidopsis thaliana GN=EMB3004 PE=1 SV=1//1.18006e-91
Gh_D05G2700	2.0777	2.0975	2.055	sp|Q9FL41|WTR38_ARATH WAT1-related protein At5g07050 OS=Arabidopsis thaliana GN=At5g07050 PE=2 SV=1//0
Gh_D08G2167	2.5987	3.3871	3.1962	sp|P22195|PER1_ARAHY Cationic peroxidase 1 OS=Arachis hypogaea GN=PNC1 PE=1 SV=2//2.32e-141
Gh_D04G1246	2.6083	2.448	3.2003	sp|Q8S4F6|SQD2_ARATH Sulfoquinovosyl transferase SQD2 OS=Arabidopsis thaliana GN=SQD2 PE=1 SV=1//1.74844e-64
Gh_D03G0709	4.0964	3.5959	2.5469	sp|P13240|DR206_PEA Disease resistance response protein 206 OS=Pisum sativum GN=PI206 PE=1 SV=2//1.7552e-87
Gh_D08G0721	2.1054	2.395	2.934	sp|Q9LS23|ALMTD_ARATH Aluminum-activated malate transporter 13 OS=Arabidopsis thaliana GN=ALMT13 PE=2 SV=1//2.21455e-51
Gh_D13G0377	5.1623	4.3612	3.3672	-//-
Gh_A04G1172	2.4988	2.1912	2.0046	sp|Q949Z1|PGLR4_ARATH Polygalacturonase At1g48100 OS=Arabidopsis thaliana GN=At1g48100 PE=2 SV=1//7.92546e-113
Gh_A06G0776	2.3471	2.1538	2.5238	sp|Q8L9S3|GRXC6_ARATH Glutaredoxin-C6 OS=Arabidopsis thaliana GN=GRXC6 PE=2 SV=2//8.16226e-50
Gh_A08G1806	3.3572	3.7257	3.1262	sp|P22195|PER1_ARAHY Cationic peroxidase 1 OS=Arachis hypogaea GN=PNC1 PE=1 SV=2//1.24486e-150
Gh_D07G1900	2.1579	2.4444	2.0992	sp|Q9ZVN4|Y1500_ARATH Probable tyrosine-protein phosphatase At1g05000 OS=Arabidopsis thaliana GN=At1g05000 PE=1 SV=1//6.15922e-59
Gh_A04G0483	2.3751	2.7104	2.5325	sp|Q9LPV9|LWD1_ARATH WD repeat-containing protein LWD1 OS=Arabidopsis thaliana GN=LWD1 PE=2 SV=1//5.60287e-140
Novel06158	2.3094	2.1053	2.7855	PREDICTED: S-norcoclaurine synthase 1-like [Gossypium raimondii]>gi|763784615|gb|KJB51686.1| hypothetical protein B456_008G228400 [Gossypium raimondii]
Gh_D11G3220	3.2414	2.405	1.0494	sp|P0DI43|CASP1_THECC Casparian strip membrane protein 1 OS=Theobroma cacao PE=2 SV=1//6.38121e-60
Gh_A12G2286	3.3195	3.038	1.9094	sp|Q6DST1|Y1465_ARATH Late embryogenesis abundant protein At1g64065 OS=Arabidopsis thaliana GN=At1g64065 PE=2 SV=1//3.20964e-16
Gh_A13G0617	2.0807	2.1936	1.4783	-//-
Gh_D13G0509	2.6171	2.0547	1.8573	-//-
Gh_A04G0131	2.4276	2.2302	1.1877	sp|Q9FIA1|GDL87_ARATH GDSL esterase/lipase At5g55050 OS=Arabidopsis thaliana GN=At5g55050 PE=2 SV=1//5.06293e-124
Gh_D13G0378	3.528	2.8641	1.4877	-//-
Novel01618	2.8893	2.8902	2.3937	DNA binding,zinc ion binding,DNA binding, putative isoform 3 [Theobroma cacao]>gi|590584387|ref|XP_007015164.1| DNA binding,zinc ion binding,DNA binding, putative isoform 3 [Theobroma cacao]>gi|508785526|gb|EOY32782.1| DNA binding,zinc ion binding,DNA binding, putative isoform 3 [Theobroma cacao]>gi|508785527|gb|EOY32783.1| DNA binding,zinc ion binding,DNA binding, putative isoform 3 [Theobroma c…
Gh_A05G2117	2.6515	2.5613	1.4373	sp|Q6Z8L2|LAC9_ORYSJ Putative laccase-9 OS=Oryza sativa subsp. japonica GN=LAC9 PE=3 SV=1//1.07262e-171
Gh_D12G2680	2.667	2.5144	1.5895	sp|Q6DST1|Y1465_ARATH Late embryogenesis abundant protein At1g64065 OS=Arabidopsis thaliana GN=At1g64065 PE=2 SV=1//2.1693e-21
Gh_A12G2397	2.1647	2.1612	1.7856	sp|O64638|C76C3_ARATH Cytochrome P450 76C3 OS=Arabidopsis thaliana GN=CYP76C3 PE=2 SV=2//6.92926e-94
Gh_D09G1821	3.18	3.2742	2.6875	sp|Q940T9|COL4_ARATH Zinc finger protein CONSTANS-LIKE 4 OS=Arabidopsis thaliana GN=COL4 PE=2 SV=2//1.26197e-09
Gh_A08G1269	2.1835	2.3252	1.6449	sp|A6P6V9|CBDAS_CANSA Cannabidiolic acid synthase OS=Cannabis sativa GN=CBDAS PE=1 SV=1//5.19672e-167
Gh_D01G1359	3.715	3.3779	0.30493	sp|Q02200|PERX_NICSY Lignin-forming anionic peroxidase OS=Nicotiana sylvestris PE=2 SV=1//2.38e-163
Novel06671	2.2091	2.8628	2.6479	hypothetical protein B456_012G112200 [Gossypium raimondii]
Gh_D08G2296	2.0229	2.1519	1.0128	sp|Q9C9H7|RLP12_ARATH Receptor-like protein 12 OS=Arabidopsis thaliana GN=RLP12 PE=2 SV=2//3.54323e-41
Gh_D07G2320	2.1484	2.6627	0.98965	sp|Q96509|PER55_ARATH Peroxidase 55 OS=Arabidopsis thaliana GN=PER55 PE=1 SV=1//3.55593e-126
Gh_D13G0511	2.6248	2.3709	1.9202	-//-
Gh_A13G0619	2.7486	2.5279	1.8165	-//-
Gh_D13G0507	2.4228	2.8941	2.0942	-//-
Gh_D05G2776	3.1285	2.437	1.5959	sp|Q9SKQ2|DIR4_ARATH Dirigent protein 4 OS=Arabidopsis thaliana GN=DIR4 PE=2 SV=1//7.04766e-54
Gh_Sca009502G01	2.3657	2.3763	1.732	-//-
Gh_A03G0362	2.1666	2.356	1.6982	sp|Q93Y40|ORP3C_ARATH Oxysterol-binding protein-related protein 3C OS=Arabidopsis thaliana GN=ORP3C PE=2 SV=1//4.95551e-34
Gh_D01G1432	7.65	4.3403	2.4646	sp|O04887|PME2_CITSI Pectinesterase 2 OS=Citrus sinensis GN=PECS-2.1 PE=2 SV=1//3.45648e-180
Gh_A09G0068	2.0214	2.1577	1.7833	sp|Q9SVV6|KCO6_ARATH Two-pore potassium channel 3 OS=Arabidopsis thaliana GN=TPK3 PE=2 SV=1//3.96682e-98
Gh_D13G0510	2.6737	2.8333	1.6795	-//-
Gh_A05G2501	2.1076	2.3315	1.988	sp|Q9SKQ2|DIR4_ARATH Dirigent protein 4 OS=Arabidopsis thaliana GN=DIR4 PE=2 SV=1//1.52837e-37
Gh_A01G0267	2.4923	2.0266	1.1627	sp|Q9SK55|NAC42_ARATH Transcription factor JUNGBRUNNEN 1 OS=Arabidopsis thaliana GN=JUB1 PE=1 SV=1//8.1411e-78
Gh_A02G1520	4.2593	3.0913	4.0323	-//-
Novel02470	4.78	4.6315	2.7516	PREDICTED: trans-resveratrol di-O-methyltransferase-like [Gossypium raimondii]>gi|763806466|gb|KJB73404.1| hypothetical protein B456_011G231800 [Gossypium raimondii]
Gh_D11G0668	2.792	2.3928	1.8556	sp|Q9ZVN2|Y1457_ARATH Acyltransferase-like protein At1g54570, chloroplastic OS=Arabidopsis thaliana GN=At1g54570 PE=2 SV=1//0
Gh_A02G1814	2.701	2.0441	1.1961	sp|Q8RJP2|RHIE_DICD3 Rhamnogalacturonate lyase OS=Dickeya dadantii (strain 3937) GN=rhiE PE=1 SV=1//3.92992e-33
Gh_D04G0445	2.3595	2.073	2.3052	-//-
Gh_D06G1428	3.2465	2.3688	1.4512	sp|Q9FJ47|SAG12_ARATH Senescence-specific cysteine protease SAG12 OS=Arabidopsis thaliana GN=SAG12 PE=1 SV=1//1.43566e-95
Novel03185	2.2472	2.4152	2.4707	hypothetical protein B456_002G159000 [Gossypium raimondii]
Gh_D07G1851	2.2516	2.2249	1.4386	sp|Q67ZI9|GDL48_ARATH GDSL esterase/lipase At2g42990 OS=Arabidopsis thaliana GN=At2g42990 PE=2 SV=1//1.58456e-155
Gh_D07G0144	8.3695	2.5308	1.6681	sp|Q3E989|PME54_ARATH Probable pectinesterase/pectinesterase inhibitor 54 OS=Arabidopsis thaliana GN=PME54 PE=2 SV=1//2.54188e-148
Gh_A13G0336	4.5193	3.2518	1.4506	-//-
Gh_A13G0337	3.1474	2.3624	0.58603	-//-
Gh_A12G2070	2.8317	2.4837	1.973	sp|P50700|OSL3_ARATH Osmotin-like protein OSM34 OS=Arabidopsis thaliana GN=OSM34 PE=2 SV=2//9.9352e-108
Novel03110	2.4186	3.0588	1.7804	PREDICTED: uncharacterized protein LOC105763060 [Gossypium raimondii]>gi|763780875|gb|KJB47946.1| hypothetical protein B456_008G048500 [Gossypium raimondii]
Gh_A13G0614	2.7169	2.6081	1.8394	-//-
Gh_A13G0615	2.0762	2.4362	1.9558	-//-
Gh_A06G0093	2.27	2.1631	1.2561	sp|Q9C9Q4|JAC1_ARATH J domain-containing protein required for chloroplast accumulation response 1 OS=Arabidopsis thaliana GN=JAC1 PE=1 SV=1//7.9185e-44
Gh_D09G0971	2.7925	2.5191	1.1246	sp|P33154|PR1_ARATH Pathogenesis-related protein 1 OS=Arabidopsis thaliana GN=At2g14610 PE=1 SV=1//4.58355e-62
Gh_D10G1436	2.1101	2.1794	1.9354	sp|Q6TPH1|PPA23_ARATH Purple acid phosphatase 23 OS=Arabidopsis thaliana GN=PAP23 PE=1 SV=2//0
Gh_D06G1975	2.0221	2.5978	2.1274	sp|Q2XPU7|LUPS_RICCO Lupeol synthase OS=Ricinus communis PE=1 SV=1//0
Gh_A02G1023	3.452	2.5811	1.7983	sp|P13240|DR206_PEA Disease resistance response protein 206 OS=Pisum sativum GN=PI206 PE=1 SV=2//7.67033e-88
Gh_D13G0508	2.5045	2.4908	1.5201	-//-
Gh_A05G0665	3.9193	3.5242	1.2678	sp|Q6Q3H3|TPSGD_VITVI (-)-germacrene D synthase OS=Vitis vinifera GN=VIT_19s0014g04930 PE=1 SV=1//1.02523e-20
Gh_D13G1699	2.1949	2.2492	1.188	sp|Q9SD53|Y3720_ARATH UPF0481 protein At3g47200 OS=Arabidopsis thaliana GN=At3g47200 PE=2 SV=1//2.24591e-16
Gh_D08G1880	2.8751	2.1771	3.04	sp|Q56XJ7|Y4276_ARATH Uncharacterized protein At4g22758 OS=Arabidopsis thaliana GN=At4g22758 PE=2 SV=1//4.34614e-35
Gh_A01G1201	10.75	6.2316	4.2458	sp|O04887|PME2_CITSI Pectinesterase 2 OS=Citrus sinensis GN=PECS-2.1 PE=2 SV=1//2.54999e-180
Gh_D12G0095	2.1822	1.6149	2.7093	sp|Q9SZN7|HIP26_ARATH Heavy metal-associated isoprenylated plant protein 26 OS=Arabidopsis thaliana GN=HIPP26 PE=1 SV=1//4.86652e-08
Gh_D08G2130	2.4867	2.2683	2.7747	sp|Q9SJL9|XTH32_ARATH Probable xyloglucan endotransglucosylase/hydrolase protein 32 OS=Arabidopsis thaliana GN=XTH32 PE=2 SV=1//1.04527e-134
Gh_A06G0022	2.7545	3.4546	3.7839	sp|Q94CH6|EXL3_ARATH GDSL esterase/lipase EXL3 OS=Arabidopsis thaliana GN=EXL3 PE=2 SV=1//2.5393e-77
Gh_D12G2065	2.4622	1.6422	2.2022	sp|Q8LPK2|AB2B_ARATH ABC transporter B family member 2 OS=Arabidopsis thaliana GN=ABCB2 PE=1 SV=3//0
Gh_D03G0148	2.754	2.2399	2.5163	-//-
Gh_A03G0806	2.5442	2.2473	2.4699	-//-
Gh_A12G2359	0.26098	2.4574	2.5308	-//-
Gh_D02G0621	0.76636	2.5455	2.6634	sp|Q949Z1|PGLR4_ARATH Polygalacturonase At1g48100 OS=Arabidopsis thaliana GN=At1g48100 PE=2 SV=1//0
Gh_D10G0579	1.3834	2.7447	2.2817	sp|Q9FZ62|PPSP2_ARATH Inorganic pyrophosphatase 2 OS=Arabidopsis thaliana GN=At1g17710 PE=2 SV=1//2.13315e-130
Gh_D07G0796	1.4516	2.2267	2.6693	-//-
Novel06709	2.0219	3.0293	3.3772	PREDICTED: serine/threonine-protein phosphatase 7 long form homolog [Gossypium raimondii]
Gh_D11G2518	-0.18597	2.1679	2.1935	sp|O04161|AMT12_SOLLC Ammonium transporter 1 member 2 OS=Solanum lycopersicum GN=AMT1-2 PE=2 SV=1//0
Gh_D08G2762	1.0685	2.8467	2.2834	sp|Q8W496|PTC52_ARATH Protochlorophyllide-dependent translocon component 52, chloroplastic OS=Arabidopsis thaliana GN=PTC52 PE=2 SV=1//2.13629e-163
Gh_D08G1879	1.609	2.1737	2.4848	sp|Q8L7W5|SMO11_ARATH Methylsterol monooxygenase 1-1 OS=Arabidopsis thaliana GN=SMO1-1 PE=1 SV=1//6.20394e-161
Gh_D13G0139	0.43259	2.8306	2.8614	sp|P20144|WUN1_SOLTU Wound-induced protein 1 OS=Solanum tuberosum GN=WUN1 PE=2 SV=1//7.52948e-31
Novel03314	2.0091	4.3609	3.3826	PREDICTED: uncharacterized protein LOC105775410 [Gossypium raimondii]
Gh_A08G0771	1.1336	2.0185	2.3153	sp|Q40374|PR1_MEDTR Pathogenesis-related protein PR-1 OS=Medicago truncatula GN=PR-1 PE=2 SV=1//1.72475e-47
Gh_A05G1745	1.4951	2.6334	2.9045	sp|Q9LJK2|ABAH4_ARATH Abscisic acid 8&apos;-hydroxylase 4 OS=Arabidopsis thaliana GN=CYP707A4 PE=2 SV=2//0
Gh_D02G1253	-2.3807	2.9132	2.7045	sp|Q9AST3|SBH2_ARATH Sphinganine C(4)-monooxygenase 2 OS=Arabidopsis thaliana GN=SBH2 PE=1 SV=1//1.08986e-117
Gh_A07G0744	0.6461	2.6856	2.3632	-//-
Gh_D10G1156	0.11839	3.0799	2.4986	sp|Q9SVG4|RETOL_ARATH Reticuline oxidase-like protein OS=Arabidopsis thaliana GN=At4g20830 PE=1 SV=2//1.1522e-174
Gh_A02G0741	1.3702	2.1931	2.0495	sp|Q0WPW4|ACCO5_ARATH 1-aminocyclopropane-1-carboxylate oxidase 5 OS=Arabidopsis thaliana GN=At1g77330 PE=2 SV=1//3.55425e-145
Gh_D01G1909	1.1991	2.1242	2.3815	sp|Q42798|C93A1_SOYBN 3,9-dihydroxypterocarpan 6A-monooxygenase OS=Glycine max GN=CYP93A1 PE=1 SV=1//4.75947e-139
Gh_D05G3410	1.2964	2.2934	2.2691	sp|Q9T048|DRL27_ARATH Disease resistance protein At4g27190 OS=Arabidopsis thaliana GN=At4g27190 PE=2 SV=1//1.49649e-76
Gh_D04G1783	1.5839	2.1915	2.0798	sp|Q949Z1|PGLR4_ARATH Polygalacturonase At1g48100 OS=Arabidopsis thaliana GN=At1g48100 PE=2 SV=1//3.50693e-113
Gh_D03G0084	-0.54773	2.3307	2.0203	sp|Q9FSG7|TP1A_MALDO Thaumatin-like protein 1a OS=Malus domestica GN=TL1 PE=1 SV=1//4.45133e-85
Gh_D09G1281	0.69299	2.3005	2.3981	-//-
Gh_A09G0662	0.14875	5.2521	4.9405	-//-
Gh_D11G0275	2.4936	3.2628	4.1539	sp|Q9SQZ0|CAAT7_ARATH Cationic amino acid transporter 7, chloroplastic OS=Arabidopsis thaliana GN=CAT7 PE=3 SV=1//3.5528e-167
Gh_D09G2000	1.1066	2.0145	2.0144	sp|Q9LNE6|U89C1_ARATH UDP-glycosyltransferase 89C1 OS=Arabidopsis thaliana GN=UGT89C1 PE=2 SV=1//1.6176e-133
Gh_D09G0262	1.6402	2.3217	2.2038	sp|Q500U8|TKPR1_ARATH Tetraketide alpha-pyrone reductase 1 OS=Arabidopsis thaliana GN=TKPR1 PE=1 SV=1//4.34885e-31
Gh_A02G0488	1.3972	2.8545	2.9376	sp|F4K4R6|GEX2_ARATH Protein GAMETE EXPRESSED 2 OS=Arabidopsis thaliana GN=GEX2 PE=2 SV=1//1.42479e-06
Gh_A01G0782	0.42351	2.1328	2.0755	sp|Q5KS50|NPH3_ORYSJ Coleoptile phototropism protein 1 OS=Oryza sativa subsp. japonica GN=CPT1 PE=2 SV=1//1.28687e-121
Gh_A10G0539	0.38759	2.4116	2.167	sp|Q9FZ62|PPSP2_ARATH Inorganic pyrophosphatase 2 OS=Arabidopsis thaliana GN=At1g17710 PE=2 SV=1//9.62423e-131
Gh_D10G2341	0.72667	2.334	2.2046	sp|Q6AWW5|Y5262_ARATH Ankyrin repeat-containing protein At5g02620 OS=Arabidopsis thaliana GN=At5g02620 PE=1 SV=1//5.21955e-19
Gh_A04G0062	3.2492	4.1684	4.2088	sp|Q9C9H7|RLP12_ARATH Receptor-like protein 12 OS=Arabidopsis thaliana GN=RLP12 PE=2 SV=2//6.31708e-43
Gh_D08G0238	0.96618	2.3392	2.0377	sp|Q03194|PMA4_NICPL Plasma membrane ATPase 4 OS=Nicotiana plumbaginifolia GN=PMA4 PE=2 SV=1//0
Gh_A10G1862	1.5045	2.6881	2.6989	sp|Q3KTM0|FRO7_ARATH Ferric reduction oxidase 7, chloroplastic OS=Arabidopsis thaliana GN=FRO7 PE=2 SV=1//0
Gh_D09G1132	-0.17331	2.1413	2.0113	sp|O22213|CKX1_ARATH Cytokinin dehydrogenase 1 OS=Arabidopsis thaliana GN=CKX1 PE=1 SV=1//0
Gh_A09G0455	1.4525	3.1715	2.6841	sp|Q8S9H7|DIV_ANTMA Transcription factor DIVARICATA OS=Antirrhinum majus GN=DIVARICATA PE=2 SV=1//5.21097e-46
Gh_D01G1760	1.6339	2.4856	2.0346	sp|Q9M7K4|POT5_ARATH Potassium transporter 5 OS=Arabidopsis thaliana GN=POT5 PE=1 SV=1//0
Gh_D05G3676	#NAME?	2.9347	2.8723	-//-
Gh_A11G1557	0.65744	3.5466	2.4309	sp|P32289|GLNA_VIGAC Glutamine synthetase nodule isozyme OS=Vigna aconitifolia PE=2 SV=1//0
Gh_A10G0863	1.6859	2.084	2.5416	sp|Q9SPV4|SAMT_CLABR Salicylate carboxymethyltransferase OS=Clarkia breweri GN=SAMT PE=1 SV=1//2.65289e-91
Gh_D08G1868	1.8085	2.6778	2.673	sp|Q8H1H9|AMO_ARATH Primary amine oxidase OS=Arabidopsis thaliana GN=At1g62810 PE=2 SV=1//0
Gh_A11G2051	2.0087	2.3211	3.0308	sp|Q8L5A7|SOT15_ARATH Cytosolic sulfotransferase 15 OS=Arabidopsis thaliana GN=SOT15 PE=1 SV=1//5.11576e-67
Novel01756	1.4806	2.0869	2.6239	PREDICTED: uncharacterized protein LOC105804163 [Gossypium raimondii]
Gh_D06G0355	0.48997	2.3481	2.3208	sp|Q9SYJ2|GPAT3_ARATH Probable glycerol-3-phosphate acyltransferase 3 OS=Arabidopsis thaliana GN=GPAT3 PE=2 SV=1//3.12379e-165
Gh_D12G2094	1.8233	2.0226	2.0652	sp|A2A1A0|NCS1_COPJA S-norcoclaurine synthase 1 OS=Coptis japonica GN=NCS1 PE=1 SV=1//6.50785e-142
Gh_D02G2199	0.82748	2.2074	2.3273	sp|P33081|AX15A_SOYBN Auxin-induced protein 15A OS=Glycine max PE=2 SV=1//4.46617e-22
Gh_A13G1485	0.49144	2.594	2.0093	sp|Q9SPK4|PPCK1_ARATH Phosphoenolpyruvate carboxylase kinase 1 OS=Arabidopsis thaliana GN=PPCK1 PE=1 SV=1//1.22106e-122
Gh_A06G1350	2.0798	3.1566	3.0111	-//-
Gh_D01G0808	Inf	Inf	Inf	sp|Q5KS50|NPH3_ORYSJ Coleoptile phototropism protein 1 OS=Oryza sativa subsp. japonica GN=CPT1 PE=2 SV=1//1.85568e-117
Gh_A12G1233	-0.20465	2.5247	2.4518	sp|Q9LJB7|BBX32_ARATH B-box zinc finger protein 32 OS=Arabidopsis thaliana GN=BBX32 PE=1 SV=1//1.58557e-11
Gh_A01G0102	1.7082	2.2012	2.3101	sp|Q8VZ80|PLT5_ARATH Polyol transporter 5 OS=Arabidopsis thaliana GN=PLT5 PE=1 SV=2//1.64563e-167
Gh_D03G0780	-0.032077	2.7757	2.4101	sp|Q7XA78|D27_ARATH Beta-carotene isomerase D27, chloroplastic OS=Arabidopsis thaliana GN=D27 PE=1 SV=1//9.29081e-44
Gh_A02G0558	1.1658	3.7967	3.6344	sp|Q949Z1|PGLR4_ARATH Polygalacturonase At1g48100 OS=Arabidopsis thaliana GN=At1g48100 PE=2 SV=1//0
Gh_D01G1763	1.5183	2.2944	2.0054	sp|Q9M7K4|POT5_ARATH Potassium transporter 5 OS=Arabidopsis thaliana GN=POT5 PE=1 SV=1//0
Gh_A05G0128	-1.2201	2.2259	2.0518	sp|Q9SR77|HBPL1_ARATH Heme-binding-like protein At3g10130, chloroplastic OS=Arabidopsis thaliana GN=At3g10130 PE=2 SV=1//8.86585e-18
Gh_D10G0578	1.982	2.5267	2.1722	-//-
Gh_D11G1086	1.8429	2.358	2.1133	sp|Q5W274|PDR3_TOBAC Pleiotropic drug resistance protein 3 OS=Nicotiana tabacum GN=PDR3 PE=2 SV=1//0
Gh_A12G2280	-0.58889	2.3131	2.2392	sp|Q9ZNX9|SIGE_ARATH RNA polymerase sigma factor sigE, chloroplastic/mitochondrial OS=Arabidopsis thaliana GN=SIGE PE=1 SV=1//0
Gh_A05G2434	0.99736	2.2755	2.0325	sp|Q8L5A7|SOT15_ARATH Cytosolic sulfotransferase 15 OS=Arabidopsis thaliana GN=SOT15 PE=1 SV=1//9.09763e-93
Gh_D05G0820	0.10943	2.5718	2.4219	-//-
Gh_A08G0623	1.7581	2.7442	3.1911	sp|Q9LS23|ALMTD_ARATH Aluminum-activated malate transporter 13 OS=Arabidopsis thaliana GN=ALMT13 PE=2 SV=1//3.12578e-52
Gh_A01G1609	1.6319	2.0728	2.2304	sp|Q39134|AAP3_ARATH Amino acid permease 3 OS=Arabidopsis thaliana GN=AAP3 PE=1 SV=2//2.01542e-147
Novel06708	1.7234	2.7024	3.5769	hypothetical protein B456_004G070900 [Gossypium raimondii]
Gh_A09G1398	0.1809	2.7705	2.9259	-//-
Gh_D02G1898	-0.11921	2.6078	2.4904	sp|Q9LJB7|BBX32_ARATH B-box zinc finger protein 32 OS=Arabidopsis thaliana GN=BBX32 PE=1 SV=1//2.23565e-13
Gh_D09G0567	1.9845	2.8662	2.4272	sp|Q494P0|PHT17_ARATH Probable inorganic phosphate transporter 1-7 OS=Arabidopsis thaliana GN=PHT1-7 PE=2 SV=2//0
Gh_D08G2417	1.4272	2.1697	2.3391	sp|Q9LT10|CXE18_ARATH Probable carboxylesterase 18 OS=Arabidopsis thaliana GN=CXE18 PE=1 SV=1//3.99232e-114
Novel00918	1.3542	2.814	3.0956	--
Gh_D09G1391	-0.44036	2.1446	2.1783	sp|Q9FJH8|NRT24_ARATH High affinity nitrate transporter 2.4 OS=Arabidopsis thaliana GN=NRT2.4 PE=2 SV=1//0
Gh_D05G1801	2.0254	2.9742	3.2847	sp|Q5E930|SLAH1_ARATH S-type anion channel SLAH1 OS=Arabidopsis thaliana GN=SLAH1 PE=2 SV=1//9.42151e-111
Gh_D10G1540	1.8582	2.1861	2.2798	-//-
Gh_D07G0806	0.2661	2.5345	2.1692	-//-
Gh_A09G1647	0.92464	2.2914	2.2242	sp|Q6ZGP8|TPP4_ORYSJ Probable trehalose-phosphate phosphatase 4 OS=Oryza sativa subsp. japonica GN=TPP4 PE=2 SV=1//6.70762e-106
Gh_A03G0794	-0.018281	2.2991	2.2154	sp|Q9FFA7|RUP2_ARATH WD repeat-containing protein RUP2 OS=Arabidopsis thaliana GN=RUP2 PE=1 SV=1//1.31545e-144
Gh_D05G1112	1.5661	2.311	2.1045	-//-
Gh_D12G1014	0.91773	2.0351	2.0262	-//-
Gh_A05G1493	2.0869	1.6752	0.23515	sp|Q8LA32|LUL4_ARATH Probable E3 ubiquitin-protein ligase LUL4 OS=Arabidopsis thaliana GN=LUL4 PE=2 SV=1//3.6004e-06
Gh_D09G2336	3.2417	1.9174	2.6717	sp|C7G304|GOLS2_SOLLC Galactinol synthase 2 OS=Solanum lycopersicum GN=GOLS2 PE=2 SV=1//1.33298e-178
Gh_D11G1518	2.7731	-0.23116	-0.41176	sp|Q9LUA9|COL10_ARATH Zinc finger protein CONSTANS-LIKE 10 OS=Arabidopsis thaliana GN=COL10 PE=1 SV=1//1.88825e-123
Gh_A05G2499	2.1748	1.9154	1.2191	sp|Q9SKQ2|DIR4_ARATH Dirigent protein 4 OS=Arabidopsis thaliana GN=DIR4 PE=2 SV=1//4.92108e-53
Novel07609	2.5481	1.147	0.93933	hypothetical protein B456_004G284600 [Gossypium raimondii]
Gh_D09G2492	2.2703	0.47847	0.47274	sp|Q6J9S1|RA211_ARATH Ethylene-responsive transcription factor RAP2-11 OS=Arabidopsis thaliana GN=RAP2-11 PE=2 SV=1//6.38053e-20
Gh_D12G2246	3.8085	3.7435	1.3839	sp|P50700|OSL3_ARATH Osmotin-like protein OSM34 OS=Arabidopsis thaliana GN=OSM34 PE=2 SV=2//2.17673e-102
Gh_D05G1942	3.6073	0.55378	0.26706	-//-
Gh_D02G0081	2.2891	0.99611	1.2373	sp|O22822|U74F2_ARATH UDP-glycosyltransferase 74F2 OS=Arabidopsis thaliana GN=UGT74F2 PE=1 SV=1//3.8333e-170
Gh_A10G0948	2.1634	1.3393	0.9442	sp|Q42910|PPDK_MESCR Pyruvate, phosphate dikinase, chloroplastic OS=Mesembryanthemum crystallinum GN=PPD PE=2 SV=1//0
Gh_D10G0069	2.3295	1.5992	0.70575	sp|Q9SVG4|RETOL_ARATH Reticuline oxidase-like protein OS=Arabidopsis thaliana GN=At4g20830 PE=1 SV=2//0
Gh_D11G0807	2.0273	0.37557	0.25486	sp|P92953|ATHB4_ARATH Homeobox-leucine zipper protein ATHB-4 OS=Arabidopsis thaliana GN=ATHB-4 PE=2 SV=1//2.63307e-84
Novel01128	4.4421	0.78411	1.1463	hypothetical protein B456_009G212200 [Gossypium raimondii]
Gh_D08G0442	2.4688	1.0456	0.6213	sp|A7QEU4|PER5_VITVI Peroxidase 5 OS=Vitis vinifera GN=GSVIVT00037159001 PE=1 SV=2//3.71537e-113
Gh_Sca055613G01	2.4911	1.1635	0.44715	-//-
Gh_A02G1523	4.2032	2.7633	3.2162	-//-
Gh_A01G1386	2.3141	0.016109	-0.40408	sp|Q38967|AAP2_ARATH Amino acid permease 2 OS=Arabidopsis thaliana GN=AAP2 PE=1 SV=1//0
Gh_A03G1087	2.895	1.9777	2.4939	-//-
Gh_A07G1325	2.2296	1.2546	0.9571	sp|Q9M2E2|SDR1_ARATH (+)-neomenthol dehydrogenase OS=Arabidopsis thaliana GN=SDR1 PE=1 SV=1//1.13468e-105
Gh_D10G2576	2.0174	1.35	1.5199	-//-
Gh_D10G0370	2.1632	-1.2099	-1.6953	sp|Q0WVX5|SSY4_ARATH Probable starch synthase 4, chloroplastic/amyloplastic OS=Arabidopsis thaliana GN=SS4 PE=2 SV=1//0
Gh_D01G0662	2.403	0.73097	-0.90219	sp|Q9SZ28|STGL1_ARATH Stigma-specific STIG1-like protein 1 OS=Arabidopsis thaliana GN=At4g26880 PE=3 SV=1//1.37413e-08
Gh_D12G2605	2.7467	2.2576	0.0042505	sp|P42737|BCA2_ARATH Beta carbonic anhydrase 2, chloroplastic OS=Arabidopsis thaliana GN=BCA2 PE=1 SV=3//5.17661e-81
Gh_A11G2344	2.9387	-0.27274	-1.2729	sp|Q9C503|NDF5_ARATH Protein NDH-DEPENDENT CYCLIC ELECTRON FLOW 5 OS=Arabidopsis thaliana GN=NDF5 PE=2 SV=1//4.12662e-97
Gh_D01G1750	3.553	1.1627	0.98497	sp|P46488|MDHG_CUCSA Malate dehydrogenase, glyoxysomal OS=Cucumis sativus GN=MDHG PE=2 SV=1//0
Gh_D03G0409	2.0446	1.2857	0.11068	sp|Q9SDN0|DNJ20_ARATH Chaperone protein dnaJ 20, chloroplastic OS=Arabidopsis thaliana GN=ATJ20 PE=1 SV=2//2.38197e-18
Gh_A08G1061	2.1659	0.61803	-1.4989	sp|Q9LDE1|MY108_ARATH Transcription factor MYB108 OS=Arabidopsis thaliana GN=MYB108 PE=1 SV=1//1.11928e-65
Gh_A07G2219	2.249	1.469	0.81476	sp|Q9LSF1|OXI1_ARATH Serine/threonine-protein kinase OXI1 OS=Arabidopsis thaliana GN=OXI1 PE=1 SV=1//1.1478e-47
Gh_D02G1874	2.4421	0.30221	0.3498	-//-
Novel07432	2.0553	1.1836	0.46139	hypothetical protein B456_007G321700 [Gossypium raimondii]
Gh_A10G0594	2.4547	0.40161	0.094097	sp|Q9LU21|PNSB3_ARATH Photosynthetic NDH subunit of subcomplex B 3, chloroplastic OS=Arabidopsis thaliana GN=PNSB3 PE=2 SV=1//1.22195e-77
Gh_A07G1598	2.7928	1.6643	-0.36745	sp|P35336|PGLR_ACTDE Polygalacturonase OS=Actinidia deliciosa PE=2 SV=1//1.13179e-160
Gh_D08G0840	2.4221	1.2529	1.499	sp|Q9LHN7|PHSC_ARATH Probable polyamine transporter At3g13620 OS=Arabidopsis thaliana GN=At3g13620 PE=2 SV=1//7.12767e-41
Gh_A07G0883	2.324	1.6578	1.7491	-//-
Gh_A09G0642	2.6658	1.7834	1.1506	sp|O80480|IMPA4_ARATH Importin subunit alpha-4 OS=Arabidopsis thaliana GN=IMPA4 PE=1 SV=1//0
Gh_D07G1313	2.0487	0.22998	0.34418	sp|Q6P4L9|NFRKB_XENTR Nuclear factor related to kappa-B-binding protein OS=Xenopus tropicalis GN=nfrkb PE=2 SV=1//1.09123e-08
Gh_A11G2397	2.5442	1.5749	0.87356	-//-
Gh_D05G1779	2.5645	0.64127	0.43608	sp|Q93X17|SNAK2_SOLTU Snakin-2 OS=Solanum tuberosum GN=SN2 PE=1 SV=1//3.57856e-36
Gh_D05G3737	2.5945	1.488	2.0168	-//-
Gh_A11G2848	3.0279	1.4966	-0.46518	sp|P0DI43|CASP1_THECC Casparian strip membrane protein 1 OS=Theobroma cacao PE=2 SV=1//1.40437e-59
Novel04621	2.8718	1.4357	1.9726	--
Gh_A03G1676	2.8836	0.28553	0.40009	sp|Q94CL9|KRP7_ARATH Cyclin-dependent kinase inhibitor 7 OS=Arabidopsis thaliana GN=KRP7 PE=1 SV=2//1.05607e-20
Gh_A07G0806	2.0412	-0.51993	-0.52237	sp|Q9SSE5|COL9_ARATH Zinc finger protein CONSTANS-LIKE 9 OS=Arabidopsis thaliana GN=COL9 PE=2 SV=1//5.17983e-118
Gh_D11G1035	2.6797	1.0477	0.57267	sp|Q9M160|Y4095_ARATH Uncharacterized protein At4g00950 OS=Arabidopsis thaliana GN=At4g00950 PE=2 SV=1//4.79094e-20
Gh_A09G1624	2.2264	-0.12147	0.069994	-//-
Gh_D01G0661	2.1523	1.0169	-0.62944	sp|Q9C6T5|STGL3_ARATH Stigma-specific STIG1-like protein 3 OS=Arabidopsis thaliana GN=At1g50720 PE=2 SV=1//2.97285e-15
Gh_Sca006663G01	2.042	0.76303	0.63434	-//-
Gh_A13G0253	2.0107	0.55732	0.34606	sp|Q9ZUA5|VIT1_ARATH Vacuolar iron transporter 1 OS=Arabidopsis thaliana GN=VIT1 PE=2 SV=1//3.70535e-108
Gh_D10G2486	4.0146	0.31775	-0.53535	sp|O04211|ELF4_ARATH Protein EARLY FLOWERING 4 OS=Arabidopsis thaliana GN=ELF4 PE=1 SV=1//1.4982e-33
Gh_A05G1469	2.1339	1.1223	-0.38439	sp|O65451|FB333_ARATH Probable F-box protein At4g22030 OS=Arabidopsis thaliana GN=At4g22030 PE=4 SV=1//7.75196e-122
Gh_D08G2318	2.4869	1.0644	1.4162	sp|Q8C8R3|ANK2_MOUSE Ankyrin-2 OS=Mus musculus GN=Ank2 PE=1 SV=2//9.27745e-10
Gh_D03G0193	3.0254	2.1928	3.0443	-//-
Gh_A05G3149	2.2262	-0.41491	-0.060909	sp|Q9LHD1|AB15B_ARATH ABC transporter B family member 15 OS=Arabidopsis thaliana GN=ABCB15 PE=3 SV=1//3.42304e-100
Gh_A13G1096	Inf	Inf	Inf	sp|P46256|ALF1_PEA Fructose-bisphosphate aldolase, cytoplasmic isozyme 1 OS=Pisum sativum PE=2 SV=1//0
Gh_A04G0017	2.215	1.2033	1.0772	sp|Q9FF99|AAP7_ARATH Probable amino acid permease 7 OS=Arabidopsis thaliana GN=AAP7 PE=2 SV=1//0
Gh_A05G3800	4.1661	0.99635	0.33928	sp|Q93X17|SNAK2_SOLTU Snakin-2 OS=Solanum tuberosum GN=SN2 PE=1 SV=1//9.67677e-36
Gh_D11G2341	2.8349	0.71575	1.2713	sp|P81392|MYB06_ANTMA Myb-related protein 306 OS=Antirrhinum majus GN=MYB306 PE=2 SV=1//3.86565e-78
Gh_A05G0944	Inf	Inf	NA	sp|Q9LU68|CIA2_ARATH Protein CHLOROPLAST IMPORT APPARATUS 2 OS=Arabidopsis thaliana GN=CIA2 PE=2 SV=1//1.33677e-22
Gh_A07G1736	2.1766	1.2951	1.4589	sp|Q9SCY5|KINB2_ARATH SNF1-related protein kinase regulatory subunit beta-2 OS=Arabidopsis thaliana GN=KINB2 PE=1 SV=1//8.76881e-08
Gh_A04G0267	2.7086	0.94773	0.20677	-//-
Gh_D10G0059	2.0444	-0.50934	-0.34722	sp|Q9SA77|ARAE1_ARATH UDP-arabinose 4-epimerase 1 OS=Arabidopsis thaliana GN=MUR4 PE=1 SV=1//0
Gh_A01G1505	3.0605	1.7547	1.5132	sp|P46488|MDHG_CUCSA Malate dehydrogenase, glyoxysomal OS=Cucumis sativus GN=MDHG PE=2 SV=1//0
Novel02972	4.1182	2.5892	2.5574	hypothetical protein VITISV_041406 [Vitis vinifera]
Gh_D08G1978	2.0589	1.6207	1.7769	sp|O50055|COL1_ARATH Zinc finger protein CONSTANS-LIKE 1 OS=Arabidopsis thaliana GN=COL1 PE=1 SV=1//3.93737e-10
Gh_D05G1190	2.0321	-1.4717	-1.4171	-//-
Gh_A03G0754	2.7173	1.6686	1.3744	-//-
Gh_D08G0931	2.0262	0.11439	0.071529	sp|Q9FFJ8|LIMYB_ARATH L10-interacting MYB domain-containing protein OS=Arabidopsis thaliana GN=LIMYB PE=1 SV=1//3.73974e-11
Gh_A07G1032	2.0448	-1.5867	-1.3036	sp|Q9SJE8|ALMT2_ARATH Aluminum-activated malate transporter 2 OS=Arabidopsis thaliana GN=ALMT2 PE=2 SV=2//4.72735e-158
Gh_D05G3365	2.8677	1.0979	1.9419	sp|Q9T048|DRL27_ARATH Disease resistance protein At4g27190 OS=Arabidopsis thaliana GN=At4g27190 PE=2 SV=1//6.17264e-24
Gh_A01G1531	2.3056	1.4321	1.4736	-//-
Gh_A13G2080	3.6779	2.7506	2.832	sp|H2DH18|C7A12_PANGI Cytochrome P450 CYP736A12 OS=Panax ginseng PE=2 SV=1//1.71997e-79
Gh_D06G1972	2.2991	-0.82208	-1.0826	sp|Q0V7T5|Y1864_ARATH Probable receptor-like protein kinase At1g80640 OS=Arabidopsis thaliana GN=At1g80640 PE=2 SV=1//1.00055e-147
Gh_A09G0122	2.0249	1.3364	0.81512	sp|Q6J9S1|RA211_ARATH Ethylene-responsive transcription factor RAP2-11 OS=Arabidopsis thaliana GN=RAP2-11 PE=2 SV=1//5.75835e-20
Gh_D11G2659	2.5786	-0.51695	0.36806	sp|Q94AQ8|PNSB2_ARATH Photosynthetic NDH subunit of subcomplex B 2, chloroplastic OS=Arabidopsis thaliana GN=PNSB2 PE=2 SV=1//2.51943e-142
Gh_A06G1031	2.7177	1.8906	1.8825	-//-
Gh_A11G2620	2.0193	1.6913	0.72948	sp|F4JUF8|DIR15_ARATH Dirigent protein 15 OS=Arabidopsis thaliana GN=DIR15 PE=3 SV=1//9.27633e-56
Novel02813	2.375	1.5637	0.88809	Zinc finger 77 [Gossypium arboreum]>gi|728833626|gb|KHG13069.1| Zinc finger 77 [Gossypium arboreum]>gi|728843456|gb|KHG22899.1| Zinc finger 77 [Gossypium arboreum]
Gh_A03G1668	3.6208	3.1556	2.4005	-//-
Gh_A08G1798	2.1251	1.8363	1.6576	sp|Q8RX71|BAG4_ARATH BAG family molecular chaperone regulator 4 OS=Arabidopsis thaliana GN=BAG4 PE=1 SV=1//2.52219e-42
Gh_D02G0838	2.4228	1.339	0.67975	sp|Q9ZPE7|EXO_ARATH Protein EXORDIUM OS=Arabidopsis thaliana GN=EXO PE=2 SV=1//1.80748e-144
Gh_A05G1708	2.3209	1.2633	1.6259	sp|O49858|C82A3_SOYBN Cytochrome P450 82A3 OS=Glycine max GN=CYP82A3 PE=2 SV=1//0
Gh_D07G1899	2.5462	-0.079844	-0.77995	sp|Q08507|ACCO3_PETHY 1-aminocyclopropane-1-carboxylate oxidase 3 OS=Petunia hybrida GN=ACO3 PE=3 SV=1//6.55029e-176
Gh_D12G2830	2.4769	0.37681	0.51601	-//-
Gh_D11G2709	2.7152	0.85036	1.6724	sp|Q9FR37|AMI1_ARATH Amidase 1 OS=Arabidopsis thaliana GN=AMI1 PE=1 SV=1//5.4919e-157
Gh_D07G1940	2.555	0.25465	0.94288	sp|Q9SCY5|KINB2_ARATH SNF1-related protein kinase regulatory subunit beta-2 OS=Arabidopsis thaliana GN=KINB2 PE=1 SV=1//6.58254e-09
Gh_A11G0495	2.0679	1.6733	1.525	sp|Q8VYW6|GAGT1_ARATH Gamma-glutamyltranspeptidase 1 OS=Arabidopsis thaliana GN=GGT1 PE=2 SV=1//0
Gh_D03G1171	2.3868	-1.1825	-0.92968	sp|Q9SNB4|PCL1_ARATH Transcription factor LUX OS=Arabidopsis thaliana GN=LUX PE=1 SV=1//5.91594e-75
Gh_A06G0057	2.2788	1.7099	1.8418	sp|Q9SFZ3|BH110_ARATH Transcription factor bHLH110 OS=Arabidopsis thaliana GN=BHLH110 PE=2 SV=2//1.05439e-49
Gh_D07G1939	2.3806	0.26391	1.0379	sp|Q9SCY5|KINB2_ARATH SNF1-related protein kinase regulatory subunit beta-2 OS=Arabidopsis thaliana GN=KINB2 PE=1 SV=1//1.62372e-30
Gh_D09G1320	2.4165	1.5947	-0.029067	sp|O82088|SELFP_SOLLC Protein SELF-PRUNING OS=Solanum lycopersicum GN=SP PE=2 SV=1//4.19143e-92
Gh_A01G1562	2.9047	-0.66882	-1.0274	sp|Q8RWD0|COL16_ARATH Zinc finger protein CONSTANS-LIKE 16 OS=Arabidopsis thaliana GN=COL16 PE=2 SV=2//3.5819e-96
Gh_A10G2119	5.8197	1.3608	1.6942	sp|O04211|ELF4_ARATH Protein EARLY FLOWERING 4 OS=Arabidopsis thaliana GN=ELF4 PE=1 SV=1//8.67805e-34
Novel07563	2.4147	1.1686	0.92747	PREDICTED: protein STRICTOSIDINE SYNTHASE-LIKE 4-like isoform X1 [Gossypium raimondii]
Gh_A08G2422	2.1298	1.1544	1.4592	sp|Q9C7W2|ERF61_ARATH Ethylene-responsive transcription factor ERF061 OS=Arabidopsis thaliana GN=ERF061 PE=2 SV=1//4.96489e-41
Gh_D02G0837	2.8438	0.52694	-0.013475	sp|Q9ZPE7|EXO_ARATH Protein EXORDIUM OS=Arabidopsis thaliana GN=EXO PE=2 SV=1//1.26883e-145
Gh_D01G0278	2.1218	1.7314	1.071	sp|Q9SK55|NAC42_ARATH Transcription factor JUNGBRUNNEN 1 OS=Arabidopsis thaliana GN=JUB1 PE=1 SV=1//1.94211e-78
Gh_D10G0641	2.4963	-0.073187	-0.64939	sp|Q9LU21|PNSB3_ARATH Photosynthetic NDH subunit of subcomplex B 3, chloroplastic OS=Arabidopsis thaliana GN=PNSB3 PE=2 SV=1//3.13796e-79
Gh_D08G2049	2.0363	1.1645	1.1568	sp|Q84TE6|NAC22_ARATH NAC domain-containing protein 21/22 OS=Arabidopsis thaliana GN=NAC021 PE=1 SV=2//2.29451e-62
Gh_D11G2658	2.0491	-0.81336	-1.2248	sp|Q9C503|NDF5_ARATH Protein NDH-DEPENDENT CYCLIC ELECTRON FLOW 5 OS=Arabidopsis thaliana GN=NDF5 PE=2 SV=1//5.20387e-98
Gh_A02G0509	2.4512	1.5126	-0.066905	sp|O50001|PRU1_PRUAR Major allergen Pru ar 1 OS=Prunus armeniaca PE=1 SV=1//2.31869e-49
Gh_D05G0396	2.3714	0.59362	-0.087035	sp|Q84VQ4|NDHU_ARATH NAD(P)H-quinone oxidoreductase subunit U, chloroplastic OS=Arabidopsis thaliana GN=ndhU PE=1 SV=1//1.94049e-53
Gh_A08G1059	2.0346	0.95171	-0.54754	sp|Q9LDE1|MY108_ARATH Transcription factor MYB108 OS=Arabidopsis thaliana GN=MYB108 PE=1 SV=1//6.79352e-71
Gh_A10G2260	2.1529	0.3885	-1.2389	-//-
Gh_A05G3111	2.5793	-1.1935	-0.94327	-//-
Gh_D07G1803	2.4553	1.3248	-0.68907	sp|Q9SFB7|QRT2_ARATH Polygalacturonase QRT2 OS=Arabidopsis thaliana GN=QRT2 PE=1 SV=2//1.44859e-94
Gh_A05G0294	2.5939	0.5109	0.12013	sp|Q84VQ4|NDHU_ARATH NAD(P)H-quinone oxidoreductase subunit U, chloroplastic OS=Arabidopsis thaliana GN=ndhU PE=1 SV=1//7.69572e-55
Gh_D05G0327	2.0924	-0.45078	-1.1964	sp|Q9ZQ96|U73C3_ARATH UDP-glycosyltransferase 73C3 OS=Arabidopsis thaliana GN=UGT73C3 PE=2 SV=1//3.45953e-128
Gh_D08G1220	2.3513	0.54868	-0.0071323	-//-
Gh_D02G1879	2.1914	1.5696	-0.49347	sp|Q7XBH4|MYB4_ORYSJ Myb-related protein Myb4 OS=Oryza sativa subsp. japonica GN=MYB4 PE=2 SV=2//1.7249e-57
Gh_A05G1953	2.3109	1.7302	1.7286	sp|Q9C9R6|PUM7_ARATH Putative pumilio homolog 7, chloroplastic OS=Arabidopsis thaliana GN=APUM7 PE=3 SV=2//8.29097e-162
Gh_D08G1402	2.1537	0.6935	0.54269	sp|Q3TNA1|XYLB_MOUSE Xylulose kinase OS=Mus musculus GN=Xylb PE=2 SV=1//9.94177e-14
Gh_A09G2334	3.7691	3.5042	-2.3098	sp|P22195|PER1_ARAHY Cationic peroxidase 1 OS=Arachis hypogaea GN=PNC1 PE=1 SV=2//1.86511e-123
Gh_D04G0606	2.3548	-0.070413	-0.74407	sp|P0CH30|RING1_GOSHI E3 ubiquitin-protein ligase RING1 OS=Gossypium hirsutum GN=RING1 PE=1 SV=1//8.7891e-29
Gh_A11G0887	2.5628	0.5981	0.85907	sp|Q9M160|Y4095_ARATH Uncharacterized protein At4g00950 OS=Arabidopsis thaliana GN=At4g00950 PE=2 SV=1//2.11411e-19
Gh_D06G0034	2.1884	1.9711	1.719	sp|Q9SFZ3|BH110_ARATH Transcription factor bHLH110 OS=Arabidopsis thaliana GN=BHLH110 PE=2 SV=2//1.13326e-49
Novel06043	2.4544	-0.13157	-0.34378	PREDICTED: uncharacterized protein LOC105762102 [Gossypium raimondii]
Gh_A05G3036	2.1656	0.36558	-0.39996	sp|P0CH30|RING1_GOSHI E3 ubiquitin-protein ligase RING1 OS=Gossypium hirsutum GN=RING1 PE=1 SV=1//3.61435e-27
Gh_A08G1042	3.1126	1.5507	0.78737	-//-
Gh_A12G0547	2.0476	0.60698	0.17888	sp|P10933|FENR1_PEA Ferredoxin--NADP reductase, leaf isozyme, chloroplastic OS=Pisum sativum GN=PETH PE=1 SV=1//0
Gh_Sca048107G01	2.4554	2.2158	1.9614	sp|Q56YA5|SGAT_ARATH Serine--glyoxylate aminotransferase OS=Arabidopsis thaliana GN=AGT1 PE=1 SV=2//2.72458e-86
Gh_A09G0311	2.3785	-0.26486	-0.19522	sp|Q9C9A9|COL7_ARATH Zinc finger protein CONSTANS-LIKE 7 OS=Arabidopsis thaliana GN=COL7 PE=2 SV=1//1.93104e-12
Gh_A10G0362	3.182	-0.11226	-0.54646	sp|Q0WVX5|SSY4_ARATH Probable starch synthase 4, chloroplastic/amyloplastic OS=Arabidopsis thaliana GN=SS4 PE=2 SV=1//0
Gh_D05G0071	2.0895	1.595	1.6389	sp|Q94AN4|AP2L1_ARATH AP2-like ethylene-responsive transcription factor At1g16060 OS=Arabidopsis thaliana GN=At1g16060 PE=2 SV=1//7.32318e-96
Novel07130	3.2194	1.5156	2.004	PREDICTED: uncharacterized protein LOC105765094 [Gossypium raimondii]
Gh_A11G1370	3.0531	0.28681	0.13598	sp|Q9SSE5|COL9_ARATH Zinc finger protein CONSTANS-LIKE 9 OS=Arabidopsis thaliana GN=COL9 PE=2 SV=1//3.63422e-118
Gh_A02G1269	2.6075	1.7324	0.60412	sp|Q9SDN0|DNJ20_ARATH Chaperone protein dnaJ 20, chloroplastic OS=Arabidopsis thaliana GN=ATJ20 PE=1 SV=2//1.51752e-18
Gh_A07G1458	2.0517	0.79084	0.0069043	sp|Q9M8Z8|PLY8_ARATH Probable pectate lyase 8 OS=Arabidopsis thaliana GN=At3g07010 PE=2 SV=1//0
Gh_A10G2120	3.0947	0.27903	-0.0083842	sp|O04211|ELF4_ARATH Protein EARLY FLOWERING 4 OS=Arabidopsis thaliana GN=ELF4 PE=1 SV=1//9.33405e-32
Novel05029	3.8454	2.0346	1.937	PREDICTED: probable pectate lyase 20 [Gossypium raimondii]>gi|763742609|gb|KJB10108.1| hypothetical protein B456_001G184600 [Gossypium raimondii]
Gh_D11G2456	2.428	1.9487	2.1357	-//-
Gh_A11G0701	2.1534	-0.73474	0.1056	-//-
Gh_A08G1109	2.3561	1.9024	0.99846	sp|Q9SK08|LBD11_ARATH LOB domain-containing protein 11 OS=Arabidopsis thaliana GN=LBD11 PE=2 SV=2//3.78778e-41
Gh_A05G3992	2.0025	0.16631	-0.30011	sp|Q38910|XTH23_ARATH Probable xyloglucan endotransglucosylase/hydrolase protein 23 OS=Arabidopsis thaliana GN=XTH23 PE=2 SV=1//1.31022e-151
Gh_A02G1426	2.3719	0.37626	-0.10367	sp|Q8LF99|XTH6_ARATH Probable xyloglucan endotransglucosylase/hydrolase protein 6 OS=Arabidopsis thaliana GN=XTH6 PE=2 SV=2//2.89937e-174
Gh_A06G0027	2.1789	0.79119	0.63154	sp|Q9C7F8|AB13B_ARATH ABC transporter B family member 13 OS=Arabidopsis thaliana GN=ABCB13 PE=3 SV=1//0
Gh_Sca086118G01	3.1512	2.0814	1.6916	-//-
Gh_A13G2280	2.9072	1.7032	1.6975	sp|P51192|YCF52_PORPU Uncharacterized N-acetyltransferase ycf52 OS=Porphyra purpurea GN=ycf52 PE=3 SV=1//5.83054e-35
Gh_D11G1755	2.5434	2.2373	2.2793	sp|Q9FZN8|TCS1_CAMSI Caffeine synthase 1 OS=Camellia sinensis GN=TCS1 PE=1 SV=1//1.32157e-90
Gh_D01G0285	2.1085	1.9244	1.3044	sp|Q9LHN8|F6H1_ARATH Feruloyl CoA ortho-hydroxylase 1 OS=Arabidopsis thaliana GN=F6&apos;H1 PE=1 SV=1//3.82819e-121
Gh_D03G1358	2.53	0.19595	0.46182	sp|Q2V6K0|UFOG6_FRAAN UDP-glucose flavonoid 3-O-glucosyltransferase 6 OS=Fragaria ananassa GN=GT6 PE=1 SV=1//2.19226e-166
Gh_D13G2270	2.6071	1.9688	1.8207	sp|Q56YA5|SGAT_ARATH Serine--glyoxylate aminotransferase OS=Arabidopsis thaliana GN=AGT1 PE=1 SV=2//0
Gh_Sca014485G01	2.0386	1.7551	-1.7636	sp|P22195|PER1_ARAHY Cationic peroxidase 1 OS=Arachis hypogaea GN=PNC1 PE=1 SV=2//8.83282e-69
Gh_D10G2218	2.251	1.7384	1.272	sp|P32765|ASP_THECC 21 kDa seed protein OS=Theobroma cacao GN=ASP PE=2 SV=1//6.94521e-80
Gh_A03G0512	3.0387	1.5327	1.3457	sp|Q9C5L3|GLPT1_ARATH Putative glycerol-3-phosphate transporter 1 OS=Arabidopsis thaliana GN=At3g47420 PE=2 SV=1//0
Gh_D06G2037	2.9594	2.45	2.1547	sp|O65924|Y2921_ARATH Putative leucine-rich repeat receptor-like protein kinase At2g19210 OS=Arabidopsis thaliana GN=At2g19210 PE=3 SV=1//0
Gh_D06G0121	2.8049	1.7074	1.7646	-//-
Gh_D07G0216	2.7344	1.2165	0.52593	sp|P59082|LFS_ALLCE Lachrymatory-factor synthase OS=Allium cepa GN=LFS PE=1 SV=1//2.08991e-18
Gh_D07G1645	2.904	-0.7392	-0.33484	sp|Q9SSE5|COL9_ARATH Zinc finger protein CONSTANS-LIKE 9 OS=Arabidopsis thaliana GN=COL9 PE=2 SV=1//5.82127e-133
Novel00013	2.2077	1.9481	1.1682	hypothetical protein B456_002G039800 [Gossypium raimondii]
Gh_A02G1518	4.8634	3.9409	4.7917	-//-
Gh_A07G1493	3.487	-0.5236	-0.023342	sp|Q9SSE5|COL9_ARATH Zinc finger protein CONSTANS-LIKE 9 OS=Arabidopsis thaliana GN=COL9 PE=2 SV=1//1.27488e-141
Gh_A11G2037	2.437	0.66064	0.88519	sp|P81392|MYB06_ANTMA Myb-related protein 306 OS=Antirrhinum majus GN=MYB306 PE=2 SV=1//1.50129e-78
Gh_D04G0500	2.0091	0.9909	0.6765	sp|F4KHA8|WTR41_ARATH WAT1-related protein At5g40230 OS=Arabidopsis thaliana GN=At5g40230 PE=3 SV=1//2.99766e-86
Gh_A09G2442	2.228	1.8378	0.024245	sp|O82088|SELFP_SOLLC Protein SELF-PRUNING OS=Solanum lycopersicum GN=SP PE=2 SV=1//1.02672e-92
Gh_A09G1272	2.0526	1.4878	0.44131	sp|Q9SJ52|YLS9_ARATH Protein YLS9 OS=Arabidopsis thaliana GN=YLS9 PE=2 SV=1//2.00423e-61
Gh_D13G0506	2.5744	1.3471	0.027894	-//-
Gh_A03G1314	2.5119	1.3105	0.64131	sp|Q9C9F5|C3H15_ARATH Zinc finger CCCH domain-containing protein 15 OS=Arabidopsis thaliana GN=At1g68200 PE=2 SV=1//1.12662e-77
Gh_D10G2219	2.3151	1.4716	0.95941	sp|P32765|ASP_THECC 21 kDa seed protein OS=Theobroma cacao GN=ASP PE=2 SV=1//2.46584e-78
Gh_A08G2194	2.0479	0.66056	0.75267	sp|Q9FNA9|PDAT1_ARATH Phospholipid:diacylglycerol acyltransferase 1 OS=Arabidopsis thaliana GN=PDAT1 PE=2 SV=1//0
Gh_A08G1903	1.3271	2.2235	1.3542	-//-
Gh_A11G0108	0.016409	2.4656	1.3873	sp|Q9FLV9|SLAH3_ARATH S-type anion channel SLAH3 OS=Arabidopsis thaliana GN=SLAH3 PE=1 SV=1//0
Gh_A11G1293	1.9342	2.491	2.7624	sp|Q8VYU3|GCH1_SOLLC GTP cyclohydrolase 1 OS=Solanum lycopersicum GN=GCH1 PE=1 SV=1//1.03361e-178
Gh_D12G1470	3.1253	3.4811	3.7525	sp|P25803|CYSEP_PHAVU Vignain OS=Phaseolus vulgaris PE=2 SV=2//2.27558e-141
Gh_A05G0572	-0.7939	2.0578	1.9857	-//-
Gh_A10G2353	2.4374	2.6577	0.88099	sp|P32765|ASP_THECC 21 kDa seed protein OS=Theobroma cacao GN=ASP PE=2 SV=1//1.04655e-78
Gh_D06G2248	1.2849	2.0723	1.7373	sp|Q8GUH1|PUB33_ARATH U-box domain-containing protein 33 OS=Arabidopsis thaliana GN=PUB33 PE=2 SV=2//5.7013e-14
Gh_D11G2775	1.7952	2.7084	2.2794	sp|Q9M9W8|PLDP2_ARATH Phospholipase D p2 OS=Arabidopsis thaliana GN=PLDP2 PE=2 SV=2//0
Gh_D08G2395	0.58156	2.0183	1.7849	-//-
Gh_A06G1287	0.15474	2.2675	1.9997	sp|Q94B38|GPT2_ARATH Glucose-6-phosphate/phosphate translocator 2, chloroplastic OS=Arabidopsis thaliana GN=GPT2 PE=2 SV=2//0
Gh_A03G0531	1.1883	2.1017	1.644	-//-
Gh_A03G1493	0.67797	2.8582	1.7348	sp|Q9SZL4|ATL18_ARATH RING-H2 finger protein ATL18 OS=Arabidopsis thaliana GN=ATL18 PE=2 SV=1//3.21667e-23
Gh_D11G2645	1.9163	2.4316	1.5549	-//-
Gh_D03G1381	2.4948	2.7653	1.67	sp|A7NY33|PER4_VITVI Peroxidase 4 OS=Vitis vinifera GN=GSVIVT00023967001 PE=1 SV=1//2.39476e-160
Gh_A08G0116	1.3411	2.073	1.2257	sp|Q9LT38|UNCL_ARATH Serine/threonine-protein kinase UCNL OS=Arabidopsis thaliana GN=UCNL PE=2 SV=1//1.58444e-158
Gh_D04G1975	1.8218	2.0626	1.8626	sp|Q9LPV9|LWD1_ARATH WD repeat-containing protein LWD1 OS=Arabidopsis thaliana GN=LWD1 PE=2 SV=1//2.20848e-139
Gh_D05G1767	1.2001	2.1619	1.644	sp|B6ETT4|SYT2_ARATH Synaptotagmin-2 OS=Arabidopsis thaliana GN=SYT2 PE=2 SV=1//0
Gh_D06G1610	0.38977	2.1748	1.9565	sp|Q94B38|GPT2_ARATH Glucose-6-phosphate/phosphate translocator 2, chloroplastic OS=Arabidopsis thaliana GN=GPT2 PE=2 SV=2//0
Gh_A12G0008	0.98922	2.1854	1.5623	sp|Q96282|CLCC_ARATH Chloride channel protein CLC-c OS=Arabidopsis thaliana GN=CLC-C PE=1 SV=1//0
Gh_A02G1638	0.0078512	2.2515	1.9772	sp|P83332|TLP1_PRUPE Thaumatin-like protein 1 OS=Prunus persica PE=2 SV=1//2.26463e-86
Gh_A13G1249	2.5527	3.5128	2.3662	sp|Q9LUH3|LAL5_ARATH MATE efflux family protein LAL5 OS=Arabidopsis thaliana GN=LAL5 PE=2 SV=1//1.56215e-158
Gh_D05G3275	-0.54999	2.889	3.2973	sp|Q7XWK5|SAG39_ORYSJ Senescence-specific cysteine protease SAG39 OS=Oryza sativa subsp. japonica GN=SAG39 PE=2 SV=2//1.56572e-128
Gh_A11G0119	0.55121	2.0698	1.2785	sp|P0CH01|AT21A_ARATH Putative RING-H2 finger protein ATL21A OS=Arabidopsis thaliana GN=ATL21A PE=3 SV=1//5.10754e-72
Gh_A07G1877	4.0345	3.2981	3.3361	sp|Q9LJW5|MIF2_ARATH Mini zinc finger protein 2 OS=Arabidopsis thaliana GN=MIF2 PE=1 SV=1//2.73789e-20
Gh_D11G0123	-1.0708	2.2197	0.98451	sp|Q9FLV9|SLAH3_ARATH S-type anion channel SLAH3 OS=Arabidopsis thaliana GN=SLAH3 PE=1 SV=1//3.69362e-14
Gh_D08G2042	1.1204	2.0652	1.6627	sp|P24397|HY6H_HYONI Hyoscyamine 6-dioxygenase OS=Hyoscyamus niger GN=H6H PE=1 SV=1//7.74913e-93
Gh_A09G1415	1.0155	2.0897	1.5298	sp|Q42580|PER21_ARATH Peroxidase 21 OS=Arabidopsis thaliana GN=PER21 PE=1 SV=1//5.79475e-177
Gh_D09G2044	-0.46632	2.3698	1.32	sp|Q9SR86|AGT23_ARATH Alanine--glyoxylate aminotransferase 2 homolog 3, mitochondrial OS=Arabidopsis thaliana GN=At3g08860 PE=2 SV=1//0
Gh_A12G2353	1.4551	2.7412	2.0435	sp|Q3V050|S47A2_MOUSE Multidrug and toxin extrusion protein 2 OS=Mus musculus GN=Slc47a2 PE=1 SV=1//1.02344e-66
Gh_A12G0613	2.3499	3.2079	2.8124	sp|Q40287|UFOG5_MANES Anthocyanidin 3-O-glucosyltransferase 5 OS=Manihot esculenta GN=GT5 PE=2 SV=1//0
Gh_D02G1324	0.7157	2.0373	1.3126	sp|Q9FMC2|BZP43_ARATH Basic leucine zipper 43 OS=Arabidopsis thaliana GN=BZIP43 PE=1 SV=1//5.05163e-34
Gh_A09G1893	1.8687	2.0692	1.6891	sp|F4I8R6|OFP12_ARATH Transcription repressor OFP12 OS=Arabidopsis thaliana GN=OFP12 PE=1 SV=1//3.95402e-29
Gh_D08G0391	1.8898	2.1983	1.7707	sp|Q9S9K9|MYB3_ARATH Transcription factor MYB3 OS=Arabidopsis thaliana GN=MYB3 PE=1 SV=1//6.27515e-65
Gh_D02G0414	0.79519	2.0657	0.87176	-//-
Gh_A13G0618	1.8108	2.3978	1.7773	-//-
Gh_D11G0018	1.6638	2.1876	2.1576	sp|Q9SCX8|PPA17_ARATH Purple acid phosphatase 17 OS=Arabidopsis thaliana GN=PAP17 PE=2 SV=1//6.19105e-160
Gh_A05G2432	-3.4896	2.071	1.5474	-//-
Gh_D11G1501	-0.080348	2.1157	1.7986	-//-
Gh_A09G0566	0.97058	2.0468	1.2876	sp|Q494P0|PHT17_ARATH Probable inorganic phosphate transporter 1-7 OS=Arabidopsis thaliana GN=PHT1-7 PE=2 SV=2//0
Gh_Sca004725G01	0.57573	2.7445	1.7426	sp|Q8GT20|BEBT_TOBAC Benzyl alcohol O-benzoyltransferase OS=Nicotiana tabacum GN=HSR201 PE=1 SV=1//0
Gh_D04G1444	-0.23941	2.071	1.7241	sp|Q9LJB7|BBX32_ARATH B-box zinc finger protein 32 OS=Arabidopsis thaliana GN=BBX32 PE=1 SV=1//1.40652e-12
Gh_A07G1976	1.1214	2.062	1.4195	sp|Q588Z1|PVADH_SPHS1 Polyvinylalcohol dehydrogenase OS=Sphingopyxis sp. (strain 113P3) GN=pvadh PE=1 SV=3//9.35968e-39
Gh_D01G0177	2.7502	2.2579	3.1949	sp|Q9LHF1|LRX4_ARATH Leucine-rich repeat extensin-like protein 4 OS=Arabidopsis thaliana GN=LRX4 PE=2 SV=1//4.83109e-123
Gh_D13G0636	1.748	2.3275	3.067	sp|Q9SN22|SCL32_ARATH Scarecrow-like protein 32 OS=Arabidopsis thaliana GN=SCL32 PE=2 SV=1//3.28599e-119
Gh_Sca082879G01	2.3423	2.5547	1.294	sp|Q06942|FL3H_MALDO Naringenin,2-oxoglutarate 3-dioxygenase OS=Malus domestica PE=2 SV=1//6.83036e-68
Gh_D11G0124	-0.005803	3.0087	1.8443	sp|Q9FLV9|SLAH3_ARATH S-type anion channel SLAH3 OS=Arabidopsis thaliana GN=SLAH3 PE=1 SV=1//0
Gh_D03G1307	0.19916	2.3649	1.2872	sp|O82811|NRT21_ARATH High-affinity nitrate transporter 2.1 OS=Arabidopsis thaliana GN=NRT2.1 PE=1 SV=1//0
Gh_D07G2091	2.5066	2.1173	2.2005	sp|Q9LJW5|MIF2_ARATH Mini zinc finger protein 2 OS=Arabidopsis thaliana GN=MIF2 PE=1 SV=1//1.64244e-20
Novel05949	2.0376	2.568	1.6636	putative polyprotein [Solanum habrochaites]
Gh_A08G1181	1.1068	2.4029	2.5387	sp|Q9SUS5|RHA1B_ARATH E3 ubiquitin-protein ligase RHA1B OS=Arabidopsis thaliana GN=RHA1B PE=2 SV=1//1.24763e-30
Gh_A13G0955	1.8387	2.0509	2.3029	sp|Q93ZR6|WSD1_ARATH O-acyltransferase WSD1 OS=Arabidopsis thaliana GN=WSD1 PE=2 SV=1//3.82076e-108
Gh_A06G1638	0.94017	2.0956	1.7118	sp|O95372|LYPA2_HUMAN Acyl-protein thioesterase 2 OS=Homo sapiens GN=LYPLA2 PE=1 SV=1//2.6883e-33
Gh_A13G0183	0.59599	3.1479	1.411	sp|Q9LHS9|RBE_ARATH Probable transcriptional regulator RABBIT EARS OS=Arabidopsis thaliana GN=RBE PE=2 SV=2//9.25048e-24
Gh_A12G2623	0.084954	2.1775	1.3399	sp|Q6NQI8|LAG13_ARATH LAG1 longevity assurance homolog 3 OS=Arabidopsis thaliana GN=At1g13580 PE=2 SV=2//3.37038e-136
Gh_A13G1883	1.9888	2.0368	1.5423	sp|Q56YA5|SGAT_ARATH Serine--glyoxylate aminotransferase OS=Arabidopsis thaliana GN=AGT1 PE=1 SV=2//0
Gh_Sca006762G01	1.1504	2.0867	2.0663	sp|Q9LHN8|F6H1_ARATH Feruloyl CoA ortho-hydroxylase 1 OS=Arabidopsis thaliana GN=F6&apos;H1 PE=1 SV=1//9.75733e-122
Novel04393	1.9511	2.1326	1.928	--
Gh_A02G1487	1.4646	2.812	1.8048	sp|O22193|PUB4_ARATH U-box domain-containing protein 4 OS=Arabidopsis thaliana GN=PUB4 PE=1 SV=3//1.79894e-08
Gh_D07G0910	1.3469	2.8178	2.7462	sp|Q9LSF8|C82G1_ARATH Cytochrome P450 82G1 OS=Arabidopsis thaliana GN=CYP82G1 PE=1 SV=1//0
Gh_D11G0056	1.7021	2.537	0.96696	sp|Q9M9A5|PCR6_ARATH Protein PLANT CADMIUM RESISTANCE 6 OS=Arabidopsis thaliana GN=PCR6 PE=2 SV=1//1.41129e-56
Gh_D06G0832	1.9902	2.0571	1.7195	sp|P13708|SUSY_SOYBN Sucrose synthase OS=Glycine max GN=SS PE=1 SV=2//0
Gh_A13G2061	1.5168	2.0673	1.9783	sp|F4HNU8|OFP4_ARATH Transcription repressor OFP4 OS=Arabidopsis thaliana GN=OFP4 PE=1 SV=1//2.84755e-35
Gh_A11G2458	1.6489	2.2636	2.2343	sp|Q9M9W8|PLDP2_ARATH Phospholipase D p2 OS=Arabidopsis thaliana GN=PLDP2 PE=2 SV=2//0
Gh_D09G1420	1.5117	2.2508	1.3249	sp|Q42580|PER21_ARATH Peroxidase 21 OS=Arabidopsis thaliana GN=PER21 PE=1 SV=1//2.79566e-178
Gh_D10G1117	1.8741	3.1107	1.8118	sp|C0LGU1|Y5374_ARATH Probable LRR receptor-like serine/threonine-protein kinase At5g37450 OS=Arabidopsis thaliana GN=At5g37450 PE=2 SV=1//0
Gh_A09G1965	-0.0079671	2.216	1.4933	sp|O23304|BLUS1_ARATH Serine/threonine-protein kinase BLUS1 OS=Arabidopsis thaliana GN=BLUS1 PE=1 SV=1//3.30903e-149
Gh_A05G2433	0.52527	2.5214	1.9278	sp|Q8GZ53|SOT14_ARATH Cytosolic sulfotransferase 14 OS=Arabidopsis thaliana GN=SOT14 PE=2 SV=1//2.21236e-94
Gh_D05G1489	0.93473	2.2423	0.81837	sp|Q8S8N3|CLE6_ARATH CLAVATA3/ESR (CLE)-related protein 6 OS=Arabidopsis thaliana GN=CLE6 PE=2 SV=1//1.70004e-08
Gh_D05G0169	0.26717	2.8821	2.7225	sp|F4I9E1|NFD4_ARATH Protein NUCLEAR FUSION DEFECTIVE 4 OS=Arabidopsis thaliana GN=NFD4 PE=3 SV=1//9.05987e-28
Novel00239	2.5283	2.6446	2.8559	hypothetical protein B456_002G178500 [Gossypium raimondii]>gi|763744632|gb|KJB12071.1| hypothetical protein B456_002G178500 [Gossypium raimondii]>gi|763744633|gb|KJB12072.1| hypothetical protein B456_002G178500 [Gossypium raimondii]
Gh_D03G0998	1.262	2.0955	1.2166	-//-
Novel04495	2.1543	2.7012	2.2633	hypothetical protein B456_009G3807001, partial [Gossypium raimondii]
Gh_D08G1658	-0.38414	2.2104	1.8097	-//-
Gh_A12G0924	0.85279	2.0539	1.881	-//-
Gh_A04G1216	0.377	2.9985	-0.59745	sp|Q6H501|HKT6_ORYSJ Probable cation transporter HKT6 OS=Oryza sativa subsp. japonica GN=HKT6 PE=2 SV=1//3.5953e-106
Gh_D11G2945	1.1447	2.0166	1.3745	sp|Q9FZ87|GH317_ARATH Indole-3-acetic acid-amido synthetase GH3.17 OS=Arabidopsis thaliana GN=GH3.17 PE=1 SV=1//0
Gh_D12G1841	-0.58993	2.2993	1.9077	sp|Q9STK7|C71AQ_ARATH Cytochrome P450 71A26 OS=Arabidopsis thaliana GN=CYP71A26 PE=3 SV=1//2.72381e-160
Gh_A03G1482	1.54	2.5788	2.2017	sp|Q9LJX0|AB19B_ARATH ABC transporter B family member 19 OS=Arabidopsis thaliana GN=ABCB19 PE=1 SV=1//0
Gh_A03G1439	0.61961	2.0406	1.7853	sp|Q9LJB7|BBX32_ARATH B-box zinc finger protein 32 OS=Arabidopsis thaliana GN=BBX32 PE=1 SV=1//2.66114e-13
Gh_A05G1100	1.8557	2.9717	2.434	sp|Q9SI06|Y5573_ARATH Putative leucine-rich repeat receptor-like serine/threonine-protein kinase At2g04300 OS=Arabidopsis thaliana GN=At2g04300 PE=3 SV=2//6.22863e-38
Gh_A01G1516	1.3187	2.0632	1.8983	sp|Q9M7K4|POT5_ARATH Potassium transporter 5 OS=Arabidopsis thaliana GN=POT5 PE=1 SV=1//0
Gh_A06G0310	1.468	2.2424	1.7597	sp|Q6MEW4|GPMA_PARUW 2,3-bisphosphoglycerate-dependent phosphoglycerate mutase OS=Protochlamydia amoebophila (strain UWE25) GN=gpmA PE=3 SV=1//1.07473e-98
Gh_A08G2211	0.7757	2.0789	0.70885	sp|Q9FUJ1|CKX7_ARATH Cytokinin dehydrogenase 7 OS=Arabidopsis thaliana GN=CKX7 PE=1 SV=1//0
Gh_A04G0065	2.2856	2.1046	1.2016	sp|Q9SKQ2|DIR4_ARATH Dirigent protein 4 OS=Arabidopsis thaliana GN=DIR4 PE=2 SV=1//2.02009e-39
Gh_A03G0257	-0.30482	2.3725	0.99736	sp|O82811|NRT21_ARATH High-affinity nitrate transporter 2.1 OS=Arabidopsis thaliana GN=NRT2.1 PE=1 SV=1//0
Gh_D05G0995	2.4077	3.0417	2.2098	sp|P84527|KIWEL_ACTDE Kiwellin OS=Actinidia deliciosa PE=1 SV=1//9.68694e-106
Gh_D04G1632	1.1445	2.1832	0.74296	sp|Q43075|SPE1_PEA Arginine decarboxylase OS=Pisum sativum PE=2 SV=1//0
Gh_D07G1434	1.1811	2.0082	1.9892	sp|Q9M2E2|SDR1_ARATH (+)-neomenthol dehydrogenase OS=Arabidopsis thaliana GN=SDR1 PE=1 SV=1//1.71171e-79
Gh_A04G0761	1.5298	2.0969	1.9003	sp|Q8S4F6|SQD2_ARATH Sulfoquinovosyl transferase SQD2 OS=Arabidopsis thaliana GN=SQD2 PE=1 SV=1//0
Gh_D09G0462	0.99394	2.446	1.9149	sp|Q8S9H7|DIV_ANTMA Transcription factor DIVARICATA OS=Antirrhinum majus GN=DIVARICATA PE=2 SV=1//3.96483e-46
Gh_A11G3218	0.035664	2.0585	1.9027	sp|Q9LTD8|Y5279_ARATH DUF21 domain-containing protein At5g52790 OS=Arabidopsis thaliana GN=CBSDUF5 PE=2 SV=2//8.2359e-179
Gh_A05G1581	1.3994	2.8831	2.2357	sp|Q9LNU1|CRSP_ARATH CO(2)-response secreted protease OS=Arabidopsis thaliana GN=CRSP PE=2 SV=1//2.98339e-15
Gh_D08G1969	0.50939	2.1938	1.2369	-//-
Novel03374	1.5301	2.5012	2.3864	hypothetical protein VITISV_017069 [Vitis vinifera]
Gh_D13G0744	1.3848	2.0982	1.4911	sp|Q8VWV6|WRK61_ARATH Probable WRKY transcription factor 61 OS=Arabidopsis thaliana GN=WRKY61 PE=2 SV=1//1.46144e-53
Gh_D12G2496	1.21	3.4391	2.9013	-//-
Gh_D04G0414	1.8556	2.423	1.8303	sp|Q3B561|Y637_PELLD UPF0301 protein Plut_0637 OS=Pelodictyon luteolum (strain DSM 273) GN=Plut_0637 PE=3 SV=1//1.47849e-12
Gh_D11G1798	-0.89166	2.0987	1.7833	sp|C0SVM5|BBX19_ARATH B-box zinc finger protein 19 OS=Arabidopsis thaliana GN=BBX19 PE=2 SV=1//1.06183e-68
Gh_D12G1972	1.4761	3.088	3.1977	-//-
Gh_A10G0285	Inf	Inf	Inf	sp|Q3ECD6|CLE1_ARATH CLAVATA3/ESR (CLE)-related protein 1 OS=Arabidopsis thaliana GN=CLE1 PE=1 SV=1//5.95602e-07
Gh_D04G0571	0.855	2.8472	3.5305	sp|O80624|MAKR4_ARATH Probable membrane-associated kinase regulator 4 OS=Arabidopsis thaliana GN=MAKR4 PE=3 SV=1//1.6776e-24
[truncated: 99 more rows]

## Sheet: Table S4
Table S4 Number of all differentially expressed genes induced by Verticillium dahliae in Shidalukang 1 and Junmian 1 at different time points.
[truncated: 2,869 more rows]

[truncated: 6 more sheets: Table S5, Table S6, Table S7, Table S8, Table S9, Table S10]
